# Supplementary material for: Multiple myeloma associated long non-coding RNA PLUM confers chemoresistance by enhancing PRC2 mediated UPR pathway activation
Source: Nat Commun. 2025 Sep 1;16:8155. doi: 10.1038/s41467-025-63256-x (PMC12402260; doi:10.1038/s41467-025-63256-x)
Supplement: Supplementary file 3 — Supplementary Data 1 [file 41467_2025_63256_MOESM3_ESM.xlsx]

## Sheet: FL vs exon1 deletion
Protein IDs	Gene names	Protein names	Number of proteins	Peptides	Razor + unique peptides	Unique peptides	Sequence coverage [%]	Unique + razor sequence coverage [%]	Unique sequence coverage [%]	Mol. weight [kDa]	Sequence length	mean_control_log2_LFQ intensity DelExon1_01	mean_control_log2_LFQ intensity DelExon1_02	mean_control_log2_LFQ intensity DelExon1_03	mean_control_log2_LFQ intensity DelExon1_04	mean_treatment_log2_LFQ intensity FL_01	mean_treatment_log2_LFQ intensity FL_02	mean_treatment_log2_LFQ intensity FL_03	mean_treatment_log2_LFQ intensity FL_04	mean_log2_fold_change	std_log2_fold_change	mean_-log10_pval	std_-1og10_pval
P59666;P59665	DEFA3	Neutrophil defensin 3;HP 3-56;Neutrophil defensin 2;Neutrophil defensin 1;HP 1-56;Neutrophil defensin 2	2	3	3	3	20.2	20.2	20.2	10.245	94	22.6466	22.6235	23.2433	23.1025	28.9122	29.2747	23.1122	25.3965	3.76994	0.188322	1.35538	0.108556
Q9NRW1;P20340-2;P20340;C9JB90;F5H3K7;C9J0I2;C9JU14;F5GX61;J3KR73;P20340-3;P20340-4;Q9NRW1-2;Q14964	RAB6B	Ras-related protein Rab-6B;Ras-related protein Rab-6A;Ras-related protein Rab-39A	13	2	2	2	10.6	10.6	10.6	23.461	208	22.7624	22.691	27.1316	27.1108	27.4907	27.2586	27.1518	27.2615	2.36669	0.0359364	0.950895	0.00173831
P27449	ATP6V0C	V-type proton ATPase 16 kDa proteolipid subunit	1	1	1	1	11.6	11.6	11.6	15.736	155	27.1783	22.5461	23.0468	22.9579	22.6966	27.8297	26.873	26.746	2.10404	0.11794	0.637574	0.0545755
A0A087WUC6;E9PI68;Q15005;E9PL01;H0YE04;E9PRB9	SPCS2	Signal peptidase complex subunit 2	6	4	4	4	15.4	15.4	15.4	25.09	227	23.1652	22.6606	23.2695	23.1293	25.8642	22.7145	25.6347	25.3105	1.8248	0.0618221	1.31039	0.165501
Q96GA3;A0A075B6Q4	LTV1	Protein LTV1 homolog	2	4	4	4	9.9	9.9	9.9	54.854	475	22.8644	22.8277	23.2334	23.0512	25.2532	23.1443	25.3416	25.2131	1.74384	0.210278	1.72389	0.118429
A0A1B0GVP4	A0A1B0GVP4		1	2	2	2	1.2	1.2	1.2	211.48	1871	25.0352	23.0098	23.0689	23.2667	25.1848	25.6876	25.1836	24.96	1.65883	0.142685	1.7229	0.0557
P07384;E9PL37;E9PRM1;E9PIA9;E9PLX0;E9PJJ3;E9PLC9;E9PMC6;E9PJA6;E9PSA6;E9PQB3	CAPN1	Calpain-1 catalytic subunit	11	5	5	5	7.4	7.4	7.4	81.889	714	22.5877	23.0045	24.7523	24.5971	25.6819	25.849	24.9777	24.9129	1.61994	0.131738	1.42294	0.0176526
P40937-2;P40937;C9JH72;F5H304;F5H0U6;E9PEP3;F5H5S0	RFC5	Replication factor C subunit 5	7	7	7	7	31	31	31	36.104	319	22.848	26.3201	23.2311	26.4039	26.2209	26.7782	25.5617	26.4512	1.55222	0.0508824	0.76793	0.0041191
P00387-2;P00387;P00387-3;B1AHF3	CYB5R3	NADH-cytochrome b5 reductase 3;NADH-cytochrome b5 reductase 3 membrane-bound form;NADH-cytochrome b5 reductase 3 soluble form	4	2	2	2	6.5	6.5	6.5	31.628	278	22.5208	23.0253	23.2306	23.1341	25.7735	23.0739	24.7353	24.4646	1.53412	0.133496	1.40219	0.244769
P61981	YWHAG	14-3-3 protein gamma;14-3-3 protein gamma, N-terminally processed	1	7	3	3	29.6	15.8	15.8	28.302	247	22.9417	25.8211	23.005	25.9114	26.1116	25.4738	25.7789	25.9229	1.40196	0.122491	0.82726	0.00491241
P55060;P55060-3;P55060-4	CSE1L	Exportin-2	3	10	10	10	11.1	11.1	11.1	110.42	971	28.777	28.5323	27.9041	28.726	30.5601	31.3544	29.6169	28.0129	1.40125	0	0.961289	0
A0A1B0GV75;A0A1B0GTB8;A0A1B0GWC0;A0A1B0GVF3;P23786;A0A1B0GTM0	CPT2	Carnitine O-palmitoyltransferase 2, mitochondrial	6	4	4	4	7.7	7.7	7.7	67.171	598	22.8908	25.8692	25.3668	23.3572	25.2693	26.2707	25.834	25.6625	1.38813	0.104006	0.923261	0.0175698
A0A0G2JNZ5;A0A0G2JNZ0;A0A0G2JLB3;P04062-3;P04062-4;P04062-5;P04062-2;P04062	GBA	Glucosylceramidase	8	3	3	3	6	6	6	50.263	449	22.9173	22.6484	23.1005	22.972	24.6426	24.8578	23.0276	24.5547	1.36115	0.0527322	1.71335	0.265283
Q14240-2;Q14240;E7EQG2	EIF4A2	Eukaryotic initiation factor 4A-II;Eukaryotic initiation factor 4A-II, N-terminally processed	3	12	3	3	34.8	9.6	9.6	46.489	408	25.5241	22.8944	25.4859	23.3501	25.6723	25.4394	25.507	25.814	1.29452	0.192357	0.941324	0.00384867
Q7L014	DDX46	Probable ATP-dependent RNA helicase DDX46	1	68	1	1	56.3	1.8	1.8	117.36	1031	27.32	22.7219	25.7119	22.9807	26.4792	25.4048	26.5491	25.3182	1.25418	0.181496	0.491644	0.0358659
O00299	CLIC1	Chloride intracellular channel protein 1	1	4	4	4	22	22	22	26.922	241	25.3418	26.3379	23.1866	25.8958	27.2016	26.406	25.9612	26.1222	1.23219	0.0338717	0.818823	0.0123521
Q8N5W9	FAM101B	Filamin-interacting protein FAM101B	1	2	2	2	10.3	10.3	10.3	22.882	214	27.5499	27.2055	26.5005	22.9931	27.5412	27.4999	27.0332	26.9738	1.19977	0.0904852	0.523693	0.00476347
P18085;C9JPM4;C9JAK5;U3KQF2	ARF4	ADP-ribosylation factor 4	4	7	4	4	48.3	19.4	19.4	20.511	180	23.0114	23.0376	23.317	22.8638	24.879	24.5219	24.3828	23.1663	1.18005	0.269029	1.69574	0.886787
P14324-2;P14324;A0A087WTP2;A0A087X1D8;A0A087WVN4;A0A087X090	FDPS	Farnesyl pyrophosphate synthase	6	3	3	3	11.3	11.3	11.3	40.532	353	22.8484	22.5922	24.8472	23.1346	25.3821	25.0788	23.195	24.4803	1.17845	0.141673	0.84587	0.224533
A0A096LP73;A0A096LNH5;H7C1F6;A0A2R8YDR7;H7C2G3;F2Z2Q0;A0A096LP12;P0DPI2;A0A0B4J2D5;A0A096LPI6;A0A096LNJ1;A0A2R8Y6K9;P0DPI2-2;A0A0B4J2D5-2	C21orf33		14	2	2	2	25.5	25.5	25.5	14.417	137	25.7229	22.8018	22.9613	25.4864	26.2503	26.2265	26.179	22.9354	1.15467	0.0421303	0.455178	0.0268834
P68366-2;P68366;C9JDL2;C9JEV8;C9JQ00;C9JJQ8	TUBA4A	Tubulin alpha-4A chain	6	18	2	2	54.3	5.8	5.8	48.328	433	23.57	22.867	24.4352	24.0679	25.998	24.4309	24.6558	24.3038	1.11212	0.0287963	1.12341	0.0065016
B4E1E0;A0A3B3IRI2;P17812-2;P17812;A0A3B3IRQ8;A0A3B3ITF6;A0A3B3ITB8	CTPS1	CTP synthase;CTP synthase 1	7	4	4	4	14.3	14.3	14.3	49.694	435	22.8934	23.3112	23.2534	25.4471	25.52	23.0362	25.2779	25.4781	1.1018	0.197926	0.624954	0.173791
Q10589-2;Q10589	BST2	Bone marrow stromal antigen 2	2	3	3	3	19.6	19.6	19.6	18.394	168	22.7573	27.0878	22.941	26.6209	26.3868	27.5308	23.145	26.6891	1.08622	0.0646335	0.302406	0.00349455
O43242-2;O43242	PSMD3	26S proteasome non-ATPase regulatory subunit 3	2	4	4	4	13.8	13.8	13.8	41.183	356	22.9583	23.036	24.5648	24.2917	25.6218	24.4335	24.8225	24.2858	1.0782	0.05144	1.08993	0.00779575
A0A087WTS8;A0A087WYC1;P34932;P34932-2	HSPA4	Heat shock 70 kDa protein 4	4	3	3	3	8	8	8	52.599	475	22.9435	22.8112	23.3003	23.0788	24.6022	22.996	24.3235	24.3003	1.02209	0.197022	1.47019	0.605148
O00487	PSMD14	26S proteasome non-ATPase regulatory subunit 14	1	2	2	2	6.5	6.5	6.5	34.577	310	22.5659	24.7287	23.1471	23.8419	25.4222	25.2803	24.4586	23.0881	0.991411	0.152215	0.705304	0.290525
F8W7C6;H7C123;H7C2C5;Q96L21;H7C2U2	RPL10		5	12	1	1	55.2	11	11	18.565	163	23.06	22.5356	27.6562	26.4241	26.9247	22.7061	27.6636	26.2591	0.969416	0.11914	0.235454	0.0373136
A0A087WXQ8;A0A087WY10;A0A087WUL2;P49720	PSMB3	Proteasome subunit beta type-3	4	2	2	2	23.4	23.4	23.4	12.082	107	23.0224	22.9187	23.2278	23.5761	24.9093	24.4895	24.0764	22.9709	0.925284	0.19983	1.07218	0.452105
Q9UHD8;Q9UHD8-5;Q9UHD8-2;Q9UHD8-7;Q9UHD8-3;K7EL40;Q9UHD8-8;Q9UHD8-9;Q9UHD8-4;A0A6Q8PHC2;K7EK18;K7EN52;K7EQD7;K7EKN4;K7ER52;K7EJZ2;K7EIE4;K7ENQ5;K7EJ51	SEPT9	Septin-9	19	3	3	3	5.8	5.8	5.8	65.401	586	22.9964	22.8424	24.9424	22.9744	25.5011	24.5641	23.0001	24.3376	0.911827	0.245446	0.597712	0.209814
O43324;D6RBD7;C9J1V9;O43324-2;H0YAL7	EEF1E1	Eukaryotic translation elongation factor 1 epsilon-1	5	4	4	4	24.1	24.1	24.1	19.81	174	22.766	25.7719	26.0867	26.2818	25.7437	26.2456	25.7488	26.8029	0.908634	0.0540333	0.476626	3.25887e-05
O15371-2;O15371-3;O15371;B0QYA5;B0QYA4;B0QYA6;B0QYA8	EIF3D	Eukaryotic translation initiation factor 3 subunit D	7	8	8	8	24	24	24	58.14	499	27.1172	22.7988	27.0283	27.139	26.7008	26.8616	27.0594	26.9769	0.878858	0.0544696	0.350793	0.00492882
Q08431;Q08431-3;Q08431-4;H0YKS8;Q08431-2;A0A087WUV5	MFGE8	Lactadherin;Lactadherin short form;Medin	6	8	8	8	26.1	26.1	26.1	43.104	387	25.4026	25.0766	23.3304	24.5433	25.2826	26.0925	25.6133	24.8512	0.871681	0.0258975	0.829318	0.00950953
A0A087X054;A0A494C039;Q9Y4L1;E9PJ21;A0A087WWI4;K7EQK2;Q9Y4L1-2;J3QL06;J3KTF1;Q9BST8;J3QQH7;J3QLE9;A0A087X214;A0A087WW13	HYOU1	Hypoxia up-regulated protein 1	14	11	11	11	15.5	15.5	15.5	104.78	937	22.7619	24.7556	24.4531	24.1892	25.2366	24.9587	24.5957	24.8528	0.870989	0.0824411	0.975203	0.0863635
O94826	TOMM70A	Mitochondrial import receptor subunit TOM70	1	7	7	7	12.3	12.3	12.3	67.454	608	24.351	23.1582	24.7652	23.0294	24.8444	24.7755	24.6041	24.4795	0.84988	0.100212	0.979255	0.0145963
Q9Y3L5;A0A087X2C3;F6U784;P10114	RAP2C	Ras-related protein Rap-2c	4	3	3	2	17.5	17.5	11.5	20.745	183	22.7793	22.8337	24.8649	25.018	22.5756	25.7598	25.1435	25.3182	0.825336	0.21801	0.388636	0.14589
P10620;F5H7F6;F5H6X2;F5H760;P10620-2	MGST1	Microsomal glutathione S-transferase 1	5	2	2	2	19.4	19.4	19.4	17.598	155	26.3639	22.6553	26.3454	25.8817	26.5875	25.6427	26.2517	26.0403	0.818973	0.087105	0.392249	0.007084
J3KNQ3;A0A087WUL9;Q9UNM6;Q9UNM6-2;H0YD73;E9PL38	PSMD13	26S proteasome non-ATPase regulatory subunit 13	6	3	3	3	9.2	9.2	9.2	39.829	349	23.0862	22.6807	23.8178	24.0068	25.2459	23.9019	23.7289	23.9142	0.799804	0.0610692	0.844444	0.0351044
O95139	NDUFB6	NADH dehydrogenase [ubiquinone] 1 beta subcomplex subunit 6	1	1	1	1	10.2	10.2	10.2	15.489	128	22.8684	25.1551	23.1527	24.3829	24.8521	24.8468	24.4992	24.5516	0.79763	0.0978908	0.713346	0.0210273
H0Y8E6;P49736	MCM2	DNA replication licensing factor MCM2	2	8	8	8	11.5	11.5	11.5	93.998	836	22.9929	25.1304	25.4235	25.1882	26.0256	25.0351	25.6371	25.104	0.766705	0.0184643	0.588363	0.0025402
Q9H2U2;Q9H2U2-2;D6R967;H0Y9D8;Q9H2U2-6;Q9H2U2-3;D6RGV9;A0A0C4DGB9;D6RAD3;Q9H2U2-4	PPA2	Inorganic pyrophosphatase 2, mitochondrial	10	4	4	4	15.6	15.6	15.6	37.92	334	22.812	25.6317	25.0846	24.7018	25.301	25.8245	25.2362	24.9142	0.761457	0.07541	0.553355	0.00512047
Q16718;A0A7I2V2W4;A0A087X1G1;A0A7I2V3L8;Q16718-2;F8WAS3;C9IZN5;H7BYD0;A0A024R772;A0A087WXR5	NDUFA5	NADH dehydrogenase [ubiquinone] 1 alpha subcomplex subunit 5	10	5	5	5	52.6	52.6	52.6	13.459	116	26.0948	25.2032	26.2835	26.532	26.3065	27.2692	27.0491	26.5346	0.761437	0	1.08556	0
Q96TC7;H0YMB1;Q96TC7-2;H0YNE5;H0YLG5	RMDN3	Regulator of microtubule dynamics protein 3	5	5	5	5	14	14	14	52.118	470	25.4069	22.8837	25.2843	25.6052	25.4223	25.523	25.4674	25.7965	0.757275	0.0565683	0.544753	0.00801169
Q00688;G3V5F2	FKBP3	Peptidyl-prolyl cis-trans isomerase FKBP3	2	3	3	3	14.7	14.7	14.7	25.177	224	22.7292	23.0916	24.9643	24.1377	24.1464	25.0002	24.7078	24.0701	0.750444	0.167178	0.632159	0.0617927
O00231-2;O00231;J3QRY4	PSMD11	26S proteasome non-ATPase regulatory subunit 11	3	4	4	4	10.9	10.9	10.9	47.534	423	22.8523	24.4033	24.1689	24.0876	24.8778	24.8609	24.4168	24.3363	0.74493	0.0951378	1.03427	0.120259
Q5JUW8;Q92796-3;Q92796-2;Q92796	DLG3	Disks large homolog 3	4	3	3	2	4.1	4.1	3.1	93.605	849	23.1105	23.5384	23.4761	23.0308	23.6559	24.1399	23.8271	24.4859	0.738232	0.0315122	1.76269	0.0525596
P04259	KRT6B	Keratin, type II cytoskeletal 6B	1	43	2	1	58.7	4.6	1.6	60.066	564	27.1052	27.4377	24.9871	25.082	28.2097	27.1506	26.5779	25.5848	0.727761	0	0.37176	0
B3KQ25;K7ESG5;P61289;P61289-3;P61289-2;A0A087WTV2;K9J957;K7EMD0;K7EPX6;K7EKR3;K7ENH2	PSME3	Proteasome activator complex subunit 3	11	4	4	4	25.9	25.9	25.9	22.455	193	22.8214	22.7636	24.3244	23.0554	22.668	24.447	24.5772	24.1117	0.709791	0.0882557	0.565847	0.0515671
O95299-2;A0A7I2V419;A0A7I2V327;E7ESZ7;A0A7I2V4N8;A0A7I2V2N6;H7C2X4;A0A087WXC5;H7C1Y7;A0A7I2V5B2;A0A7I2V5U7;A0A7I2V594;A0A7I2V2X3;A0A7I2V458;A0A7I2V2W9;A0A7I2YQU0;O95299;A0A7I2V438;A0A7I2V5L0;H7C2W5;A0A7I2V3H5;C9J6X0;Q8N1B9;A0A7I2V2F6;A0A7I2V3D4;A0A7I2V2I6	NDUFA10	NADH dehydrogenase [ubiquinone] 1 alpha subcomplex subunit 10, mitochondrial	26	5	5	5	16.6	16.6	16.6	48.562	429	27.6587	22.9731	27.8157	27.7603	27.6136	26.1995	27.3824	27.8162	0.700988	0.0720852	0.225469	0.0126539
Q9P0J0;Q9P0J0-2;U3KQP3;B4DEZ3;K7EJE1;E7ENQ6	NDUFA13	NADH dehydrogenase [ubiquinone] 1 alpha subcomplex subunit 13	6	4	4	4	35.4	35.4	35.4	16.698	144	24.9836	24.9537	25.1318	25.2411	25.8842	25.9665	25.4464	25.7256	0.678101	0	2.65729	0
P30101	PDIA3	Protein disulfide-isomerase A3	1	5	5	4	12.3	12.3	10.3	56.782	505	25.2215	25.5062	25.6055	25.3493	26.1303	26.6014	26.0787	25.5612	0.67226	0	1.58353	0
K7ELW0;Q99497	PARK7	Protein deglycase DJ-1	2	2	2	2	13	13	13	17.91	169	23.8597	23.0399	23.7721	23.6738	24.7846	24.5991	23.9509	23.6771	0.666541	0.0470802	1.07332	0.0183399
A0A1W2PRZ0;A0A140T937;O78179;A0A140T912;A0A140T930;A0A140T9Z4;A0A140T9M5	HLA-C		7	8	3	0	28	12.3	0	36.725	325	25.5179	23.0523	25.5466	25.8966	25.7222	25.8721	25.5424	25.529	0.663082	0.0970669	0.450097	0.000994276
P53597;A0A494C0D1;H7C233	SUCLG1	Succinyl-CoA ligase [ADP/GDP-forming] subunit alpha, mitochondrial	3	2	2	2	6.9	6.9	6.9	36.249	346	22.7408	25.3236	24.6872	24.2899	25.1472	25.2578	24.9966	24.2761	0.659052	0.0522275	0.510379	0.00242046
P63151;P63151-2;E5RIY1;A0A590UJY3	PPP2R2A	Serine/threonine-protein phosphatase 2A 55 kDa regulatory subunit B alpha isoform	4	2	2	2	4.9	4.9	4.9	51.691	447	23.1371	25.6886	25.9027	25.7401	25.8067	25.4497	25.6632	26.1817	0.658195	0.0826714	0.431346	0.00408502
A0A7P0T8A3;C9JUP7;A0A7P0TAW3;A0A7I2V540;P55072;A0A7P0Z4C6;A0A7P0TAQ1;A0A7P0T8Q5;A0A7P0TAY0;A0A7I2V2Y2;A0A7I2V5G8	VCP	Transitional endoplasmic reticulum ATPase	11	11	11	11	18.9	18.9	18.9	84.383	760	25.3781	26.0862	25.9868	25.7591	26.5095	26.7623	26.2801	26.2877	0.65737	0	1.8311	2.71948e-16
P00558;P00558-2;P07205	PGK1	Phosphoglycerate kinase 1;Phosphoglycerate kinase 2	3	7	7	7	21.1	21.1	21.1	44.614	417	25.4468	26.4396	26.0281	25.7364	27.1741	26.5305	26.2419	26.3282	0.655964	0	1.15127	0
Q9Y678;H0Y8X7;Q9UBF2-2;Q9UBF2	COPG1	Coatomer subunit gamma-1	4	9	9	9	13.6	13.6	13.6	97.717	874	25.4161	22.769	25.7621	25.8717	25.8956	25.3912	25.2454	25.8874	0.650164	0.138281	0.372541	0.0185751
E9PN17;A0A3B3ITX4;O75964;A0A3B3IRW3	ATP5L	ATP synthase subunit g, mitochondrial	4	4	4	4	46.1	46.1	46.1	8.4518	76	25.3008	23.138	23.1985	24.9955	25.6677	25.608	25.0838	22.8287	0.638856	0.252247	0.312498	0.166177
Q5JP53;P07437;Q5ST81;A0A075B736;Q5SQY0;A6NNZ2;K7ESM5;Q9BUF5;CON__ENSEMBL:ENSBTAP00000025008;Q9H4B7;G3V2A3;M0R1I1;G3V5W4;G3V2R8;G3V3R4;G3V2N6	TUBB	Tubulin beta chain	16	21	5	4	64.1	20.2	16.7	47.766	426	26.8405	27.8358	27.5415	27.2815	28.5096	28.0754	27.6102	27.858	0.638453	0	1.18065	0
Q15126	PMVK	Phosphomevalonate kinase	1	4	4	4	20.8	20.8	20.8	21.995	192	22.9918	24.6971	23.8978	24.2804	25.3302	24.4561	24.2074	24.4033	0.632486	0.0758179	0.692715	0.00716374
H0YGV7;H0YG20;Q9UKM7	MAN1B1	alpha-1,2-Mannosidase;Endoplasmic reticulum mannosyl-oligosaccharide 1,2-alpha-mannosidase	3	3	3	3	6.4	6.4	6.4	62.399	550	23.854	23.9402	23.0827	22.7471	23.9835	24.0355	23.9653	24.1669	0.631826	0.036829	1.10466	0.0412939
P24666;G5E9R5;P24666-4;F2Z2Q9;P24666-3;P24666-2;D3YTI2	ACP1	Low molecular weight phosphotyrosine protein phosphatase	7	4	4	4	31.6	31.6	31.6	18.042	158	23.1556	25.3094	25.5809	25.5049	26.1887	25.3256	25.2012	25.348	0.628218	0.0379261	0.453157	0.00214762
A0A0C4DFV9;Q01105-3;Q01105-4;Q01105-2;Q01105;P0DME0	SET	Protein SET;Protein SETSIP	6	4	4	4	18	18	18	31.124	266	25.251	26.079	26.2743	25.4478	26.461	27.0617	26.2431	25.7926	0.626601	0	0.877319	1.35974e-16
P17152	TMEM11	Transmembrane protein 11, mitochondrial	1	3	3	3	17.2	17.2	17.2	21.541	192	25.5208	22.8326	25.8435	25.8496	25.5258	25.2938	25.6785	26.0332	0.621177	0.0812658	0.358326	0.0116094
A0A2R8YD50;P51659;E7ER27;P51659-3;P51659-2;A0A2R8YDT8;A0A2R8YF45;A0A2R8Y7L2;E7ET17;E7EPL9;A0A2R8YEG2;A0A2R8Y7W2	HSD17B4	Peroxisomal multifunctional enzyme type 2;(3R)-hydroxyacyl-CoA dehydrogenase;Enoyl-CoA hydratase 2	12	8	8	8	15.2	15.2	15.2	76.837	711	24.013	24.0683	24.2423	23.965	25.1888	24.976	24.5837	24.005	0.616228	0	1.21896	0
A0A1B0GV93;Q53GQ0;E9PI21;A0A1B0GVY6	HSD17B12	Very-long-chain 3-oxoacyl-CoA reductase	4	2	2	2	9.8	9.8	9.8	30.361	276	24.7809	22.948	24.8285	22.8979	25.708	24.567	24.8344	22.7999	0.613496	0.201125	0.322155	0.145749
F5H6X6;Q14697;Q14697-2;E9PKU7;E9PNH1	GANAB	Neutral alpha-glucosidase AB	5	11	11	11	14.6	14.6	14.6	96.215	847	24.3588	25.0891	24.7884	25.0488	26.4137	25.0882	25.0248	25.2035	0.611245	0	0.826337	0
F8WCF6;P59998;P59998-3;F8WDD7;H7C0A3;A0A0A6YYG9;P59998-2;R4GN08;P59998-4;F8WE39	ARPC4-TTLL3	Actin-related protein 2/3 complex subunit 4	10	4	4	4	19.9	19.9	19.9	21.058	181	24.5532	25.2445	24.2613	24.3038	25.6331	25.7389	24.4828	24.9515	0.610915	0	0.815271	0
O75367-2;O75367-3;O75367;B4DJC3;D6RCF2;A0A7I2YQR8;A0A7I2V6E9;A0A7I2V2N7;A0A7I2YQD6;A0A7I2V412;A0A7I2V423;Q9P0M6;A0A7I2V4D9;A0A7I2V3R0;A0A7I2YQB9;Q5SQT3	H2AFY	Core histone macro-H2A.1;Histone H2A	16	7	7	7	25.7	25.7	25.7	39.183	369	24.9115	22.9464	25.497	25.9986	26.4248	24.9484	25.1177	25.2792	0.604126	0.0849129	0.345219	0.01962
P08758;D6RBL5;E9PHT9;D6RBE9	ANXA5	Annexin A5;Annexin	4	8	8	8	29.1	29.1	29.1	35.936	320	25.2284	26.0917	25.9752	25.5362	27.1017	26.479	25.702	25.956	0.601755	0	0.813938	0
Q60FE5	FLNA		1	132	1	1	67.1	0.5	0.5	278.22	2620	26.2433	22.7758	22.9491	25.2858	26.1266	25.4071	22.562	25.5477	0.597373	0.126186	0.201147	0.0436593
B1AHD1;A0A3B3IUA2;P55769;A0A3B3IRU2;A0A3B3ISH1	NHP2L1	NHP2-like protein 1;NHP2-like protein 1, N-terminally processed	5	7	7	7	45.5	45.5	45.5	14.627	132	26.5247	29.7944	26.8449	26.8361	27.7655	30.035	27.3588	27.2259	0.59631	0	0.239074	3.39935e-17
Q5SWX8-3;Q5SWX8-4;Q5SWX8;Q5SWX8-2	ODR4	Protein odr-4 homolog	4	2	2	2	6.3	6.3	6.3	37.773	335	24.1577	22.8961	23.1132	23.0041	24.5623	22.5212	24.1399	24.3003	0.588186	0.0728719	0.49629	0.114331
Q5T0D2;P30085;P30085-3	CMPK1	UMP-CMP kinase	3	2	2	2	14.8	14.8	14.8	18.979	169	23.0901	24.2924	23.1198	23.7819	25.1557	22.9065	24.4606	24.0953	0.583517	0.189778	0.514881	0.31173
Q13838-2;Q13838;Q5STU3;A0A0G2JJZ9;A0A140T9X3;F6WLT2;F6S4E6;F6TRA5;A0A0A0MT12;A0A140T996;F6UJC5;A0A140TA18;A0A140T9X9;A0A140T973;A0A140T9K1;A0A140T9L4;H0Y400;H0YCC6	DDX39B	Spliceosome RNA helicase DDX39B	18	13	3	3	30.9	9.3	9.3	50.679	443	24.7257	25.2912	23.0997	23.2831	25.4063	25.7035	22.8496	24.7702	0.582453	0.0065092	0.29008	0.00452435
P54577;A0A6Q8PFX2;A0A6Q8PFC1;A0A6Q8PF15;A0A0C4DGZ5;A0A6Q8PFX4	YARS	Tyrosine--tRNA ligase, cytoplasmic;Tyrosine--tRNA ligase, cytoplasmic, N-terminally processed	6	11	11	11	23.1	23.1	23.1	59.143	528	25.7278	26.6505	26.4706	26.244	27.1006	27.1411	26.5297	26.6133	0.572964	0	1.17763	0
A0A1W2PQV5;A0A0A0MSE2;A0A0D9SFP2;E9PF18;Q16836;Q16836-3;Q16836-2;A0A1W2PNM1;A0A1W2PQC2;A0A1W2PQ78;A0A1W2PRT2;A0A1W2PQ55;A0A1W2PP40	HADH	Hydroxyacyl-coenzyme A dehydrogenase, mitochondrial	13	5	5	5	21.2	21.2	21.2	26.479	245	24.9785	26.5511	26.3364	25.8928	26.6396	26.6266	26.5902	26.1718	0.567364	0	0.764027	1.35974e-16
P55809;E9PDW2;P55809-2	OXCT1	Succinyl-CoA:3-ketoacid coenzyme A transferase 1, mitochondrial	3	3	3	3	6.7	6.7	6.7	56.157	520	23.0018	25.3813	25.1133	24.5948	25.2897	25.202	25.3265	24.5329	0.564967	0.0280503	0.449004	0.00262229
E9PFW8;E7EMC7;Q13501-2;Q13501;C9JRJ8;E3W990	SQSTM1	Sequestosome-1	6	2	2	2	19.8	19.8	19.8	18.379	167	24.005	22.7931	23.3544	22.9258	23.1874	24.237	23.8531	24.0353	0.558656	0.160618	0.751137	0.21111
A0A7P0TAE1;H0YIV0;A0A7P0TAT8;P14625;A0A7P0T917;A0A087WT78;A0A7P0T823;A0A7P0TAY2;A0A7P0TBC2;A0A7P0T8R3;A0A7P0T885;A0A7P0Z405;Q58FF3	HSP90B1	Endoplasmin	13	14	13	13	19.8	18.3	18.3	90.75	789	25.0881	25.6322	25.442	25.4225	26.4977	26.0134	25.4381	25.8388	0.550816	0	1.17255	0
F8WF48;F8WCJ7;Q99442	SEC62	Translocation protein SEC62	3	4	4	4	45.9	45.9	45.9	9.8703	85	26.0026	22.8276	25.5363	25.502	25.96	25.1465	25.9031	25.0619	0.550794	0.0373253	0.303877	0.00779974
P30041	PRDX6	Peroxiredoxin-6	1	8	8	8	35.3	35.3	35.3	25.035	224	25.3637	26.2463	25.8996	25.7754	26.875	26.5172	26.0551	26.0402	0.550632	0	1.05226	0
A0A1C7CYX9;Q16555-2;Q16555;E5RFU4	DPYSL2	Dihydropyrimidinase-related protein 2	4	3	3	3	5.2	5.2	5.2	73.502	677	22.8285	23.9738	24.0328	24.105	25.3917	24.2787	23.5689	23.8887	0.547004	0.0981194	0.492718	0.0403833
P49257	LMAN1	Protein ERGIC-53	1	7	7	7	22.7	22.7	22.7	57.548	510	25.7623	25.6296	25.9824	25.9103	26.9171	26.2205	26.1067	26.212	0.542919	0	1.4414	0
Q9Y2H6-2;Q9Y2H6;G5E9X3;H7C507;A0A087X1M6	FNDC3A	Fibronectin type-III domain-containing protein 3A	5	4	4	4	5	5	5	125.82	1142	24.8499	23.0471	23.0996	25.5537	24.6054	24.2201	24.4854	25.4094	0.542478	0.139299	0.335871	0.0605347
B3KQV6;P30153;E9PH38;H0YDG7;P30154-5;P30154-4;P30154;P30154-3;P30154-2	PPP2R1A	Serine/threonine-protein phosphatase 2A 65 kDa regulatory subunit A alpha isoform	9	5	5	5	20.2	20.2	20.2	45.604	410	25.4765	26.1788	25.2722	26.0136	26.7316	26.2325	26.2287	25.9165	0.542057	0	1.02409	0
Q9Y294;K7ES22;Q9NVP2	ASF1A	Histone chaperone ASF1A;Histone chaperone ASF1B	3	2	2	2	11.3	11.3	11.3	22.968	204	23.0456	26.7367	26.4835	23.0903	25.442	26.7308	23.1498	26.1947	0.540284	0.167965	0.162213	0.0592346
P62191-2;P62191	PSMC1	26S protease regulatory subunit 4	2	3	3	3	12.5	12.5	12.5	41.167	367	24.3311	22.6809	23.16	24.768	24.9539	22.6399	24.5272	24.9514	0.533101	0.0561242	0.305404	0.039585
P53396-2;P53396;P53396-3;K7EIE7;K7ESG8	ACLY	ATP-citrate synthase	5	11	11	11	11.9	11.9	11.9	119.77	1091	25.4644	25.5843	25.2536	25.3784	26.4182	25.52	25.7572	26.1038	0.529595	0	1.35342	0
A0A2R8Y891;P08237-2;P08237;P08237-3;F8VZI0;F8VP00;F8VX13;F8VZQ1	PFKM	ATP-dependent 6-phosphofructokinase, muscle type	8	6	6	5	7.4	7.4	6.3	96.907	883	24.0892	24.3366	24.268	24.6764	25.5887	24.2921	24.9862	24.6177	0.528643	0	0.877214	1.35974e-16
P45974-2;P45974;A0A7P0TB18;H7C5J3;A0A7P0TB69;A0A7P0TAP9;Q92995-2;Q92995	USP5	Ubiquitin carboxyl-terminal hydrolase 5	8	7	7	7	11.6	11.6	11.6	93.307	835	24.3049	24.7322	24.438	24.4336	26.2528	24.6317	24.8131	24.3225	0.527865	0	0.563786	0
A8K2U0;H0YGG5;A8K2U0-2;H0YH14;F5GXP1	A2ML1	Alpha-2-macroglobulin-like protein 1	5	8	8	8	6.4	6.4	6.4	161.1	1454	23.7261	23.8652	23.6584	23.7009	24.7504	25.4946	23.7345	23.0817	0.527619	0	0.439708	0
P05089;P05089-2;A0A5F9ZGN6;A0A5F9ZH78;P05089-3	ARG1	Arginase-1	5	9	9	9	37.6	37.6	37.6	34.735	322	26.5225	26.8182	26.0883	25.9786	27.3223	27.8796	26.244	26.0438	0.520507	0	0.496304	0
A0A0U1RQF0;P49327;A0A0U1RRG3;J3KTF0	FASN	Fatty acid synthase;[Acyl-carrier-protein] S-acetyltransferase;[Acyl-carrier-protein] S-malonyltransferase;3-oxoacyl-[acyl-carrier-protein] synthase;3-oxoacyl-[acyl-carrier-protein] reductase;3-hydroxyacyl-[acyl-carrier-protein] dehydratase;Enoyl-[acyl-carrier-protein] reductase;Oleoyl-[acyl-carrier-protein] hydrolase	4	33	33	33	17.2	17.2	17.2	273.2	2509	25.2403	26.1127	25.834	25.519	26.7236	26.1422	25.7829	26.1245	0.516801	0	0.974396	0
P19623;K7EL89;K7EKM4;K7ESL0	SRM	Spermidine synthase	4	4	4	4	12.9	12.9	12.9	33.824	302	22.7216	24.6725	24.6335	24.1493	26.0698	23.0224	24.7917	24.3573	0.516104	0.0773448	0.273073	0.019987
P06702	S100A9	Protein S100-A9	1	7	7	7	63.2	63.2	63.2	13.242	114	29.8362	30.2628	29.8725	30.0656	31.109	31.2109	30.4819	29.282	0.511672	0	0.51873	0
G3V0I5;P49821-2;P49821;B4DE93;E9PMX3;E9PJL9;E9PLC6;E9PQP1;E9PPR0;E9PPD6;E9PPS5;H0YD04;H0YE81	NDUFV1	NADH dehydrogenase [ubiquinone] flavoprotein 1, mitochondrial	13	7	7	7	23	23	23	50.054	457	25.0274	25.1174	23.4409	25.7235	25.2939	25.1829	25.4805	25.3958	0.510985	0.0664314	0.469708	0.00219199
P01834;A0A5H1ZRQ3	IGKC	Ig kappa chain C region	2	4	4	4	66.4	66.4	66.4	11.765	107	25.8359	26.185	26.1138	26.133	27.3839	26.4412	26.188	26.2938	0.509791	0	0.906971	1.35974e-16
Q92600-3;Q92600;Q92600-2;H7C0W0;F8WBZ6	RQCD1	Cell differentiation protein RCD1 homolog	5	5	5	5	18.6	18.6	18.6	29.14	258	23.8715	22.5344	24.0707	24.7896	24.1448	24.15	24.1346	24.8701	0.508314	0.157107	0.443734	0.0256724
P04040	CAT	Catalase	1	12	12	12	29.2	29.2	29.2	59.755	527	30.7495	31.3649	30.6343	30.3221	31.5554	32.0041	30.9421	30.5992	0.507493	0	0.633962	0
Q5T7C4;P09429;B2RPK0;P23497	HMGB1	High mobility group protein B1;Putative high mobility group protein B1-like 1	4	6	5	5	42.4	34.8	34.8	18.311	158	27.2054	28.0355	27.7336	27.1441	27.9964	28.5939	28.1267	27.4301	0.507131	0	0.780832	0
Q9NV31	IMP3	U3 small nucleolar ribonucleoprotein protein IMP3	1	7	7	7	41.3	41.3	41.3	21.85	184	25.8031	28.0123	27.0411	25.8435	26.4642	28.7137	26.8721	26.6772	0.506786	0	0.284442	0
E9PCY5;Q02880-2;Q02880;H7BZ82	TOP2B	DNA topoisomerase 2;DNA topoisomerase 2-beta	4	12	7	7	13	8.4	8.4	130.48	1150	23.1868	23.4656	23.6875	24.3457	24.6851	23.6605	23.5676	24.7755	0.500759	0	0.577594	0
H0Y3P2;D3DQV9;P78344-2;P78344;E9PKF8;H0YE22;H0YD77;H0YCH5;H0YEC5	EIF4G2	Eukaryotic translation initiation factor 4 gamma 2	9	8	8	8	9.1	9.1	9.1	98.117	869	23.9707	23.8856	24.2161	24.4253	24.7821	24.8955	24.3823	24.4351	0.49931	0	1.526	0
P22735;P22735-2;H0YMQ8	TGM1	Protein-glutamine gamma-glutamyltransferase K	3	7	7	7	8.9	8.9	8.9	89.786	817	24.5715	24.9466	24.3972	23.8116	24.9083	25.3618	25.051	24.3985	0.49818	0	0.797607	0
V9GZ56;Q9Y4Z0;U3KQK1;M0QXB0	LSM4	U6 snRNA-associated Sm-like protein LSm4	4	3	3	3	10.1	10.1	10.1	25.733	238	24.5107	27.2223	24.6751	24.3081	24.5221	27.6531	24.6606	25.8294	0.487213	0	0.192179	3.39935e-17
Q10713;Q10713-2;Q5SXN9	PMPCA	Mitochondrial-processing peptidase subunit alpha	3	11	11	11	21.1	21.1	21.1	58.252	525	25.0194	25.6037	25.479	25.1274	26.0221	25.9144	25.5416	25.6774	0.481514	0	1.45998	0
P22102;P22102-2	GART	Trifunctional purine biosynthetic protein adenosine-3;Phosphoribosylamine--glycine ligase;Phosphoribosylformylglycinamidine cyclo-ligase;Phosphoribosylglycinamide formyltransferase	2	3	3	3	4.5	4.5	4.5	107.77	1010	23.4558	23.8663	23.752	23.5278	25.134	24.216	23.0009	24.1655	0.478671	0.0848043	0.510316	0.184749
P32119;A6NIW5;P32119-2	PRDX2	Peroxiredoxin-2	3	7	6	6	28.3	22.7	22.7	21.892	198	25.5452	26.2956	25.644	25.4485	26.6598	27.0952	25.6328	25.449	0.475871	0	0.49149	6.7987e-17
O14579;M0QXB4;O14579-3;O14579-2;M0R061	COPE	Coatomer subunit epsilon	5	13	13	13	52.6	52.6	52.6	34.482	308	27.7804	22.9602	26.8457	28.6019	27.3121	24.8381	26.8288	29.0937	0.471122	0.0381754	0.114718	0.00773913
P27824-2;A0A7P0T9L0;A0A7P0TAE9;A0A7P0T840;A0A7P0T937;A0A7P0TB65;A0A7P0T8G1;A0A7P0Z4D6;P27824;A0A7P0TAR9;A0A7P0Z484;D6RGY2;P27824-3;A0A7P0Z4H2;A0A7P0TAN9;A0A7P0T8N1;D6RFL1;D6RAQ8;D6RAU8;D6RD16	CANX	Calnexin	20	10	10	10	19	19	19	71.502	627	26.84	27.2415	27.2852	27.1876	27.9899	27.5483	27.3659	27.5277	0.469396	0	1.50444	0
P62937;P62937-2;F8WE65;C9J5S7;A0A7I2V5J5;A0A7I2V4V1;P0DN26;A0A0H2UH34;A0A0B4J2A2;A0A075B767;A0A075B759;Q9Y536;F5H284;E5RIZ5;A0A7P0S768;P0DN37	PPIA	Peptidyl-prolyl cis-trans isomerase A;Peptidyl-prolyl cis-trans isomerase A, N-terminally processed;Peptidyl-prolyl cis-trans isomerase	16	11	11	11	54.5	54.5	54.5	18.012	165	28.098	28.8591	28.4003	28.1889	29.2973	28.9037	28.5455	28.6543	0.463649	0	1.00286	0
Q99829;Q5JX61;F2Z2V0;A6PVH9;E7ENH5;Q5JX45;Q5JX52;Q5JX44;Q5JX60;Q5JX59;Q5JX58;Q5JX56;B0QZ18;Q5JX57;Q5JX55;E7EV27;Q5JX54	CPNE1	Copine-1	17	2	2	2	3.4	3.4	3.4	59.058	537	22.7085	23.6851	23.628	23.239	24.1656	23.4902	23.7742	23.6782	0.461908	0.063062	0.869942	0.0397132
P31939-2;P31939;C9JLK0;H7C1S2	ATIC	Bifunctional purine biosynthesis protein PURH;Phosphoribosylaminoimidazolecarboxamide formyltransferase;IMP cyclohydrolase	4	6	6	6	12.5	12.5	12.5	64.523	591	23.9364	24.6601	24.348	24.4097	25.4372	24.5528	24.5275	24.6704	0.458409	0	0.88059	0
P55209;F8VXI6;H0YIV4;F5H4R6;F8W0J6;B7Z9C2;F8W543;F8VV59;F8VY35;F8VUX1;F8W118;F8W020;H0YHC3;H0YH88;P55209-3;P55209-2;F8VRJ2;F8VVB5;E9PNJ7;E9PS34;E9PJJ2;E9PNW0	NAP1L1	Nucleosome assembly protein 1-like 1	22	2	2	1	5.4	5.4	2.8	45.374	391	24.1847	26.0114	25.8234	25.5321	26.411	25.8682	25.462	25.638	0.45688	0	0.443055	0
A0A6Q8PFK8;P04792;A0A6Q8PHJ6;A0A6Q8PGK1;A0A6Q8PFE7;A0A6Q8PF43;A0A6Q8PHA6;A0A6Q8PH65;A0A6Q8PGY2;C9J3N8	HSPB1	Heat shock protein beta-1	10	10	10	10	54	54	54	21.882	198	27.2778	28.2042	27.6329	27.6145	28.807	28.3137	27.651	27.7808	0.455754	0	0.671006	0
P21953;P21953-2	BCKDHB	2-oxoisovalerate dehydrogenase subunit beta, mitochondrial	2	7	7	7	19.6	19.6	19.6	43.122	392	27.398	27.7259	27.1095	27.1588	28.3329	28.0603	27.4088	27.4088	0.454659	0	0.832231	0
H3BQF1;H3BQB1;P07741-2;P07741;H3BSW3;H3BQZ9	APRT	Adenine phosphoribosyltransferase	6	3	3	3	20.9	20.9	20.9	16.323	148	24.5006	25.0003	24.908	24.8898	25.9898	25.248	25.1259	24.7486	0.45343	0	0.796768	0
Q16576;E9PC52;Q16576-2;Q5JP01	RBBP7	Histone-binding protein RBBP7	4	10	4	4	25.6	16.2	16.2	47.82	425	25.0682	22.8972	24.9058	25.5694	25.2651	25.3047	24.5531	25.13	0.453104	0.0474905	0.31091	0.0127855
V9GYY3;F5H2F4;P11586;V9GZ78;A0A494C1T2	MTHFD1	C-1-tetrahydrofolate synthase, cytoplasmic;Methylenetetrahydrofolate dehydrogenase;Methenyltetrahydrofolate cyclohydrolase;Formyltetrahydrofolate synthetase;C-1-tetrahydrofolate synthase, cytoplasmic, N-terminally processed	5	7	7	7	7.7	7.7	7.7	99.719	922	23.4152	24.3386	24.4289	23.9852	25.2867	23.9708	24.2474	24.4712	0.452034	0	0.582368	0
Q13011;M0R248;M0QZW4	ECH1	Delta(3,5)-Delta(2,4)-dienoyl-CoA isomerase, mitochondrial	3	3	3	3	10.7	10.7	10.7	35.816	328	25.4302	25.8506	23.1395	25.0278	25.3543	25.4741	25.4014	25.0241	0.451444	0.0413877	0.313978	0.010349
Q06830;A0A0A0MSI0;A0A0A0MRQ5	PRDX1	Peroxiredoxin-1	3	11	11	8	60.3	60.3	47.2	22.11	199	27.5398	28.212	27.736	27.9014	28.2491	28.6716	28.0138	28.2563	0.450376	0	1.20332	0
Q9BTT4	MED10	Mediator of RNA polymerase II transcription subunit 10	1	2	2	2	14.1	14.1	14.1	15.688	135	24.4962	23.1603	23.2003	24.5369	24.0377	24.7535	23.158	25.2426	0.449506	0.0943614	0.322868	0.092116
Q15008;Q15008-4;Q15008-3;Q15008-2;H7C531;C9J7B7;C9J0E9	PSMD6	26S proteasome non-ATPase regulatory subunit 6	7	6	6	6	18	18	18	45.531	389	24.3406	24.9534	25.6492	24.3713	26.2354	25.3062	24.7663	24.7965	0.447479	0	0.43305	0
H0YN81;Q9GZS3;H0YMF9;H0YLA1;H3BQA8;H0YL19;H0YM76	WDR61	WD repeat-containing protein 61;WD repeat-containing protein 61, N-terminally processed	7	5	5	5	29.6	29.6	29.6	32.253	294	25.5731	25.5178	23.0415	25.9025	25.3283	25.4251	25.3221	25.7452	0.446459	0.0470889	0.275874	0.012184
Q5TDF0;Q9BSD7	NTPCR	Cancer-related nucleoside-triphosphatase	2	2	2	2	8.8	8.8	8.8	25.072	228	23.1992	23.8656	24.2915	22.9627	23.8958	24.412	23.833	23.9591	0.445205	0.0726029	0.632788	0.0176548
P84077;P61204;F5H423;F5H0C7;P61204-2;F5H1V1;F5H6T5;F8WDB3;H0YGG7	ARF1	ADP-ribosylation factor 1;ADP-ribosylation factor 3	9	7	7	3	54.7	54.7	20.4	20.697	181	25.6084	26.497	26.2568	26.3456	27.2967	26.5228	26.4166	26.2445	0.443197	0	0.709169	0
A0A6Q8PGW4;A0A6Q8PGI6;A0A6Q8PGA8;A0A6Q8PHH9;A0A6Q8PGZ8;P41250-2;P41250;A0A6Q8PHI7;H7C443;A0A6Q8PFZ6;A0A6Q8PH49;A0A6Q8PF45;A0A6Q8PFV5;A0A6Q8PGZ9;F8WCK4;A0A6Q8PGN7	GARS	Glycine--tRNA ligase	16	11	11	11	25	25	25	69.931	616	25.3565	26.0067	25.9229	25.7697	26.1386	26.3199	26.1806	26.1851	0.442101	0	1.59366	0
P68133;P68032;P63267;P62736;A6NL76;F8WB63;B8ZZJ2;C9JFL5;F6UVQ4;F6QUT6	ACTA1	Actin, alpha skeletal muscle;Actin, alpha cardiac muscle 1;Actin, gamma-enteric smooth muscle;Actin, aortic smooth muscle	10	13	1	1	30.2	4.2	4.2	42.051	377	29.0963	29.3831	29.2641	29.666	30.3842	29.5771	29.7635	29.4486	0.440984	0	0.938678	0
Q9UQE7	SMC3	Structural maintenance of chromosomes protein 3	1	10	10	10	9.4	9.4	9.4	141.54	1217	24.097	23.8137	24.2492	24.0347	24.7061	24.7255	24.0479	24.4738	0.43964	0	1.28556	0
O75390;B4DJV2;A0A0C4DGI3;H0YIC4;F8VPA1;H0YH82;F8W4S1;F8W1S4;F8VPF9;F8VTT8;F8VR34;F8W031;F8W642;F8W0J2;F8VRI6;F8VWQ5;F8VX68;F8VRP1;F8VX07;F8VP03;F8VZK9;F8VU34	CS	Citrate synthase, mitochondrial;Citrate synthase	22	10	10	10	19.7	19.7	19.7	51.712	466	26.6816	27.851	27.5678	27.4424	27.9218	28.1086	27.7082	27.5625	0.439558	0	0.785998	1.35974e-16
O43615;M0QXU7;M0QXM9;M0R301	TIMM44	Mitochondrial import inner membrane translocase subunit TIM44	4	11	11	11	26.8	26.8	26.8	51.355	452	25.198	25.9422	25.6802	25.4614	25.9301	26.4223	26.1001	25.581	0.437929	0	0.94645	1.35974e-16
A0A7I2V2T3;H0Y4R1;P12268;E7ETK5;A0A7I2YQK5	IMPDH2	Inosine-5-monophosphate dehydrogenase 2	5	6	6	6	16.1	16.1	16.1	56.842	522	25.4343	25.5734	25.2556	25.5577	26.616	25.5957	25.488	25.8722	0.437695	0	0.826203	1.35974e-16
P22314-2;P22314;Q5JRR6;Q5JRR9;Q5JRS0;Q5JRS2;Q5JRS1;Q5JRS3	UBA1	Ubiquitin-like modifier-activating enzyme 1	8	12	12	12	15.4	15.4	15.4	113.8	1018	24.6046	25.6419	25.4602	25.3276	26.4267	25.5855	25.2882	25.4693	0.43386	0	0.604504	0
P30049	ATP5D	ATP synthase subunit delta, mitochondrial	1	4	4	4	37.5	37.5	37.5	17.49	168	27.2755	26.9672	27.0088	27.9655	27.8789	27.3356	27.7676	27.9669	0.432992	0	0.796583	0
P61224;P61224-3;P61224-2;A6NIZ1;P62834;P61224-4;F5H7Y6;E7ESV4;F5H004;F5GX62;F5GYB5;A0A075B6Q0;F5H4H0;F5H6R7;F5H500;B7ZB78;F5H823;F5GZG1;F5H0B7;F5H491;F5GWU8;F5H077;F5GYH7;F8WBC0	RAP1B	Ras-related protein Rap-1b;Ras-related protein Rap-1b-like protein;Ras-related protein Rap-1A	24	4	4	4	25	25	25	20.825	184	25.0818	26.2965	25.5825	25.6159	26.3889	26.1937	25.7859	25.9391	0.432719	0	0.751689	0
P05109	S100A8	Protein S100-A8;Protein S100-A8, N-terminally processed	1	6	6	6	49.5	49.5	49.5	10.834	93	28.9325	29.2265	29.0217	29.1997	30.003	30.3447	29.4935	28.267	0.431966	0	0.415268	0
A0A499FIX8;H7BXI1;A0A087WXU3;A0FGR8-2;A0FGR8;A0FGR8-6;A0FGR8-4;A0FGR8-5	ESYT2	Extended synaptotagmin-2	8	6	6	6	7.7	7.7	7.7	93.977	845	24.3806	23.0366	24.3458	24.5157	24.425	24.4941	24.4585	24.6262	0.43125	0.0742664	0.584047	0.0289921
P68363;P68363-2;C9JDS9	TUBA1B	Tubulin alpha-1B chain	3	20	20	0	58.5	58.5	0	50.151	451	29.1477	29.9355	29.6591	29.6236	30.5217	29.8992	29.7038	29.9615	0.430106	0	0.909512	0
P30084	ECHS1	Enoyl-CoA hydratase, mitochondrial	1	5	5	5	22.4	22.4	22.4	31.387	290	22.8709	25.8664	23.145	24.8463	24.5112	25.2717	25.5208	23.1439	0.429709	0.199379	0.199328	0.114541
A0A7P0Z497;P23284;A0A7P0TB45;A0A7P0T7U3	PPIB	Peptidyl-prolyl cis-trans isomerase B	4	11	11	11	53	53	53	20.21	181	27.9465	28.533	28.6097	27.9337	28.693	29.3297	28.5555	28.1505	0.426414	0	0.673243	0
Q14683;G8JLG1;A0A6Q8PHC3;V9GY57;V9GYN9	SMC1A	Structural maintenance of chromosomes protein 1A;Structural maintenance of chromosomes protein	5	12	12	12	10.2	10.2	10.2	143.23	1233	25.6631	25.7046	25.4261	25.7701	26.2593	25.9813	25.8415	26.1806	0.42467	0	1.89816	0
O00232;O00232-2	PSMD12	26S proteasome non-ATPase regulatory subunit 12	2	4	4	4	9.9	9.9	9.9	52.904	456	23.0974	24.1012	23.901	23.7595	24.9615	24.321	24.1531	23.1193	0.423945	0.0142953	0.434834	0.0670012
P00338;P00338-3;P00338-4;P00338-5;P00338-2;F5GYU2;F5GXY2;F5H5J4;F5H6W8;F5GXH2	LDHA	L-lactate dehydrogenase A chain	10	5	5	4	17.2	17.2	13.6	36.688	332	25.3038	25.5558	24.7104	24.936	25.7221	26.1306	25.1832	25.1655	0.423873	0	0.685375	1.35974e-16
Q5TEC6;A0A590UJL8	HIST2H3PS2	Histone H3	2	5	1	1	25	8.1	8.1	15.43	136	28.0979	22.6591	29.1686	30.0129	29.5191	22.8985	29.3258	29.8895	0.423618	0.0392776	0.0638695	0.00488425
P62879;C9JIS1;C9JXA5;E7EP32;C9JZN1;A0A7I2S2S9;Q9HAV0;C9JD14;H7C5J5;A0A6Q8PFW8;A0A6Q8PG88;A0A6Q8PFE0;A0A6Q8PFV8;P62879-2	GNB2	Guanine nucleotide-binding protein G(I)/G(S)/G(T) subunit beta-2;Guanine nucleotide-binding protein subunit beta-4	14	5	2	2	14.7	5.6	5.6	37.331	340	22.9481	25.3283	23.2063	24.6379	25.2769	22.4854	25.2681	24.7644	0.418558	0.0991171	0.191976	0.0646564
P31151;Q86SG5	S100A7	Protein S100-A7;Protein S100-A7A	2	5	5	5	34.7	34.7	34.7	11.471	101	27.1794	27.2244	28.0135	26.8365	27.3149	28.7237	28.1588	26.7233	0.416704	0	0.352937	0
O60869-2;O60869-3;O60869	EDF1	Endothelial differentiation-related factor 1	3	5	5	5	32.4	32.4	32.4	15.48	139	25.2103	26.8429	26.3889	25.5246	25.8967	27.3654	26.3643	26.0055	0.416307	0	0.355809	0
P08133-2;P08133;E5RK69;E7EMC6;H0YC77;E5RFF0;E5RJF5;E5RK63	ANXA6	Annexin A6;Annexin	8	13	13	13	23.6	23.6	23.6	72.423	641	25.6777	26.4877	26.1937	25.7651	26.7798	26.6879	26.4444	25.8708	0.414722	0	0.727802	0
Q86Y39;K7EQ77;K7EK78;K7EP35;K7EMT4;Q86Y39-2	NDUFA11	NADH dehydrogenase [ubiquinone] 1 alpha subcomplex subunit 11	6	4	4	4	44	44	44	14.852	141	25.6895	23.31	25.1955	25.5989	25.2606	25.3598	25.4913	25.3385	0.4141	0.0944782	0.310425	0.0220857
P04406-2;P04406;E7EUT5;O14556	GAPDH	Glyceraldehyde-3-phosphate dehydrogenase	4	14	14	14	73.4	73.4	73.4	31.548	293	28.2928	28.6649	28.5633	28.3307	29.5023	29.1079	28.5113	28.3841	0.413492	0	0.731415	0
Q9NP92	MRPS30	28S ribosomal protein S30, mitochondrial	1	6	6	6	19.6	19.6	19.6	50.364	439	22.8693	22.9789	24.4586	24.9422	23.061	24.5766	24.4369	24.823	0.412133	0.151254	0.253123	0.0870438
Q9BXJ9;A0A0B4J1W3;Q9BXJ9-4;Q6N069-5;Q6N069-4;Q6N069-3;Q6N069-2;Q6N069	NAA15	N-alpha-acetyltransferase 15, NatA auxiliary subunit	8	9	9	9	8.8	8.8	8.8	101.27	866	24.7465	24.858	24.7018	25.3206	25.4825	25.1019	25.1988	25.4914	0.411915	0	1.26158	0
Q13200-3;Q13200;Q13200-2;H7C1H2;H7C2Q3	PSMD2	26S proteasome non-ATPase regulatory subunit 2	5	8	8	8	13.5	13.5	13.5	85.605	778	24.6767	25.8346	24.9226	25.0637	25.9871	25.5305	25.3072	25.3121	0.409807	0	0.665065	0
Q9Y291;C9JBY7	MRPS33	28S ribosomal protein S33, mitochondrial	2	3	3	3	28.3	28.3	28.3	12.629	106	24.9617	22.7733	25.326	26.7005	24.7045	25.216	24.9679	26.4867	0.403357	0.0486637	0.172698	0.0150574
O75340-2;O75340;A0A087WZ38;D6RA21;Q86W51;A0A6Q8PH81;H0Y9X3;A0A024QZ42;O75340-3	PDCD6	Programmed cell death protein 6	9	3	3	3	24.3	24.3	24.3	21.664	189	25.9377	26.1472	25.4138	26.0198	26.3816	26.2476	26.3151	26.1854	0.402795	0	1.28362	0
P30405	PPIF	Peptidyl-prolyl cis-trans isomerase F, mitochondrial	1	2	2	2	7.7	7.7	7.7	22.04	207	22.9201	25.154	24.3587	22.8815	24.2879	24.3192	24.3149	24.0031	0.402706	0.119276	0.291461	0.0579277
P49189-2;P49189;P49189-3	ALDH9A1	4-trimethylaminobutyraldehyde dehydrogenase	3	3	3	3	9	9	9	46.454	424	22.9432	23.8503	23.5541	22.9326	24.0037	24.0174	23.9724	22.8856	0.399727	0.0873319	0.521176	0.182529
Q92616	GCN1L1	Translational activator GCN1	1	15	15	15	6.1	6.1	6.1	292.75	2671	24.4895	24.3548	25.1443	24.6948	25.6463	25.3243	24.6404	24.6695	0.399272	0	0.628528	0
P35580;P35580-5;P35580-2;P35580-3;P35580-4	MYH10	Myosin-10	5	11	5	4	5.4	2.5	2.1	229	1976	24.1598	24.5404	23.9342	22.9029	24.287	24.6219	23.8883	24.3361	0.399037	0.0489823	0.472545	0.00812273
P06733;A0A2R8Y6G6;P06733-2;K7EM90;A0A2R8YEM5;A0A2R8Y879;K7ERS8;A0A2R8YEG5;A0A2R8Y798;A0A2R8Y6I8;P13929-3;P09104-2;F5H1C3;P13929-2;E5RI09;E5RG95;K7EKN2;P09104;K7EPM1;E5RGZ4;F5H0C8;P13929	ENO1	Alpha-enolase;Enolase	22	10	10	10	27	27	27	47.168	434	26.4943	26.9583	26.6154	26.2403	27.4984	27.5022	26.4735	26.4244	0.397563	0	0.545969	0
O15144;H7C3F9	ARPC2	Actin-related protein 2/3 complex subunit 2	2	3	3	3	11	11	11	34.333	300	22.7873	23.9316	24.0637	23.0415	24.8061	22.9754	23.6775	23.9522	0.396778	0.0527644	0.333918	0.0496963
Q9BU61-2;Q9BU61	NDUFAF3	NADH dehydrogenase [ubiquinone] 1 alpha subcomplex assembly factor 3	2	2	2	2	16.5	16.5	16.5	13.842	127	24.5496	24.7493	24.8696	24.7644	24.8464	25.7246	25.1333	24.8032	0.393614	0	0.895049	0
H0YJ50;A0A7P0TB15;A0A7P0T824;A0A7P0TA16;A0A7P0TAA6;H0YJF7;A0A7P0TBE4;A0A7P0TAS8;A0A7P0T838;A0A7P0Z462;A0A7P0T9E5;A0A7P0Z3Z7;H0YJJ9;A0A7P0T9T1;A0A7P0TA65;A0A7P0T952;A0A7P0TBB8;A0A7P0T9I1;A0A7P0T977;A0A7P0T8N0;A0A7P0T925;A0A7P0Z445;Q99986;A0A7P0TB08;A0A7P0Z4A4;A0A7P0TBI6;A0A7P0T9C6;A0A7P0T814	VRK1	Serine/threonine-protein kinase VRK1	28	3	3	3	13.6	13.6	13.6	26.418	228	24.2837	24.2353	24.1264	24.1345	24.9061	24.6337	24.1425	24.6637	0.391489	0	1.2602	0
Q07021;I3L3Q7;I3L3B0	C1QBP	Complement component 1 Q subcomponent-binding protein, mitochondrial	3	4	4	4	16.7	16.7	16.7	31.362	282	27.6277	27.9711	27.8317	27.5448	28.112	28.3584	28.1602	27.9106	0.391437	0	1.58123	0
O75083;D6RD66;O75083-3	WDR1	WD repeat-containing protein 1	3	6	6	6	16.3	16.3	16.3	66.193	606	24.5323	25.2299	24.8992	24.3153	25.6221	25.3309	24.7841	24.8015	0.390494	0	0.648535	0
Q9Y277;Q9Y277-2;E5RFP6;E5RJN6;E5RHZ6;E5RHE1;E5RK27;E5RFL1	VDAC3	Voltage-dependent anion-selective channel protein 3	8	6	6	6	30.4	30.4	30.4	30.658	283	27.4783	26.7689	27.2382	27.014	27.6071	27.49	27.6027	27.3565	0.389225	0	1.26644	0
O76031;H0YM48;H0YK07	CLPX	ATP-dependent Clp protease ATP-binding subunit clpX-like, mitochondrial	3	10	10	10	18	18	18	69.223	633	25.5736	25.4498	25.9652	25.9416	26.2553	26.1017	26.0828	26.0393	0.38721	0	1.50586	0
P68371;P04350;Q13509-2;Q3ZCM7;M0R2D3;M0QY85;M0QZL7;M0R278;M0R0X0;M0QY37;M0QX14;M0QYM7;M0R042;M0R2T4;A0A075B724	TUBB4B	Tubulin beta-4B chain;Tubulin beta-4A chain	15	22	22	4	65.2	65.2	16	49.83	445	28.3058	29.1959	28.9286	28.7927	29.5945	29.1719	28.8733	29.1275	0.386064	0	0.802965	0
Q96QK1;I3L4S0;A0A1W2PP10;A0A3B3ITD4	VPS35	Vacuolar protein sorting-associated protein 35	4	7	7	7	10.3	10.3	10.3	91.706	796	24.6479	24.6621	24.6714	24.8026	25.5024	24.8884	24.9802	24.9555	0.385622	0	1.41408	2.71948e-16
Q9Y265;Q9Y265-2;E7ETR0;H7C4G5;J3QLR1;H7C4I3	RUVBL1	RuvB-like 1	6	13	13	13	39.9	39.9	39.9	50.227	456	26.1759	26.5845	26.3016	26.7793	26.8805	26.8798	26.5576	27.0656	0.385548	0	1.1754	0
P60953;A0A590UJK8;P60953-1;Q5JYX0	CDC42	Cell division control protein 42 homolog	4	4	4	4	26.7	26.7	26.7	21.258	191	24.0498	24.6239	23.3028	23.8623	24.4599	24.3184	24.283	24.3088	0.38279	0.0356274	0.669092	0.00835424
P30044-2;P30044;P30044-3;P30044-4	PRDX5	Peroxiredoxin-5, mitochondrial	4	6	6	6	51.9	51.9	51.9	17.031	162	25.6525	27.0933	26.3529	26.165	26.8425	27.282	26.3184	26.3477	0.381755	0	0.456888	0
P10155-3;P10155-5;P10155-4;P10155;G5E9R9;P10155-2;H0Y9N5	TROVE2	60 kDa SS-A/Ro ribonucleoprotein	7	5	5	5	10.4	10.4	10.4	58.482	518	24.7768	25.9545	25.0201	24.9993	25.4498	26.3094	25.2844	25.2277	0.380196	0	0.474773	0
E7ENZ3;B7ZAR1;E9PCA1;P48643-2;P48643	CCT5	T-complex protein 1 subunit epsilon	5	10	10	10	23.5	23.5	23.5	53.848	486	25.5033	25.7276	26.0897	25.7909	26.4523	25.9854	26.1188	26.0742	0.379841	0	1.27397	0
A0A286YF22;A0A2C9F2M7;O43175;A0A286YFA2;A0A286YF78;A0A286YFL2;A0A286YFM8;A0A286YFE1	PHGDH	D-3-phosphoglycerate dehydrogenase	8	5	5	5	11.4	11.4	11.4	55.938	526	24.6281	25.7274	24.9604	24.9534	25.7852	25.8265	24.8625	25.312	0.37924	0	0.540362	0
P40227;P40227-2;Q92526-3;Q92526;Q92526-2	CCT6A	T-complex protein 1 subunit zeta	5	12	12	12	28.6	28.6	28.6	58.024	531	26.3007	27.2648	26.8264	26.6737	27.4775	27.216	27.0401	26.8301	0.374527	0	0.762539	1.35974e-16
A6NHR9-2;A6NHR9;J3KTL8;A6NHR9-3;A0A2R8YCU7;A0A2R8YE92	SMCHD1	Structural maintenance of chromosomes flexible hinge domain-containing protein 1	6	20	20	20	10.9	10.9	10.9	215.74	1917	25.1294	23.4113	24.3566	26.1148	25.373	24.499	24.3576	26.2733	0.37271	0	0.203598	0
Q14974;J3QR48;Q14974-2;J3KTM9;J3QKQ5	KPNB1	Importin subunit beta-1	5	9	9	9	12.3	12.3	12.3	97.169	876	25.637	26.2673	25.597	26.0794	27.1187	26.0946	25.949	25.9058	0.371861	0	0.516881	0
P32322-2;P32322;P32322-3;J3QL24;J3KQ22;E2QRB3;J3QR88;J3QLK9;J3QL23;J3QL32;J3KTA8;J3QKT3;J3QRZ0;J3QKT4;J3KSA9	PYCR1	Pyrroline-5-carboxylate reductase 1, mitochondrial;Pyrroline-5-carboxylate reductase	15	5	5	5	20.9	20.9	20.9	33.34	316	27.2224	28.0978	27.8465	27.308	27.716	28.6255	27.9544	27.6631	0.371089	0	0.567805	0
Q09666	AHNAK	Neuroblast differentiation-associated protein AHNAK	1	29	29	29	14.8	14.8	14.8	629.09	5890	26.487	26.3095	26.9	26.1437	26.5885	27.1146	26.7699	26.8509	0.370903	0	0.970172	0
J3QL14;R4GN72;F5GYQ1;P61421;H3BQJ1	ATP6V0D1	V-type proton ATPase subunit d 1	5	3	3	3	11.2	11.2	11.2	26.705	232	26.6273	26.9862	25.8404	25.6646	26.9442	26.9778	26.5942	26.0732	0.367746	0	0.432937	6.7987e-17
P36543-2;P36543;P36543-3;C9J8H1;Q96A05	ATP6V1E1	V-type proton ATPase subunit E 1	5	5	5	5	26.5	26.5	26.5	23.587	204	24.5481	25.5343	23.1958	22.7102	24.5231	25.6741	24.6877	22.5713	0.366963	0.0900781	0.160732	0.0696916
P27694	RPA1	Replication protein A 70 kDa DNA-binding subunit;Replication protein A 70 kDa DNA-binding subunit, N-terminally processed	1	3	3	3	6.5	6.5	6.5	68.137	616	25.0798	25.5676	23.0971	23.0526	25.4774	22.5449	25.0673	25.1745	0.366748	0.0819503	0.148212	0.0370083
P08195-4;P08195;P08195-3;P08195-2;A0A7P0Z4P5;J3KPF3;A0A7P0TAN7;A0A7P0Z4A0;F5GZS6;A0A7P0TBF8;A0A7P0T9F7;A0A7P0T8F1;A0A7P0TAS6;A0A7P0T8U7;F5GZI0;F5H056;H0YH36;A0A7P0TAT7;H0YFS2;F5H0E2;A0A7P0T853;F5H867;H0YFX4;F5GZR9	SLC3A2	4F2 cell-surface antigen heavy chain	24	14	14	14	25.9	25.9	25.9	71.122	661	25.8877	25.5743	26.1721	25.9703	26.1038	26.3496	26.4297	26.1833	0.365535	0	1.34502	0
P43897;P43897-2;C9JT21;C9JG32;F8VPA7;F8VS27;P43897-4;P43897-3;F8WCK2;A0A494C1M9	TSFM	Elongation factor Ts, mitochondrial;Elongation factor Ts	10	10	10	10	40.6	40.6	40.6	35.39	325	26.1407	27.4475	26.9647	26.0995	26.7971	27.5606	27.1434	26.6095	0.364581	0	0.413855	0
P34897;P34897-3;P34897-2;H0YIZ0;G3V2Y4;G3V5L0;G3V4W5;G3V540;G3V2W0;G3V241;G3V2E4;G3V4X0;G3V4T0;G3V3Y8;P34896-4;P34896-3;P34896-2;P34896;G3V2D2	SHMT2	Serine hydroxymethyltransferase, mitochondrial;Serine hydroxymethyltransferase	19	19	19	19	47	47	47	55.992	504	26.8203	28.2115	28.0938	27.5703	27.7459	28.5853	28.1122	27.7068	0.363623	0	0.429548	0
P60174-4;P60174;P60174-3;U3KPZ0;U3KQF3;U3KPS5	TPI1	Triosephosphate isomerase	6	4	4	4	31.7	31.7	31.7	17.958	167	24.7826	25.692	25.091	24.8286	26.0253	25.6268	24.9708	25.223	0.362928	0	0.539305	0
Q14566	MCM6	DNA replication licensing factor MCM6	1	19	19	19	25.2	25.2	25.2	92.888	821	25.3459	25.3883	25.6886	25.9753	26.2233	25.5892	25.8338	26.197	0.361301	0	0.858562	0
O15247;A6PVS0;A0A2R8Y4M1;A0A5F9ZHK1;A0A2R8YGW2;A0A2R8Y615;Q9NZA1-3;Q9NZA1-2;Q9NZA1;Q96NY7-2;Q96NY7	CLIC2	Chloride intracellular channel protein 2	11	6	6	5	34.8	34.8	31.6	28.356	247	25.6202	25.948	25.7383	25.7263	26.5759	25.9315	25.9212	26.0466	0.360575	0	1.11076	0
Q8N5A5-2;V9GY48;Q8N5A5-3;Q8N5A5;Q8N5A5-4;X6RGY1	ZGPAT	Zinc finger CCCH-type with G patch domain-containing protein	6	4	4	4	13.1	13.1	13.1	55.499	511	22.4764	22.8589	24.1996	24.2741	22.9227	23.6946	24.458	24.1758	0.36052	0.0403172	0.258607	0.0301794
E5RG31;A0A3B3IU45;P33991;A0A3B3IS57;A0A3B3IT92;A0A3B3ITP6;A0A3B3IRR8;A0A494C100;Q9UJA3-2;Q9UJA3-3;Q9UJA3;Q9UJA3-4	MCM4	DNA replication licensing factor MCM4	12	12	12	12	25.3	25.3	25.3	65.728	582	25.3995	25.3859	25.7176	25.6796	26.418	25.3594	25.7753	26.0662	0.359045	0	0.727852	1.35974e-16
P07900;P07900-2;Q14568;G3V2J8;Q58FG0	HSP90AA1	Heat shock protein HSP 90-alpha	5	30	18	18	40.3	23.1	23.1	84.659	732	27.2833	28.2264	27.692	27.5572	28.4569	28.1603	27.8557	27.7145	0.357127	0	0.666402	0
P21796;C9JI87	VDAC1	Voltage-dependent anion-selective channel protein 1	2	6	6	6	27.2	27.2	27.2	30.772	283	25.6402	25.5985	25.8507	25.5991	26.5184	25.8299	26.0154	25.7421	0.354347	0	0.991007	0
Q9H223	EHD4	EH domain-containing protein 4	1	2	2	1	4.4	4.4	2.8	61.174	541	23.2785	23.013	23.5159	23.0435	24.5156	23.6251	23.4008	22.7267	0.354331	0.0897092	0.388983	0.104377
P05455;E7ERC4;E9PGX9;E9PFL9	SSB	Lupus La protein	4	8	8	8	22.1	22.1	22.1	46.836	408	25.9122	27.1186	25.7464	25.836	26.7993	26.9732	26.0229	26.234	0.354083	0	0.393558	0
P30048-2;P30048	PRDX3	Thioredoxin-dependent peroxide reductase, mitochondrial	2	5	5	5	31.9	31.9	31.9	25.838	238	26.4669	27.3608	27.2558	26.7138	26.9417	27.9127	27.4651	26.8932	0.353829	0	0.502204	0
P37802;P37802-2;X6RJP6;C9J5W6;Q9UI15	TAGLN2	Transgelin-2	5	7	7	7	38.7	38.7	38.7	22.391	199	24.6989	25.9661	25.1298	24.7785	26.1774	25.6703	25.1568	24.9602	0.347889	0	0.380787	0
Q96QA5;J3KRG2	GSDMA	Gasdermin-A	2	11	11	11	28.3	28.3	28.3	49.364	445	27.7592	27.8952	27.5399	27.3471	28.1321	29.0519	27.5956	27.1517	0.347494	0	0.35051	0
C9J9K3;A0A0C4DG17;P08865;F8WD59	RPSA	40S ribosomal protein SA	4	10	10	10	54	54	54	29.404	263	27.8613	28.8085	28.0877	27.3071	28.4392	29.4407	28.2337	27.34	0.347257	0	0.269412	0
Q8IVS2;Q8IVS2-2	MCAT	Malonyl-CoA-acyl carrier protein transacylase, mitochondrial	2	5	5	5	15.1	15.1	15.1	42.961	390	25.6201	25.5678	23.2273	25.3908	25.2903	25.4586	25.0527	25.389	0.346139	0.0386831	0.239992	0.012929
P23528;G3V1A4;E9PP50;E9PK25;E9PQB7;E9PLJ3;E9PS23;Q9Y281-3;Q9Y281	CFL1	Cofilin-1	9	9	9	9	69.3	69.3	69.3	18.502	166	26.9876	27.5989	27.5692	27.4224	28.0045	27.6737	27.679	27.5914	0.342636	0	1.05787	0
P07237;A0A7P0T8X1;A0A7P0TA35;I3L4M2;A0A7P0TB26;A0A7P0T8C0;A0A7P0TA97;H7BZ94;A0A7P0TA71;A0A7P0T9U6;H0Y3Z3;A0A7P0T9K9;I3L514;I3L0S0;I3L3P5;A0A7P0T9D6;A0A7P0T8J3;A0A7P0Z4J0;A0A7P0Z4S2;B3KTQ9;A0A7P0TAX9;A0A7P0T9S9;I3L3U6;A0A7P0Z476;A0A7P0TBP8;I3NI03	P4HB	Protein disulfide-isomerase	26	7	7	7	15.4	15.4	15.4	57.116	508	24.3724	24.9031	24.8165	24.5264	25.871	24.9935	24.4192	24.6952	0.340141	0	0.451724	6.7987e-17
P82979;F8VZQ9;H0YHG0;F8VS12	SARNP	SAP domain-containing ribonucleoprotein	4	5	5	5	27.1	27.1	27.1	23.671	210	24.4573	26.0226	25.2741	23.9162	24.9748	26.1925	25.1124	24.7441	0.338392	0	0.244352	0
Q9UQ80;Q9UQ80-2;F8VR77;H0YIN7;F8W0A3	PA2G4	Proliferation-associated protein 2G4	5	12	12	12	31.5	31.5	31.5	43.786	394	26.5782	27.47	27.4388	27.0659	27.6657	27.5224	27.3899	27.3264	0.337902	0	0.750799	0
Q13185;S4R2Y4;C9JMM0;B8ZZ43;K7ELA4;B5MD17;J3KS05;P83916	CBX3	Chromobox protein homolog 3	8	7	7	7	45.9	45.9	45.9	20.811	183	25.7021	26.1294	26.1724	26.5639	26.9575	26.4139	26.1761	26.369	0.337185	0	0.667821	0
P63244;J3KPE3;H0Y8W2;H0YAF8;D6RAC2;H0YAM7;D6RHH4;D6REE5;D6R9L0;D6R9Z1;D6RFX4;D6RFZ9;D6RBD0;E9PD14;D6RAU2;H0Y8R5;D6RF23;D6RGK8;D6R909;D6RHJ5;H0Y9P0;D6RDI0	GNB2L1	Guanine nucleotide-binding protein subunit beta-2-like 1;Guanine nucleotide-binding protein subunit beta-2-like 1, N-terminally processed	22	17	17	17	62.1	62.1	62.1	35.076	317	27.1102	28.4109	27.0125	26.5134	27.6994	28.8965	27.1713	26.6271	0.336826	0	0.212548	0
P33993;P33993-3;P33993-2;C9J8M6	MCM7	DNA replication licensing factor MCM7	4	19	19	19	33.2	33.2	33.2	81.307	719	26.1938	26.482	26.7154	26.7491	27.1219	26.6106	26.7547	26.9989	0.336472	0	1.00253	0
F8W1R7;G3V1V0;P60660-2;P60660;J3KND3;G8JLA2;B7Z6Z4;G3V1Y7;F8VPF3;F8VZU9;F8W180;F8W1I5;P14649;F8VXL3;H0YI43	MYL6	Myosin light polypeptide 6	15	7	7	7	57.9	57.9	57.9	16.29	145	25.4806	26.3957	26.0537	26.0815	26.0499	26.7521	26.0903	26.4648	0.336416	0	0.634815	0
P26583;D6R9A6	HMGB2	High mobility group protein B2	2	10	10	9	40.7	40.7	34.9	24.033	209	27.632	28.5858	28.5519	27.5819	28.1028	29.1997	28.5869	27.8021	0.334979	0	0.348598	0
Q96P63;Q96P63-2	SERPINB12	Serpin B12	2	7	7	7	21.7	21.7	21.7	46.276	405	27.3918	27.8553	27.5447	27.054	28.1675	28.4496	27.5361	27.0309	0.334578	0	0.411214	0
A0A494C0J7;Q08188	TGM3	Protein-glutamine gamma-glutamyltransferase E;Protein-glutamine gamma-glutamyltransferase E 50 kDa catalytic chain;Protein-glutamine gamma-glutamyltransferase E 27 kDa non-catalytic chain	2	15	15	15	25.6	25.6	25.6	78.856	712	27.3736	27.6457	27.3885	27.0131	27.8289	28.3153	27.5899	27.0213	0.333618	0	0.513281	0
O76021;J3QSV6;I3L3U9;I3L3C4;I3L234;O76021-2;I3L1A3	RSL1D1	Ribosomal L1 domain-containing protein 1	7	11	11	11	24.7	24.7	24.7	54.972	490	25.183	24.5837	26.4547	26.6241	26.0502	25.0999	26.0942	26.9345	0.33334	0	0.214269	0
D6RBW1;P06730;P06730-3;P06730-2;H0Y8J7	EIF4E	Eukaryotic translation initiation factor 4E	5	3	3	3	13.1	13.1	13.1	28.512	245	26.2002	25.3208	26.153	26.1047	26.0279	26.3376	26.0067	26.7317	0.331279	0	0.577764	0
K7EJE8;K7EKE6;P36776-2;P36776;P36776-3;K7ER27;K7ERR6;K7ER56;K7EQF8	LONP1	Lon protease homolog, mitochondrial	9	33	33	33	54.3	54.3	54.3	93.296	829	28.08	29.3159	29.1329	28.2623	28.7424	29.4157	29.2173	28.7399	0.331028	0	0.415347	0
Q92820;A0A7I2YQQ3;A0A7I2V5X9;A0A7I2V5P2	GGH	Gamma-glutamyl hydrolase	4	8	8	8	28.9	28.9	28.9	35.964	318	25.2302	25.4993	25.1715	25.229	25.2365	26.4067	25.3738	25.4329	0.329971	0	0.553126	0
Q8TCS8;H7BXF6;F8WBI3;H7C3C5	PNPT1	Polyribonucleotide nucleotidyltransferase 1, mitochondrial	4	14	14	14	17.8	17.8	17.8	85.95	783	24.5843	25.1303	24.9891	24.4597	25.0885	25.2954	25.2199	24.8723	0.328143	0	0.899085	0
Q59GN2;P62891	RPL39P5	Putative 60S ribosomal protein L39-like 5;60S ribosomal protein L39	2	2	2	2	19.6	19.6	19.6	6.3225	51	32.5066	30.6308	32.8608	31.5078	33.1292	30.6268	32.6848	32.3752	0.327504	0	0.17034	0
J3QQM1;P62195-2;P62195;J3QRW1;J3QLH6;J3KRP2;J3QSA9;J3QRR3;J3QSE0	PSMC5	26S protease regulatory subunit 8	9	3	2	2	14.8	10.3	10.3	29.347	263	22.7966	22.7299	23.5566	23.7187	23.7846	23.3286	23.4778	23.515	0.326037	0.0708249	0.54317	0.0615927
P63167;Q96FJ2;F8VXI7;F8VXL2;F8VRV5	DYNLL1	Dynein light chain 1, cytoplasmic;Dynein light chain 2, cytoplasmic	5	3	3	3	49.4	49.4	49.4	10.366	89	27.3336	27.4826	27.5968	27.9952	27.8673	28.1246	27.4773	28.2408	0.325437	0	0.719697	1.35974e-16
A0A2U3TZL8;H7BYN4;A0A7I2V5Y5;Q02241-2;Q02241;Q02241-3;H0YME6;H0YMJ4;A0A2R8Y531	KIF23	Kinesin-like protein;Kinesin-like protein KIF23	9	7	7	7	11.7	11.7	11.7	92.682	810	23.8241	22.4889	23.4596	25.3796	23.8268	23.3277	23.9251	25.3731	0.325112	0.133181	0.165135	0.0615378
P08238;Q58FF7;Q58FF8;Q58FF6;F8W026;Q58FG1	HSP90AB1	Heat shock protein HSP 90-beta	6	32	32	19	47.5	47.5	28.5	83.263	724	29.4093	30.1598	30.0492	29.6489	30.6028	30.1504	29.8975	29.9153	0.324687	0	0.649094	0
P26038;V9GZ54	MSN	Moesin	2	15	15	10	20.8	20.8	14	67.819	577	25.7024	26.4196	26.0882	25.553	26.2226	26.7802	26.082	25.966	0.321924	0	0.566233	0
Q6IAA8;F5GX19;F5H3Y3;H0YFI1;F5H479	LAMTOR1	Ragulator complex protein LAMTOR1	5	6	6	6	46	46	46	17.745	161	25.6205	25.9106	25.5701	25.4487	26.0886	26.5777	25.3985	25.7681	0.32075	0	0.556935	0
P29508;P29508-2	SERPINB3	Serpin B3	2	14	14	6	39.7	39.7	19	44.564	390	26.9564	27.2954	27.2122	26.794	27.8557	27.894	27.3391	26.4502	0.320246	0	0.395358	6.7987e-17
A0A087WUK2;O14979-3;O14979-2;O14979	HNRNPDL	Heterogeneous nuclear ribonucleoprotein D-like	4	3	2	2	8.8	6.6	6.6	40.04	363	25.5489	26.2713	25.9688	26.2555	26.011	26.6827	26.3816	26.2491	0.319995	0	0.709546	1.35974e-16
D6RE83;P09936;D6R974;D6R956;D6RF53	UCHL1	Ubiquitin carboxyl-terminal hydrolase;Ubiquitin carboxyl-terminal hydrolase isozyme L1	5	4	4	4	16.4	16.4	16.4	23.174	207	26.914	27.9241	27.2783	27.0029	28.1379	27.2632	27.4615	27.5341	0.319349	0	0.491893	0
P61009	SPCS3	Signal peptidase complex subunit 3	1	3	3	3	15.6	15.6	15.6	20.313	180	25.8915	25.8567	25.9497	25.5846	26.1798	26.2547	26.0068	26.1181	0.319242	0	1.7902	0
P62136;P62136-2;A0A7I2V4F7;F8VYE8;F8W0W8;P36873;P36873-2;F8VR82;E9PMD7;P62136-3;A0A087WYY5;H0Y3Y6;F8WE71;F8W1A0	PPP1CA	Serine/threonine-protein phosphatase PP1-alpha catalytic subunit;Serine/threonine-protein phosphatase;Serine/threonine-protein phosphatase PP1-gamma catalytic subunit	14	11	3	3	37	10	10	37.512	330	25.5664	25.3952	25.6906	25.7876	26.2312	25.8501	25.5685	26.0656	0.318906	0	0.983967	0
P50213;H0YL72;P50213-2;H0YLI6;H0YMU3;H0YKD0;H0YM64;H0YNF5	IDH3A	Isocitrate dehydrogenase [NAD] subunit alpha, mitochondrial	8	8	8	8	24.6	24.6	24.6	39.591	366	25.2666	27.2266	26.6527	26.221	26.3452	27.1806	26.8553	26.2588	0.31829	0	0.283053	0
Q9BQ39	DDX50	ATP-dependent RNA helicase DDX50	1	4	3	3	5.4	3.8	3.8	82.564	737	22.9523	22.703	23.1242	22.9222	23.2659	23.0062	23.0209	23.677	0.317025	0.0720197	0.747149	0.34207
P63000;P63000-2	RAC1	Ras-related C3 botulinum toxin substrate 1	2	4	4	1	22.9	22.9	7.3	21.45	192	26.1822	26.6328	26.3411	26.4966	26.7392	27.024	26.3059	26.85	0.31658	0	0.881314	0
P04844-2;P04844;Q5JYR7;Q5JYR3;H0Y5M1;Q5JYR4;F2Z3K5	RPN2	Dolichyl-diphosphooligosaccharide--protein glycosyltransferase subunit 2	7	10	10	10	27	27	27	67.723	615	26.2117	25.79	26.0679	25.9527	27.0026	26.0921	26.3976	25.7901	0.315006	0	0.531813	0
Q96QR8	PURB	Transcriptional activator protein Pur-beta	1	7	7	7	35.3	35.3	35.3	33.24	312	23.8492	23.6134	23.4783	26.0102	23.9907	24	24.1469	26.0688	0.313822	0	0.153541	0
A0A499FI31;Q15020-4;Q15020;Q15020-2;F8VVK9;H0YHU8;F8VZM2;A0A494C0L2;F8W667	SART3	Squamous cell carcinoma antigen recognized by T-cells 3	9	10	10	10	12.9	12.9	12.9	111.96	981	24.9531	25.0064	24.6271	26.0654	25.3853	25.6158	24.7334	26.1695	0.313001	0	0.305261	0
Q17RY0;Q17RY0-2;B7ZLQ8;E5RJM0;Q17RY0-3;E5RFP2;H0YBG1;A0A590UJI5;A0A590UJN2;H0Y9D9;A0A5K1VW93;A0A5K1VW71;A0A5K1VW79;A0A5K1VW61;Q7Z5Q1-6;Q7Z5Q1-4;Q7Z5Q1-3;Q7Z5Q1;Q7Z5Q1-5;Q8NE35-2;Q8NE35;Q7Z5Q1-7;Q7Z5Q1-8;Q7Z5Q1-9	CPEB4	Cytoplasmic polyadenylation element-binding protein 4	24	4	4	4	7	7	7	80.151	729	25.1334	24.7523	24.7175	22.8323	24.8195	24.7765	24.9181	24.1697	0.312103	0.0962569	0.227013	0.0378835
I3L397;I3L504;P63241;P63241-2;F8WCJ1;C9J7B5;C9J4W5;Q9GZV4;Q6IS14	EIF5A	Eukaryotic translation initiation factor 5A;Eukaryotic translation initiation factor 5A-1;Eukaryotic translation initiation factor 5A-2;Eukaryotic translation initiation factor 5A-1-like	9	6	6	6	50	50	50	16.019	146	26.8926	27.1567	26.9669	26.8094	27.9303	27.2365	26.9156	26.9884	0.311296	0	0.606822	0
P35232;C9JW96;E7ESE2;E9PCW0;C9JZ20;P35232-2	PHB	Prohibitin	6	15	15	15	69.5	69.5	69.5	29.804	272	26.8182	27.104	26.9943	26.8945	27.2269	27.5699	27.0558	27.2034	0.311241	0	1.32426	0
Q14204;A0A7P0T9C4;A0A7P0TA13;A0A2R8Y5T0;A0A2R8Y706;A0A7P0T9R4;A0A7P0TAW9;A0A7P0T7V5;A0A7P0T916;A0A7P0T8N2;A0A7P0TBJ7;A0A7P0TAF3;A0A7P0TB75;A0A7P0T9K2;A0A2R8Y6H2;A0A7P0T9F1;A0A7P0T8W5;A0A2R8YFZ7;A0A7P0TAM4;A0A7P0T825;A0A7P0TB64;A0A7P0TAV5;A0A7P0T990;A0A7P0T942;A0A2R8YGC7;A0A7P0T9S3;A0A7P0T934;A0A7P0T9Y3;A0A7P0TBC9;A0A7P0TAS7;A0A7P0TB96	DYNC1H1	Cytoplasmic dynein 1 heavy chain 1	31	34	34	34	8.4	8.4	8.4	532.4	4646	25.0225	25.04	25.3132	25.3789	26.1553	24.9819	25.1519	25.7022	0.309149	0	0.499471	0
P12273	PIP	Prolactin-inducible protein	1	5	5	5	36.3	36.3	36.3	16.572	146	27.5772	27.9514	27.9186	27.2411	28.197	28.6279	27.987	27.1076	0.307779	0	0.370297	0
Q01469;I6L8B7	FABP5	Fatty acid-binding protein, epidermal	2	4	4	4	30.4	30.4	30.4	15.164	135	25.1787	25.1933	25.6825	25.0913	25.7237	26.6417	25.1521	24.8527	0.306109	0	0.310365	0
Q9NSE4	IARS2	Isoleucine--tRNA ligase, mitochondrial	1	14	14	14	17.6	17.6	17.6	113.79	1012	25.5858	26.2052	26.2826	25.7448	25.9778	26.6878	26.5263	25.8493	0.305695	0	0.530002	0
A0A0A6YYL4;P57737-3;P57737-2;P57737-4;P57737;I3L1U7;I3L0X9;I3L3T0;Q9Y3D7;I3L351;E7EP81;I3L167	CORO7-PAM16	Coronin;Coronin-7	12	6	6	6	5.3	5.3	5.3	114.16	1048	24.6815	25.2075	24.7005	25.122	25.1361	25.4058	24.9876	25.4038	0.305438	0	0.896415	0
P06576;H0YH81;F8W079;F8W0P7;H0YI37	ATP5B	ATP synthase subunit beta, mitochondrial;ATP synthase subunit beta	5	23	23	23	65.6	65.6	65.6	56.559	529	29.4893	30.5448	30.1571	29.8011	30.3162	30.6599	30.2554	29.9824	0.305386	0	0.528659	0
Q03111	MLLT1	Protein ENL	1	3	3	3	7.2	7.2	7.2	62.055	559	25.6035	24.935	25.1444	25.6992	25.3412	25.4856	25.4407	26.3271	0.303084	0	0.468849	0
P27695;G3V5Q1;G3V3M6;A0A0C4DGK8;G3V3C7;G3V5D9;H7C4A8;G3V5M0;G3V359;G3V3Y6;G3V2D9	APEX1	DNA-(apurinic or apyrimidinic site) lyase;DNA-(apurinic or apyrimidinic site) lyase, mitochondrial	11	8	8	8	31.8	31.8	31.8	35.554	318	25.9588	26.1457	26.0242	25.947	26.0038	27.0704	25.8772	26.3334	0.302293	0	0.511398	0
Q96I24;Q96I24-2;A0A494C1K6	FUBP3	Far upstream element-binding protein 3	3	7	6	5	12.4	11	9.4	61.64	572	24.6459	24.4241	23.9788	25.4696	24.5651	25.0749	24.6827	25.404	0.302067	0	0.355227	0
A0A7I2YQL3;A0A7P0SXD0;A0A7I2YQQ9;A0A499FIZ0;Q9H7D7-2;Q9H7D7;H0Y9R3;C9JCS7;H0Y917;A0A7I2V3I7;Q9H7D7-3;Q9H7D7-4	WDR26	WD repeat-containing protein 26	12	4	4	4	8.2	8.2	8.2	65.287	583	23.2029	22.9157	24.5642	24.8908	24.3276	23.2815	24.5241	24.6474	0.301737	0.225709	0.205507	0.15617
Q96IX5	USMG5	Up-regulated during skeletal muscle growth protein 5	1	2	2	2	43.1	43.1	43.1	6.4575	58	26.8791	26.769	26.8993	26.553	27.0811	27.1759	26.8896	27.1582	0.301074	0	1.57768	2.71948e-16
P25705;P25705-2;P25705-3;K7EK77;K7ENJ4;K7ERX7;K7EJP1;K7EQH4;K7ESA0	ATP5A1	ATP synthase subunit alpha, mitochondrial	9	30	30	30	58.6	58.6	58.6	59.75	553	29.7207	29.9962	30.058	30.128	30.2647	30.3472	30.1576	30.3377	0.301066	0	1.63669	2.71948e-16
O95347;O95347-2;Q5T821	SMC2	Structural maintenance of chromosomes protein 2	3	11	11	11	10.9	10.9	10.9	135.65	1197	25.9322	25.2324	25.451	26.313	26.1731	25.9513	25.6525	26.3392	0.296868	0	0.472552	0
J3KTF4;J3QRZ2;J3QLB7;J3QKS6;J3QRG5;J3KSJ5;Q9BQA9-2;Q9BQA9	C17orf62	Uncharacterized protein C17orf62	8	1	1	1	15.9	15.9	15.9	9.8064	88	23.3246	23.1366	23.0216	23.1517	23.7529	23.2055	23.2862	23.5747	0.296202	0.0552916	1.03646	0.616939
P56192;P56192-2;H0YHV5;H0YIP0;H0YIC2;F8VS26;H0YHL6;F8W0M7;F8W0S4;F8VZZ9;H0YI94;H0YI27;F5H2V6	MARS	Methionine--tRNA ligase, cytoplasmic	13	17	17	17	24.3	24.3	24.3	101.11	900	25.2808	26.2274	26.3145	26.3481	26.1364	26.3696	26.0237	26.814	0.293201	0	0.420329	6.7987e-17
A0A590UK15;Q13423;A0A590UJM2;A0A590UK29;D6RHU2;A0A590UJA4;A0A590UKC7;D6RAI5;E9PCX7;A0A590UJI3	NNT	NAD(P) transhydrogenase, mitochondrial	10	8	8	8	9.1	9.1	9.1	108.05	1027	24.9822	24.9183	25.2893	24.8774	25.747	24.837	25.6565	24.9952	0.292109	0	0.547333	0
Q08554-2;Q08554	DSC1	Desmocollin-1	2	6	6	6	8.8	8.8	8.8	93.834	840	27.1595	27.771	27.3275	26.9851	28.0825	28.7038	27.173	26.4501	0.291591	0	0.223212	3.39935e-17
P10809;A0A7I2V599;A0A7I2V2X6;A0A7I2YQK6;A0A7I2V5M1;A0A7I2V5K3;A0A7I2YQ71;A0A7I2V369;E7EXB4;E7ESH4;C9JL25;P10809-2;C9JL19;C9JCQ4;C9J0S9	HSPD1	60 kDa heat shock protein, mitochondrial	15	37	37	37	69.6	69.6	69.6	61.054	573	29.257	29.9245	29.7679	29.2727	29.7541	30.3075	29.8251	29.4947	0.289831	0	0.562225	0
P14923;C9JTX4;C9J826;C9JK18;C9JKY1;A0A2R8Y6G0	JUP	Junction plakoglobin	6	25	25	22	41.5	41.5	36.9	81.744	745	26.9338	27.501	26.9544	26.9321	27.8105	27.7501	27.2311	26.6826	0.288227	0	0.430633	6.7987e-17
P25311;C9JEV0;H7BZJ8	AZGP1	Zinc-alpha-2-glycoprotein	3	12	12	12	47.3	47.3	47.3	34.258	298	26.0583	26.5191	26.7362	25.8467	26.6185	27.5388	26.4803	25.6753	0.288127	0	0.275228	0
P05023;P05023-3;P05023-4;P13637;A0A2R8YEY8;A0A0A0MT26;M0R116;P05023-2;P13637-2;P13637-3;P50993;H0Y7C1;B1AKY9;Q13733;P54707;P54707-2;P20648;A0A669K9X0;E9PRA5;Q5TC01;Q5TC02	ATP1A1	Sodium/potassium-transporting ATPase subunit alpha-1;Sodium/potassium-transporting ATPase subunit alpha-3	21	10	10	10	12.7	12.7	12.7	112.89	1023	24.9749	24.4263	24.9091	24.8948	25.0788	25.2686	25.1751	24.8349	0.28812	0	0.935596	0
P50991;P50991-2	CCT4	T-complex protein 1 subunit delta	2	9	9	9	22.1	22.1	22.1	57.924	539	25.7686	26.1689	26.2436	26.3022	26.7544	26.2546	26.3251	26.294	0.286181	0	0.857237	0
P39748;P39748-2;I3L3E9;F5H1Y3	FEN1	Flap endonuclease 1	4	7	7	7	24.7	24.7	24.7	42.592	380	25.4691	26.4775	26.0171	25.6937	26.1652	26.5105	25.9261	26.1984	0.285716	0	0.528944	0
P51571;A6NLM8	SSR4	Translocon-associated protein subunit delta	2	4	4	4	30.1	30.1	30.1	18.998	173	26.1914	26.2041	26.2126	26.2992	26.7231	26.3073	26.6125	26.4028	0.284583	0	1.56216	2.71948e-16
P23526-2;P23526	AHCY	Adenosylhomocysteinase	2	3	3	3	8.7	8.7	8.7	44.658	404	24.9398	25.3634	25.2261	24.8405	26.4511	24.6852	25.6114	24.7395	0.279345	0	0.263943	0
Q12931-2;Q12931;I3L0K7;I3L239	TRAP1	Heat shock protein 75 kDa, mitochondrial	4	12	12	12	21	21	21	74.267	651	25.8951	26.115	25.926	25.625	26.2419	26.5254	26.2599	25.6512	0.279307	0	0.63362	0
A0A7I2V351;A0A7I2V487;A0A7I2YQE1;P52292;A0A7I2V3Z3;J3QLL0;J3KS65	KPNA2	Importin subunit alpha-1	7	4	4	4	9.5	9.5	9.5	55.086	504	24.5998	24.8549	24.639	24.5684	25.3313	24.9306	24.5795	24.9377	0.279246	0	0.838949	0
P60842;P60842-2;J3KT12;J3QS69;J3KTB5;J3QL43;J3KSZ0;J3QR64;J3KTN0;J3QLN6;J3KS25;J3QKZ9;J3KSN7;J3KT04;E7EMV8;J3KS93;J3QL52	EIF4A1	Eukaryotic initiation factor 4A-I	17	18	16	9	44.1	38.2	18.7	46.153	406	27.3824	27.6268	27.5039	27.6084	28.3821	27.5582	27.6097	27.6862	0.278686	0	0.668299	0
P49748-2;P49748;P49748-3;G3V1M7;J3QRJ8;J3KSR4;K7EQP4;J3QKU9;K7EJW8	ACADVL	Very long-chain specific acyl-CoA dehydrogenase, mitochondrial	9	13	13	13	25.6	25.6	25.6	68.058	633	25.9383	27.0381	26.684	26.2923	26.373	27.4225	26.9324	26.3363	0.277836	0	0.338305	6.7987e-17
P60709;I3L4N8;P63261;E7EVS6;A0A2R8Y793;A0A6Q8PFE4;I3L3I0;I3L1U9;G5E9R0;A0A2R8YGF8;A0A6Q8PH58;I3L3R2;P63267-2;J3KT65;C9JUM1;C9JZR7;Q6S8J3;C9JTX5;Q562R1;A5A3E0;A0A2R8YEA7;P0CG38;A0A2R8YFE2;Q9BYX7;P0CG39;A0A6Q8PGD7	ACTB	Actin, cytoplasmic 1;Actin, cytoplasmic 1, N-terminally processed;Actin, cytoplasmic 2;Actin, cytoplasmic 2, N-terminally processed	26	21	21	8	63.2	63.2	32.3	41.736	375	31.7337	32.2341	31.7419	31.6877	32.4183	32.3565	31.7278	32.0042	0.27738	0	0.642999	0
A0A0G2JLD8;E7EUY5;Q04837;C9K0U8	SSBP1	Single-stranded DNA-binding protein, mitochondrial	4	7	7	7	50.7	50.7	50.7	15.598	134	30.3689	30.6807	29.6993	30.002	30.0517	31.0785	30.7151	30.0149	0.277325	0	0.354814	0
Q96CW5-2;Q96CW5;A0A087WU06;A0A3B3ITE3;Q96CW5-3	TUBGCP3	Gamma-tubulin complex component 3	5	4	4	4	5.9	5.9	5.9	93.884	824	23.4076	22.71	23.3257	24.3546	23.4414	23.2349	23.3731	24.8562	0.276924	0.0238806	0.217283	0.0158199
P49368;B4DUR8;P49368-2;Q5SZX6;E9PRC8;Q5SZX9;E9PQ35;E9PM09;Q5SZW8	CCT3	T-complex protein 1 subunit gamma	9	12	12	12	28.3	28.3	28.3	60.533	545	27.8514	28.081	28.1067	28.1078	28.6469	28.4271	28.0018	28.1777	0.27666	0	0.909148	0
Q15019-2;Q15019-3;Q15019;B5MCX3;C9J2Q4;C9J938;C9JB25;C9IY94;H7C310;C9JQJ4;C9IZU3;C9JFT1;C9JZI2;B5MD47;H7C2Y0;F8WB65;A0A1B0GXJ2	SEPT2	Septin-2	17	4	4	4	11.9	11.9	11.9	45.46	396	25.2263	25.1955	25.72	24.7807	25.6344	25.7003	25.2604	25.433	0.276397	0	0.603586	0
Q8N3X1;Q8N3X1-2	FNBP4	Formin-binding protein 4	2	2	2	2	1.8	1.8	1.8	110.26	1017	22.6334	22.863	24.2268	25.3331	23.9825	24.0098	22.8034	25.3633	0.275731	0.110842	0.124381	0.0471309
P13639	EEF2	Elongation factor 2	1	24	23	23	33.8	32.6	32.6	95.337	858	26.9754	27.4675	27.2728	27.1118	28.0778	27.3664	27.2224	27.2608	0.274989	0	0.565915	0
Q5SRN7;A0A1W2PS24;Q5SRN5;P04439;P04439-2;A0A0G2JI36;A0A1W2PQD0;Q5SUL5;A0A1W2PSE7;A0A0G2JIF2;A0A0G2JL56	HLA-A	HLA class I histocompatibility antigen, A-3 alpha chain	11	9	9	0	33.8	33.8	0	34.211	299	27.3398	27.6031	27.1376	27.3389	27.7	28.0611	27.3052	27.4497	0.274157	0	0.696187	0
P48735;P48735-2;H0YL11;C9J4N6	IDH2	Isocitrate dehydrogenase [NADP], mitochondrial	4	21	21	20	45.4	45.4	43.4	50.909	452	26.3968	27.6036	27.1097	26.767	26.8826	27.9832	27.2289	26.8727	0.272568	0	0.314816	0
Q9Y4W2-2;Q9Y4W2;A0A7I2V3R6;A0A7I2V653;A0A7I2YQI7;A0A7I2V5R7;A0A7I2V3Q3;Q9Y4W2-3;A0A7I2V4E5;Q9Y4W2-4;A0A7I2V4V0	LAS1L	Ribosomal biogenesis protein LAS1L	11	7	7	7	12.8	12.8	12.8	81.242	717	24.7426	22.9942	24.4517	25.6095	25.1636	24.7757	23.1611	25.7869	0.272303	0.0958786	0.133329	0.0565923
Q00577	PURA	Transcriptional activator protein Pur-alpha	1	5	5	5	23.3	23.3	23.3	34.91	322	24.3625	23.0202	24.064	26.4455	23.6981	23.9336	24.6674	26.6814	0.272084	0.0443808	0.10108	0.0155775
Q9NPA8-2;Q9NPA8;E5RHX8;J3KNT2;E5RI00;E5RHT9;E5RJ84	ENY2	Transcription and mRNA export factor ENY2	7	5	5	5	43.8	43.8	43.8	10.984	96	27.2989	29.154	26.7465	27.0099	27.1708	29.4388	27.3718	27.3156	0.271948	0	0.133568	0
Q1ED39;H3BNU8;H3BPL4	KNOP1	Lysine-rich nucleolar protein 1	3	3	3	3	7.2	7.2	7.2	51.588	458	22.895	23.8594	24.9477	23.4184	23.9342	24.174	24.9213	23.1704	0.26985	0.0929101	0.192403	0.0923048
A0A0D9SF54;A0A0D9SGF6;Q13813-3;Q13813;Q13813-2;A0A1B0GUH3;A0A0D9SFH4	SPTAN1	Spectrin alpha chain, non-erythrocytic 1	7	39	39	39	19.5	19.5	19.5	282.83	2457	26.105	26.2869	26.3006	25.9116	26.2491	26.8203	26.1151	26.4965	0.269236	0	0.732335	0
O14818-2;O14818;H0Y586;A0A087WYS6;Q8TAA3-2;Q8TAA3-5;Q8TAA3	PSMA7	Proteasome subunit alpha type-7	7	3	3	3	19.7	19.7	19.7	20.193	178	24.7356	24.7313	24.5215	24.6314	25.2426	25.3789	24.7915	24.2772	0.267622	0	0.477772	0
Q9HB71-3;Q9HB71	CACYBP	Calcyclin-binding protein	2	4	4	4	26.5	26.5	26.5	21.228	185	24.6224	25.0594	25.1922	24.9289	25.7231	25.0052	25.2646	24.8804	0.267581	0	0.561061	0
P26640;A0A140T936;A0A140T954;P26640-2;A2ABF4;A0A0G2JJT9;A0A140T904;H0Y426	VARS	Valine--tRNA ligase	8	17	17	17	16.4	16.4	16.4	140.47	1264	25.4008	25.6623	25.8846	25.6003	26.2586	25.6636	25.9769	25.7142	0.266324	0	0.777888	0
P42704;B8ZZ38;A0A0C4DG06;C9JCA9	LRPPRC	Leucine-rich PPR motif-containing protein, mitochondrial	4	45	45	45	37.9	37.9	37.9	157.9	1394	26.0052	27.0561	26.7376	26.2078	26.6153	27.1916	26.7933	26.4698	0.26579	0	0.408842	0
P15924;P15924-3;P15924-2	DSP	Desmoplakin	3	54	54	54	21.1	21.1	21.1	331.77	2871	27.642	28.8082	27.8699	27.9039	28.8693	28.9727	27.983	27.4605	0.265344	0	0.242097	0
C9JLU1;P52434;P52434-4;P52434-3;P52434-2	POLR2H	DNA-directed RNA polymerases I, II, and III subunit RPABC3	5	3	3	3	22.3	22.3	22.3	16.925	148	24.3498	22.6238	24.0578	25.3964	24.1584	24.0961	24.167	25.0659	0.264921	0.0116911	0.165738	0.00547975
A0A087WUN7;H0YJ40;G3V4X6;G3V2S9;Q9GZT3-2;Q9GZT3;H0YJW7;H0YJ07;H0YJU7;H0YJI1	SLIRP	SRA stem-loop-interacting RNA-binding protein, mitochondrial	10	5	5	5	64.1	64.1	64.1	10.353	92	26.47	26.9941	27.0023	26.748	26.7889	27.3679	27.101	27.0036	0.26175	0	0.737218	1.35974e-16
P62258;P62258-2;B4DJF2;I3L3T1;K7EIT4;K7EM20;I3L0W5	YWHAE	14-3-3 protein epsilon	7	12	9	9	51.4	41.6	41.6	29.174	255	26.8035	27.3551	27.0096	27.0757	27.5992	27.502	26.9307	27.2589	0.261703	0	0.672991	0
P11021;A0A7P0TB36;A0A7P0TAI0	HSPA5	78 kDa glucose-regulated protein	3	26	25	25	48.6	48.6	48.6	72.332	654	27.5722	27.898	27.6595	27.8565	28.0096	28.1941	27.7769	28.0517	0.261533	0	1.18081	0
Q9Y5Q8-2;Q9Y5Q8;Q9Y5Q8-3;Q5T7U1;Q5T7U0;Q5T7U4;H7BY84;H0Y5D2	GTF3C5	General transcription factor 3C polypeptide 5	8	10	10	10	23.8	23.8	23.8	58.266	509	25.438	22.9291	25.2456	26.6359	24.9914	24.65	25.124	26.5292	0.261482	0.0695185	0.109309	0.0244657
D6RHJ6;D6RD17;P01591;C9JA05	JCHAIN	Immunoglobulin J chain	4	2	2	2	14	14	14	17.679	157	24.3701	24.911	24.1528	24.3745	24.6008	25.021	24.7036	24.5284	0.26135	0	0.642303	0
Q0VDF9;H7C2A1	HSPA14	Heat shock 70 kDa protein 14	2	3	3	3	6.3	6.3	6.3	54.794	509	23.8728	22.6297	23.1985	23.2296	24.1487	22.6829	23.2799	23.8602	0.260306	0.107815	0.266593	0.125419
E9PII3;E9PK52;E9PHY5;O43491-2;O43491-3;O43491-4;O43491;A0A2R8Y5B3;E9PPC9;E9PQN0;E9PRG1;E9PIG0;E9PQD2;Q6ZSX4;H0Y5B0;Q6R5J7	EPB41L2	Band 4.1-like protein 2	16	7	7	5	13.7	13.7	11.3	79.256	706	24.2367	24.8497	24.6682	24.7174	25.0779	25.1099	24.7685	24.5555	0.259938	0	0.668251	0
Q99832-3;Q99832;Q99832-4;Q99832-2;F8WAM2	CCT7	T-complex protein 1 subunit eta	5	14	14	14	34.5	34.5	34.5	54.804	499	25.4701	25.7436	25.8989	25.4897	26.1754	25.9699	25.8233	25.6729	0.259807	0	0.879742	0
P78371;F5GWF6;P78371-2;F8VQ14	CCT2	T-complex protein 1 subunit beta	4	19	19	19	47.3	47.3	47.3	57.488	535	26.3044	26.4729	26.2708	26.6172	26.9754	26.4658	26.4784	26.7834	0.25944	0	0.887834	0
Q9NRX2;E9PKV2	MRPL17	39S ribosomal protein L17, mitochondrial	2	7	7	7	31.4	31.4	31.4	20.05	175	25.3071	24.566	25.7684	26.4045	25.7901	25.5418	25.0417	26.7099	0.259381	0	0.196047	0
Q96AG4;I3L223	LRRC59	Leucine-rich repeat-containing protein 59	2	11	11	11	45.3	45.3	45.3	34.93	307	29.0491	28.9816	29.0412	29.2588	29.2606	29.6145	29.1556	29.3368	0.259206	0	1.18205	0
P14618;P14618-3;P14618-2;B4DNK4;H3BTN5;H3BQ34;H3BR70;H3BT25;H3BUW1;H3BTJ2;H3BU13;H3BN34;H3BQZ3	PKM	Pyruvate kinase PKM;Pyruvate kinase	13	22	22	22	47.3	47.3	47.3	57.936	531	26.7546	27.1701	27.0874	26.8083	28.0321	26.8997	27.1278	26.7966	0.258951	0	0.376525	0
A0A5F9ZHL1;P24752;A0A5F9ZHJ7;A0A5F9ZHH9;A0A5F9ZHD4;A0A5F9ZI66;A0A5F9ZHJ0;A0A5F9ZHL7;H0YEL7;E9PRQ6;P24752-2	ACAT1	Acetyl-CoA acetyltransferase, mitochondrial	11	9	9	9	24.4	24.4	24.4	46.108	434	26.0393	27.0408	26.6534	26.265	26.8025	26.8497	26.8618	26.5171	0.258185	0	0.503048	0
E5RIU6;A0A087WZZ9;P06493;A0A024QZP7;P06493-2	CDK1	Cyclin-dependent kinase 1	5	6	5	5	35.4	31.2	31.2	21.738	189	25.5896	22.9666	25.4545	25.0155	25.7044	25.4695	22.9844	25.9005	0.258169	0.0477094	0.103214	0.0120544
Q99470;K7ELI9	SDF2	Stromal cell-derived factor 2	2	4	4	4	29.4	29.4	29.4	23.026	211	24.0676	22.7973	24.3828	25.248	24.613	23.0343	24.552	25.3288	0.258078	0.151088	0.151814	0.102696
P31944	CASP14	Caspase-14;Caspase-14 subunit p17, mature form;Caspase-14 subunit p10, mature form;Caspase-14 subunit p20, intermediate form;Caspase-14 subunit p8, intermediate form	1	13	13	13	49.2	49.2	49.2	27.679	242	27.1821	27.3878	27.6079	26.6877	27.6114	28.3947	27.3246	26.5667	0.257984	0	0.246593	3.39935e-17
P31942-2;P31942;P31942-3;P31942-4;P31942-6;P31942-5	HNRNPH3	Heterogeneous nuclear ribonucleoprotein H3	6	9	8	8	33.8	31.4	31.4	35.238	331	26.881	27.6773	27.1978	27.8119	27.4208	27.7363	27.4393	27.9994	0.256928	0	0.45181	0
P43686;P43686-2	PSMC4	26S protease regulatory subunit 6B	2	4	4	4	10.8	10.8	10.8	47.366	418	24.6001	25.1018	25.1985	25.14	25.3981	25.1485	25.1347	25.3867	0.256909	0	0.822048	0
R4GMU7;Q6DKI1;Q6DKI1-2	RPL7L1	60S ribosomal protein L7-like 1	3	4	4	4	20.2	20.2	20.2	22.874	198	24.8029	25.3455	25.4413	24.8555	25.5947	25.1285	25.6621	25.0809	0.255251	0	0.525961	0
Q14008-2;Q14008;Q14008-3;E9PQH5	CKAP5	Cytoskeleton-associated protein 5	4	4	4	4	2.2	2.2	2.2	218.52	1972	22.8201	23.3467	23.439	22.8492	23.3756	23.675	23.1465	23.2748	0.25423	0	0.609899	0
Q99714;Q99714-2;Q5H928	HSD17B10	3-hydroxyacyl-CoA dehydrogenase type-2	3	14	14	14	85.1	85.1	85.1	26.923	261	27.7786	28.458	28.0967	27.5547	28.2277	28.67	28.1748	27.8267	0.252767	0	0.429936	0
A0A7I2V3U0;A0A7I2V586;A0A7I2V5T4;A0A7I2V3F1;A2A274;Q99798;A0A7I2V5A1;A0A7I2V614;A0A7I2V538;A0A7I2V6A6;A0A7I2V4I8;A0A7I2V5W7;A0A7I2V3C8	ACO2	Aconitate hydratase, mitochondrial	13	19	19	18	31.7	31.7	28.8	79.014	725	25.0504	26.8264	26.1603	25.7057	25.5816	26.8655	26.4848	25.8139	0.250767	0	0.208849	3.39935e-17
A0A7P0T861;K7EL50;P27797;K7EJB9	CALR	Calreticulin	4	10	10	10	33.7	33.7	33.7	40.813	356	25.2143	25.9522	25.5813	25.9457	26.3372	25.6887	25.6943	25.9763	0.25074	0	0.4899	0
Q9UDW1;Q9UDW1-2	UQCR10	Cytochrome b-c1 complex subunit 9	2	2	2	2	38.1	38.1	38.1	7.3084	63	26.8836	26.4041	26.8808	26.7526	26.645	27.1273	27.038	27.1136	0.250695	0	0.772773	0
O75439;G3V0E4;F8WAZ6;F8WEA6;F8WBE1	PMPCB	Mitochondrial-processing peptidase subunit beta	5	8	7	7	21.3	19.8	19.8	54.366	489	25.3654	26.0745	25.7345	25.558	26.2368	26.0905	25.5966	25.8036	0.248764	0	0.557663	0
Q14554;Q14554-2;H7C4F9	PDIA5	Protein disulfide-isomerase A5	3	8	8	8	14.3	14.3	14.3	59.594	519	24.4829	25.6307	25.572	24.8562	25.1877	25.924	25.3034	25.1212	0.248621	0	0.313539	0
Q8IUE6	HIST2H2AB	Histone H2A type 2-B	1	4	2	1	35.4	23.1	5.4	13.995	130	30.221	30.5988	30.3842	31.6617	31.1664	30.1019	30.7145	31.8748	0.247953	0	0.197761	0
H3BPZ1;H3BS72;Q9P035;H3BMZ1;H3BRL8;Q9P035-2	HACD3	Very-long-chain (3R)-3-hydroxyacyl-CoA dehydratase 3	6	3	3	3	9.5	9.5	9.5	40.069	337	24.985	23.0711	24.3934	24.4733	25.3465	24.0055	24.4292	24.1291	0.24689	0.0729589	0.187858	0.0413534
Q13057;Q13057-2;K7EQ60;K7ESK6;K7ES73;K7EN91;K7EP09;K7EPT0	COASY	Bifunctional coenzyme A synthase;Phosphopantetheine adenylyltransferase;Dephospho-CoA kinase	8	4	4	4	8.3	8.3	8.3	62.328	564	23.671	23.9356	23.7118	23.4112	24.0341	24.0388	23.9323	23.7102	0.246455	0	0.952651	0
P82909;D6R941	MRPS36	28S ribosomal protein S36, mitochondrial	2	6	6	6	69.9	69.9	69.9	11.466	103	27.9103	28.4327	28.1438	28.1377	27.9977	29.0095	28.2226	28.3726	0.244462	0	0.454152	0
A0A087X2E5;A0A087WZN1;O43837-2;O43837;O43837-3;A0A0D9SG66	IDH3B	Isocitrate dehydrogenase [NAD] subunit, mitochondrial;Isocitrate dehydrogenase [NAD] subunit beta, mitochondrial	6	5	5	5	14.4	14.4	14.4	41.219	376	25.4338	25.5684	25.6953	25.1455	25.5018	26.2179	25.5986	25.501	0.244052	0	0.541906	0
P04899;P04899-4;P04899-6;P04899-3;P04899-5;P04899-2	GNAI2	Guanine nucleotide-binding protein G(i) subunit alpha-2	6	11	11	6	35.5	35.5	20.6	40.45	355	27.6732	28.0583	27.9944	27.9615	28.1533	28.3717	28.1328	27.9967	0.241773	0	1.09266	0
P48047;A0A494C0K9;H7C0C1;H7C086;H7C068	ATP5O	ATP synthase subunit O, mitochondrial	5	7	7	7	45.5	45.5	45.5	23.277	213	27.2447	26.9096	27.3043	27.7556	27.7114	27.4075	27.2612	27.7995	0.241289	0	0.51612	0
A0A6I8PS05;A0A6I8PRS0;A0A6I8PL42;B4DER1;A0A6I8PIT3;A0A6I8PIV1;Q9P2J5-2;Q9P2J5;A0A6I8PLB3;A0A6I8PLB8;A0A6I8PIP7;A0A6I8PTV8;A0A6I8PRU9;Q9P2J5-3;A0A6I8PRP1	LARS	Leucine--tRNA ligase, cytoplasmic	15	8	8	8	9.7	9.7	9.7	119.79	1049	24.5698	24.8568	25.0564	25.5434	25.5299	24.6955	25.0315	25.7298	0.240057	0	0.327202	0
A0A7P0TAL9;A0A7P0TBA9;P19525;P19525-2;A0A7P0Z4M0	EIF2AK2	Interferon-induced, double-stranded RNA-activated protein kinase	5	8	8	8	21.5	21.5	21.5	56.247	494	25.6557	24.005	24.6478	26.1823	25.4346	24.9861	24.1957	26.8341	0.239925	0	0.121195	0
Q9Y3C6	PPIL1	Peptidyl-prolyl cis-trans isomerase-like 1	1	4	4	4	31.3	31.3	31.3	18.237	166	25.2332	26.3183	24.6141	25.4798	25.2742	26.2641	25.1981	25.8663	0.239325	0	0.220744	0
A0A087X1S7;P09326;P09326-2	CD48	CD48 antigen	3	9	9	9	30.2	30.2	30.2	28.855	252	28.286	29.0735	28.8861	28.733	28.3362	29.6325	28.9446	29.0191	0.238459	0	0.322297	0
P10599;P10599-2	TXN	Thioredoxin	2	5	5	5	42.9	42.9	42.9	11.737	105	27.5398	28.0401	28.0434	27.695	28.2739	29.0323	27.8365	27.1294	0.238446	0	0.229679	0
P62979;A0A2R8Y422	RPS27A	Ubiquitin-40S ribosomal protein S27a;Ubiquitin;40S ribosomal protein S27a	2	11	11	5	69.9	69.9	32.1	17.965	156	31.004	29.799	31.4359	30.3854	30.5657	30.8027	31.5847	30.6208	0.237407	0	0.22207	0
P16403;Q02539;P22492	HIST1H1C	Histone H1.2	3	15	15	4	42.7	42.7	13.1	21.364	213	32.1687	32.5605	32.124	32.2653	32.2996	32.7654	32.3581	32.6439	0.237135	0	0.789714	1.35974e-16
J3QRS3;P19105;O14950;P24844;J3KTJ1;P24844-2	MYL12A	Myosin regulatory light chain 12A;Myosin regulatory light chain 12B;Myosin regulatory light polypeptide 9	6	5	5	5	32.8	32.8	32.8	20.457	177	25.9084	26.9827	26.3717	26.7199	26.2319	27.081	26.7013	26.9168	0.237115	0	0.342651	6.7987e-17
Q15306;Q15306-2;F2Z3D5	IRF4	Interferon regulatory factor 4	3	12	12	12	30.8	30.8	30.8	51.772	451	26.5715	25.7103	26.8219	26.9666	26.6996	26.452	26.8439	27.0191	0.236058	0	0.328544	0
P26641;P26641-2	EEF1G	Elongation factor 1-gamma	2	11	11	11	24.9	24.9	24.9	50.118	437	27.1024	27.1221	27.3472	27.1237	27.3216	27.5416	27.2645	27.5099	0.235529	0	1.40499	0
Q6PI48;A0A3B3ISK7;A0A3B3IT01;A0A3B3IS01;A0A3B3ITK9;A0A3B3ITS3;A0A3B3IS54;A0A3B3IT89	DARS2	Aspartate--tRNA ligase, mitochondrial	8	11	11	11	23.9	23.9	23.9	73.562	645	25.9461	26.5094	26.4198	25.8967	26.3426	26.8824	26.2521	26.2272	0.233061	0	0.478972	6.7987e-17
K7EIG7;O94832;J3QRN6;J3KRL0;J3QRR2	MYO1D	Unconventional myosin-Id	5	7	7	7	8	8	8	106.01	918	28.3739	29.569	29.5099	29.0341	29.336	30.0046	28.641	29.4361	0.232708	0	0.239818	0
Q32Q12;P22392-2;J3KPD9;P22392;E7ERL0;O60361;F6XY72	NME1-NME2	Nucleoside diphosphate kinase;Nucleoside diphosphate kinase B;Putative nucleoside diphosphate kinase	7	7	7	2	41.8	41.8	6.8	32.642	292	25.4128	25.8678	25.9261	25.8148	26.0346	26.2667	25.8326	25.8147	0.231764	0	0.719163	0
F5H6T4;P26010-2;P26010;F8VNX4	ITGB7	Integrin beta;Integrin beta-7	4	6	6	6	16.3	16.3	16.3	51.798	471	24.9099	25.0291	24.7072	25.0039	25.4295	24.683	25.0993	25.3543	0.229011	0	0.58729	0
A0A0C4DGS1;P39656;P39656-2;P39656-3;U3KQ84	DDOST	Dolichyl-diphosphooligosaccharide--protein glycosyltransferase 48 kDa subunit	5	9	9	9	31.9	31.9	31.9	48.799	439	26.4364	26.5226	26.5602	26.344	26.9647	26.6871	26.5046	26.6189	0.22804	0	1.08923	0
E9PS95;A0A0D9SEI9;A0A0D9SFE1;E9PJH7;Q9H1K4;Q9H936;A0A0D9SFA8;K4DIB0;K4DIA2;A0A0D9SG84;E9PI74;E9PQ36;K4DIB6;K4DIB3;K4DIB8;K4DIA8	SLC25A22	Mitochondrial glutamate carrier 2;Mitochondrial glutamate carrier 1	16	2	2	2	8.2	8.2	8.2	20.846	196	23.9704	23.8086	23.96	24.461	24.4151	24.037	24.1984	24.46	0.227596	0	0.627707	0
O43772;C9JPE1	SLC25A20	Mitochondrial carnitine/acylcarnitine carrier protein	2	3	3	3	8	8	8	32.943	301	22.8244	23.8717	24.3066	24.2856	23.06	23.9119	25.1432	24.0818	0.227114	0.0862551	0.159458	0.0671867
Q86UE4;E5RJU9;H0YB56;H0YBJ8	MTDH	Protein LYRIC	4	12	12	12	25.3	25.3	25.3	63.836	582	26.6398	26.6807	26.6558	26.7329	26.993	27.0301	26.8044	26.7854	0.225966	0	1.84265	0
P62318;P62318-2;H3BT13	SNRPD3	Small nuclear ribonucleoprotein Sm D3	3	5	5	5	53.2	53.2	53.2	13.916	126	31.2055	32.2114	31.3484	30.6446	31.045	32.6787	31.6494	30.9403	0.22588	0	0.170316	3.39935e-17
O75342;A0A3B3IRK2	ALOX12B	Arachidonate 12-lipoxygenase, 12R-type	2	5	5	5	9	9	9	80.355	701	24.1587	24.3199	23.1399	24.1501	24.613	24.6323	23.2124	24.2116	0.22515	0.0188514	0.216448	0.0587217
A0A0A0MSK5;J3KN66;Q5JTV8;Q5JTV8-3;H0YD16;Q5JTV8-2	TOR1AIP1	Torsin-1A-interacting protein 1	6	3	3	3	8.9	8.9	8.9	52.406	462	23.1765	23.7129	23.3192	22.8073	23.7068	23.7374	23.4034	23.0674	0.224761	0.0420085	0.400588	0.0429075
O75131;A0A087WYQ3;E5RHZ0;A0A087WXR6;H0YB26;A0A087WUS8;E5RFT7;A0A0G2JMP5;E7ENV7;O95741;O95741-2;Q9HCH3;Q96A23-2;Q86YQ8;Q9UBL6-2;Q96A23;Q8IYJ1;Q96FN4-2;Q9HCH3-2;Q86YQ8-2;Q9UBL6	CPNE3	Copine-3	21	14	14	13	25.1	25.1	23.5	60.13	537	25.4213	26.0684	25.7561	26.7604	25.9329	26.3315	25.9416	26.6915	0.222812	0	0.272163	0
Q13151	HNRNPA0	Heterogeneous nuclear ribonucleoprotein A0	1	5	5	5	19.7	19.7	19.7	30.84	305	25.6562	26.3918	26.3026	25.647	26.1589	26.5657	26.2437	25.9135	0.221025	0	0.400997	6.7987e-17
P21333-2;P21333;A0A7P0NMY4;F8WE98;A0A087WWY3;A0A7I2V3E6;H0Y5C6;H0Y5F3;A0A669KBC6;H7C2E7;H7C5L4	FLNA	Filamin-A	11	132	132	1	67.1	67.1	0.6	280.01	2639	31.4795	30.5916	30.2462	30.1743	31.3944	30.7814	30.5645	30.6348	0.220917	0	0.25498	0
O43920	NDUFS5	NADH dehydrogenase [ubiquinone] iron-sulfur protein 5	1	3	3	3	24.5	24.5	24.5	12.517	106	25.2287	24.7402	25.3233	25.1754	25.1849	25.8443	25.0461	25.2749	0.220679	0	0.45579	0
A0A6Q8PFJ0;P02545;P02545-2;P02545-6;P02545-3;Q3BDU5;A0A6Q8PHQ9;P02545-5;P02545-4;Q5TCI8;A0A6Q8PF80;A0A6Q8PGH0;A0A6Q8PFM1;A0A6Q8PF59;A0A6Q8PFF5	LMNA	Prelamin-A/C;Lamin-A/C	15	24	22	22	35.5	34.3	34.3	80.902	729	26.5538	27.6826	27.0144	26.7393	27.1411	28.0107	26.8596	26.8593	0.220193	0	0.243036	0
H3BR04;H3BPS8;H3BQN4;J3KPS3;P04075;P04075-2;H3BMQ8;H3BUH7;H3BU78	ALDOA	Fructose-bisphosphate aldolase;Fructose-bisphosphate aldolase A	9	4	4	4	34	34	34	17.793	162	24.9502	25.0819	24.8284	24.7078	25.5618	25.0496	25.1325	24.7051	0.220178	0	0.524792	0
Q9Y5A9-2;Q9Y5A9	YTHDF2	YTH domain-containing family protein 2	2	5	3	2	10.2	6.8	5.5	56.877	529	24.1184	22.8632	23.0829	24.6612	23.8733	23.9522	23.5883	24.1915	0.219896	0.0431478	0.186934	0.0315664
A0A7I2V2U6;P13995;P13995-2;A0A7I2YQD4;A0A7I2V482;B8ZZU9;B9A062;A0A0C4DG60;F8W7P9;Q9H903-3;Q9H903-1;Q9H903-5;Q9H903	MTHFD2	Bifunctional methylenetetrahydrofolate dehydrogenase/cyclohydrolase, mitochondrial;NAD-dependent methylenetetrahydrofolate dehydrogenase;Methenyltetrahydrofolate cyclohydrolase	13	13	13	13	62	62	62	35.222	324	26.6927	26.9967	27.1017	26.8691	27.144	27.2917	27.1862	26.9096	0.217832	0	0.928554	1.35974e-16
B0YIW6;P48444;P48444-2;Q6P1Q5	ARCN1	Coatomer subunit delta	4	7	7	7	13.9	13.9	13.9	61.626	552	24.6126	24.4544	25.4328	25.6415	25.3202	24.7685	25.4637	25.4549	0.216489	0	0.263736	0
Q15084-3;Q15084;Q15084-4;Q15084-5;Q15084-2	PDIA6	Protein disulfide-isomerase A6	5	6	6	6	22.2	22.2	22.2	47.837	437	25.5413	26.2602	25.6597	25.418	25.9398	26.3579	25.6369	25.8072	0.215603	0	0.390151	0
Q99459	CDC5L	Cell division cycle 5-like protein	1	21	21	21	34.9	34.9	34.9	92.25	802	26.1247	26.3108	25.9588	26.7799	26.1208	26.7459	26.384	26.7852	0.215425	0	0.398913	0
P28838;P28838-2;H0Y9Q1	LAP3	Cytosol aminopeptidase	3	3	3	3	6	6	6	56.166	519	22.8522	24.3794	23.9858	23.4056	24.9474	24.0297	23.9837	22.5239	0.215408	0.0955864	0.144352	0.0806991
Q5F1R6;Q5F1R6-3;Q5F1R6-2;A0A2R8Y534;A0A2R8Y4Q0	DNAJC21	DnaJ homolog subfamily C member 21	5	2	2	2	5.5	5.5	5.5	62.027	531	23.0626	24.6518	23.169	24.702	22.8667	24.5227	24.6508	24.4066	0.215333	0.0685365	0.156368	0.108445
A0A0G2JIW1;P0DMV8-2;P0DMV9;P0DMV8;V9GZ37	HSPA1A	Heat shock 70 kDa protein 1A;Heat shock 70 kDa protein 1B	5	11	9	5	20.4	17.3	8.9	70.108	642	26.9061	26.7233	26.6211	26.2573	26.9544	27.3653	26.5338	26.5153	0.215241	0	0.386247	0
Q9Y230;Q9Y230-2;M0R0Y3;X6R2L4;M0QXI6;M0R0Z0;A0A1W2PS48	RUVBL2	RuvB-like 2	7	10	10	10	26.1	26.1	26.1	51.156	463	25.9929	26.3259	26.3319	27.0175	26.7465	26.3918	26.2736	27.117	0.215165	0	0.316742	0
A0A087WTP3;M0R0C6;Q92945;M0R0I5;M0QYH3;M0R3J3;M0R251;M0QYG1;M0QXW7;M0R263	KHSRP	Far upstream element-binding protein 2	10	7	7	5	12.2	12.2	9.1	73.027	711	24.9895	25.0001	25.0343	25.0041	25.6804	25.1797	24.9302	25.0902	0.213145	0	0.625735	0
Q9UJZ1;Q9UJZ1-2;A0A087WYB4;F2Z2I8	STOML2	Stomatin-like protein 2, mitochondrial	4	7	7	7	28.4	28.4	28.4	38.534	356	26.2315	26.4102	25.9902	26.0747	26.0403	27.1129	26.2985	26.1048	0.212483	0	0.345019	0
M0R226;Q9BQ48	MRPL34	Ribosomal protein L34;39S ribosomal protein L34, mitochondrial	2	3	3	3	12.5	12.5	12.5	19.802	184	25.3473	22.601	25.9362	25.758	25.6669	22.7892	25.6392	26.3947	0.211884	0.11516	0.0723882	0.050229
Q14103-3;Q14103;H0YA96;H0Y8G5;Q14103-4;Q14103-2;D6RAF8;D6RF44;D6RBQ9;D6RD83	HNRNPD	Heterogeneous nuclear ribonucleoprotein D0	10	13	13	12	39.5	39.5	36.9	32.834	306	27.494	28.4747	28.3399	28.1142	28.0114	29.1137	28.0834	28.0546	0.210102	0	0.249228	3.39935e-17
Q9Y5M8;H7C4H2;C9J5Z8	SRPRB	Signal recognition particle receptor subunit beta	3	10	10	10	39.9	39.9	39.9	29.702	271	27.1385	27.1164	27.3415	27.647	27.2937	27.8307	27.0965	27.8576	0.208774	0	0.403741	0
Q14126;J3KSI6	DSG2	Desmoglein-2	2	6	6	6	7.5	7.5	7.5	122.29	1118	24.2538	24.6229	24.3383	24.8037	24.781	24.5191	24.4627	25.0905	0.208653	0	0.49705	0
P01040;C9J0E4	CSTA	Cystatin-A;Cystatin-A, N-terminally processed	2	5	5	5	51	51	51	11.006	98	27.2002	27.3115	27.6873	26.7781	27.5638	28.1957	27.2576	26.7932	0.208306	0	0.242693	0
O75306-2;O75306;A0A7I2YQD8;A0A7I2V4G5;A0A7I2V4X8;A0A7I2V596;A0A7I2YQG7;A0A7I2V630;A0A7I2V410;A0A7I2V4W5;A0A7I2V2B9;A0A7I2V3J6;A0A7I2V5E2;A0A7I2V5G4;A0A7I2V517;A0A7I2V5D5	NDUFS2	NADH dehydrogenase [ubiquinone] iron-sulfur protein 2, mitochondrial	16	9	9	9	20.6	20.6	20.6	51.851	457	26.1275	26.0225	26.4674	26.6088	26.4504	26.434	26.4156	26.7588	0.208151	0	0.614571	0
G3XAN4;Q15629-2;Q15629	TRAM1	Translocating chain-associated membrane protein 1	3	3	3	3	10.1	10.1	10.1	33.435	288	25.7082	22.4015	25.0403	24.9885	25.7063	22.877	25.3055	25.0819	0.208007	0.166118	0.0812182	0.066967
P42357-2;P42357;F8W0V1;F8VNX0;P42357-3	HAL	Histidine ammonia-lyase	5	6	6	6	13.7	13.7	13.7	64.887	591	25.1176	25.0912	24.6254	24.6768	25.8407	25.158	25.0366	24.306	0.20756	0	0.248189	0
O75746;O75746-2;F8W9J0;H0YFB2;B4DGK6	SLC25A12	Calcium-binding mitochondrial carrier protein Aralar1	5	11	11	8	17.6	17.6	13	74.761	678	24.6375	24.3005	24.9206	25.218	24.8826	24.7224	25.0559	25.2355	0.204937	0	0.400409	6.7987e-17
P31949	S100A11	Protein S100-A11;Protein S100-A11, N-terminally processed	1	4	4	4	41	41	41	11.74	105	27.294	27.6989	27.6687	27.6461	27.5295	28.0315	27.6337	27.9273	0.203598	0	0.640261	0
P82664	MRPS10	28S ribosomal protein S10, mitochondrial	1	4	4	4	24.4	24.4	24.4	22.999	201	25.9246	22.8398	26.1041	27.6387	25.993	22.9923	26.2231	28.1109	0.203012	0.113422	0.0500625	0.0311369
O60264;A0A0A0MRP6;B7ZLQ5;P28370-2;P28370	SMARCA5	SWI/SNF-related matrix-associated actin-dependent regulator of chromatin subfamily A member 5	5	11	11	11	10.4	10.4	10.4	121.9	1052	24.3926	24.5652	24.7002	25.0424	25.4494	24.2598	24.491	25.3113	0.202741	0	0.254429	0
G3V1C3;Q9BZZ5-3;Q9BZZ5-2;Q9BZZ5;Q9BZZ5-6;Q9BZZ5-1;Q9BZZ5-5;H0YER7;E9PQK6	API5	Apoptosis inhibitor 5	9	8	8	8	19.6	19.6	19.6	57.56	510	25.1123	25.284	25.1689	25.318	25.2354	25.5314	25.0721	25.8542	0.202488	0	0.521679	0
P49411;H3BNU3	TUFM	Elongation factor Tu, mitochondrial	2	24	24	24	60.6	60.6	60.6	49.541	452	28.9411	29.3779	29.3374	28.9132	29.4054	29.7255	29.2547	28.9912	0.201788	0	0.460366	0
Q15370;Q15370-2;B8ZZU8;I3L0M9;A0A0B4J296	TCEB2	Transcription elongation factor B polypeptide 2	5	9	9	9	59.3	59.3	59.3	13.133	118	26.2122	26.5331	26.1829	26.365	26.5051	27.038	26.208	26.3491	0.201721	0	0.457495	0
H0Y9G6;E7ETU7;P09001;E9PF06;D6RC14	MRPL3	39S ribosomal protein L3, mitochondrial	5	7	7	7	26.2	26.2	26.2	40.47	363	25.1141	22.9111	25.6578	26.6798	24.8474	24.6206	25.3071	26.3905	0.200706	0.075455	0.0807307	0.0269466
Q71U36-2;Q71U36;P0DPH8;P0DPH7;P0DPH7-2;Q6PEY2;F8VQQ4;V9GZ17	TUBA1A	Tubulin alpha-1A chain;Tubulin alpha-3E chain	8	20	2	1	63.5	6.5	3.4	46.297	416	22.9191	24.4202	24.803	25.3652	25.9963	22.8234	24.8209	24.6654	0.199601	0.0318788	0.0868085	0.0154231
P14868;P14868-2;C9J7S3;C9JLC1;H7C278;H7BZ35;C9JQM9	DARS	Aspartate--tRNA ligase, cytoplasmic	7	21	21	21	50.7	50.7	50.7	57.136	501	25.794	26.0692	26.4731	26.7492	26.2779	26.2395	26.4007	26.9577	0.19755	0	0.308993	0
P25205;P25205-2;J3KQ69;A0A499FHX9;Q7Z6P5	MCM3	DNA replication licensing factor MCM3	5	25	25	25	34	34	34	90.98	808	26.4316	26.6133	26.5786	26.4317	26.9751	26.6931	26.5871	26.5866	0.196696	0	0.974494	1.35974e-16
Q8N5K1;A0A2R8Y540;I3L1N9;D6RCF4	CISD2	CDGSH iron-sulfur domain-containing protein 2	4	7	7	7	48.1	48.1	48.1	15.278	135	26.1874	26.372	26.2046	25.7941	26.9233	26.2283	26.0583	26.135	0.196671	0	0.364676	0
Q15365;F8VTZ0	PCBP1	Poly(rC)-binding protein 1	2	11	11	8	41.6	41.6	32.9	37.497	356	28.9174	29.0414	28.6116	28.0605	28.9288	29.5186	28.5839	28.3861	0.196606	0	0.241142	0
A0A7I2V428;C9JLB1;A0A7I2V3F3;H7BY16;P19338;A0A7I2V5M5;A0A7I2V2U7;A0A7I2V349;A0A7I2V506;A0A7I2V699;A0A7I2V2S8	NCL	Nucleolin	11	25	25	25	31.2	31.2	31.2	74.739	689	28.9672	29.3883	29.41	29.1671	29.3413	29.7121	29.2846	29.3774	0.195728	0	0.66327	0
Q15185-4;Q15185;A0A087WYT3;Q15185-3;B4DDC6;Q15185-2	PTGES3	Prostaglandin E synthase 3	6	5	5	5	40.3	40.3	40.3	16.476	139	25.2403	25.3183	22.9825	24.1472	25.6116	25.0352	22.8989	24.9244	0.195443	0.10366	0.0919413	0.0598176
Q5QPK2;H0Y368;O60762;Q5QPJ9	DPM1	Dolichol-phosphate mannosyltransferase subunit 1	4	13	13	13	45.6	45.6	45.6	32.426	287	27.8949	27.6816	27.5148	28.1075	28.0671	27.8886	27.9079	28.1149	0.194945	0	0.667431	1.35974e-16
Q8N1G4	LRRC47	Leucine-rich repeat-containing protein 47	1	6	6	6	14.2	14.2	14.2	63.472	583	25.3793	25.5355	25.565	25.6221	25.4515	26.0456	25.5003	25.8826	0.194505	0	0.595397	0
O75955;O75955-2;A0A140T9R1;A2AB10;A2AB12;A0A0G2JJQ6;A2AB09;A0A140T9X0;A2AB13;A0A140T959;A0A140T9W4;A2AB11;A0A140T9C3;A0A140T910;A0A140T957;A0A140T9B1;A0A140T974;A0A140T905;A2ABJ5;A0A140T907	FLOT1	Flotillin-1	20	13	13	13	39.3	39.3	39.3	47.355	427	25.0876	26.147	26.1626	25.4651	25.4297	26.1484	26.2757	25.7846	0.193981	0	0.240911	0
P14635-2;P14635;E9PC90;H0YA62;D6RHI0;H0YMP3;H1UBN3;O95067	CCNB1	G2/mitotic-specific cyclin-B1	8	4	4	4	10.1	10.1	10.1	44.102	396	24.7835	24.374	24.0963	24.5481	24.9158	24.6437	24.208	24.8055	0.19279	0	0.398784	0
F5H5P2;P12694;P12694-2;F5GXU9;H0YH31	BCKDHA	2-oxoisovalerate dehydrogenase subunit alpha, mitochondrial	5	18	18	18	50.3	50.3	50.3	54.202	479	28.4522	28.5246	27.8228	27.8833	28.5087	28.7466	27.9951	28.2035	0.192758	0	0.331306	0
P61011-2;P61011;G3V4F7;A0A7P0PJI2;G3V480;A0A7I2V5K0;A0A7I2V584;A0A7I2V5S0	SRP54	Signal recognition particle 54 kDa protein	8	6	6	6	16	16	16	50.369	455	26.056	26.6987	26.4497	25.9902	26.7491	26.9846	26.3306	25.8976	0.191791	0	0.27083	0
P35579;P35579-2;Q5BKV1;A0A494C024;B1AH99;A0A2R8Y4C3;A1L2Z2;M0QY43	MYH9	Myosin-9	8	50	50	40	29.2	29.2	24.1	226.53	1960	26.8474	27.6952	27.0539	27.3815	27.2053	27.8044	27.2311	27.5015	0.191036	0	0.353102	0
Q14764;H3BRL2;H3BQK6	MVP	Major vault protein	3	6	6	6	8.2	8.2	8.2	99.326	893	22.8396	24.1224	24.449	24.4349	23.018	24.3873	24.3945	24.8088	0.190678	0.204906	0.130191	0.145497
Q5VYS8;Q5VYS8-6;Q5VYS8-4;X6R3Q3;Q5VYS8-3;Q5VYS8-2;Q5VYS8-5;Q5VYS9;Q5VYT0;A0A0C4DFW3	ZCCHC6	Terminal uridylyltransferase 7	10	11	11	11	8.5	8.5	8.5	171.23	1495	24.348	22.6649	24.876	25.8194	24.9825	22.9018	24.5927	25.9934	0.190541	0.0760771	0.0762339	0.036974
F5H702;Q96GC5-3;Q96GC5;F5H8D0	MRPL48	39S ribosomal protein L48, mitochondrial	4	4	4	4	40.7	40.7	40.7	12.77	113	25.9707	24.1193	25.8887	25.104	25.9297	25.324	25.6517	24.937	0.189903	0	0.150853	0
Q8N163-2;Q8N163;H0YC69;E5RGU7;E5RFJ3;H0YC58;G3V119;H0YB24;A0A087X2B6	CCAR2	Cell cycle and apoptosis regulator protein 2	9	4	4	4	5.3	5.3	5.3	103.14	923	23.5414	22.8106	23.3439	23.5436	24.5747	23.5104	23.1775	22.7341	0.189299	0.0924377	0.184523	0.12464
P26639;P26639-2	TARS	Threonine--tRNA ligase, cytoplasmic	2	3	3	3	4.3	4.3	4.3	83.434	723	22.8207	24.2003	24.1772	24.2755	25.0282	22.7887	24.1149	24.2875	0.186401	0.0674896	0.120457	0.0441715
G3V1Q4;E7ES33;E7EPK1;Q16181-2;Q16181;A0A0U1RRE1;A0A0U1RRH9;A0A0U1RRM2;A0A5F9ZGZ7;Q5JXL7;Q6ZU15	SEPT7	Septin-7	11	12	12	12	30.4	30.4	30.4	46.566	401	25.9157	25.9541	26.0766	25.4045	26.0437	26.0052	26.0183	26.029	0.186314	0	0.590561	0
Q9P016;Q9P016-2	THYN1	Thymocyte nuclear protein 1	2	3	3	3	12.4	12.4	12.4	25.697	225	24.7079	24.6776	23.2628	25.3512	24.4285	24.8925	24.2856	25.135	0.185492	0.0821691	0.142125	0.0474609
E9PKG1;Q99873-2;Q99873-3;Q99873;E9PIX6;E9PQ98;E9PNR9;H0YDE4;Q99873-5;Q9NR22-2;Q9NR22;E9PMW9	PRMT1	Protein arginine N-methyltransferase 1	12	13	13	13	38.2	38.2	38.2	37.709	325	26.1262	25.409	25.6377	26.2895	26.3858	26.114	25.5793	26.122	0.184661	0	0.288936	0
O95466;O95466-2;O95466-3;A0A0A0MR62;K7EK60;K7EJE6;K7EMY8;K7ERL1;F8W1F5;Q8IVF7-2;Q8IVF7-3;Q8IVF7	FMNL1	Formin-like protein 1	12	10	10	9	10.1	10.1	9.5	121.85	1100	24.9708	25.6361	25.2127	25.3273	25.4708	25.7801	25.2257	25.4073	0.18424	0	0.461557	0
P42166;P42167-3	TMPO	Lamina-associated polypeptide 2, isoform alpha;Thymopoietin;Thymopentin	2	17	17	10	36.5	36.5	21.5	75.491	694	27.1262	27.7925	27.3291	27.3161	27.3364	28.1652	27.2889	27.5099	0.184105	0	0.314948	0
A0A087WWS1;Q96FV9;R4GMN4;A0A087WY84;Q96FV9-2;R4GN58;J3KT14	THOC1	THO complex subunit 1	7	13	13	13	21	21	21	75.651	657	25.5229	25.887	24.9572	26.1541	25.3372	26.1979	25.5596	26.1598	0.183336	0	0.217404	0
P20073-2;P20073	ANXA7	Annexin A7	2	3	3	3	6.2	6.2	6.2	50.315	466	22.926	24.1103	23.2804	23.8196	24.6057	22.6434	23.7637	23.8472	0.180939	0.0393409	0.140337	0.0207352
P11142;E9PKE3;P11142-2;E9PN89;E9PNE6;E9PLF4;E9PQQ4;E9PQK7;E9PK54;A8K7Q2;E9PPY6;E9PI65;P54652;E9PN25;E9PS65;E9PM13	HSPA8	Heat shock cognate 71 kDa protein	16	26	26	22	44.9	44.9	40.4	70.897	646	29.5834	29.6828	29.3648	29.3385	29.7553	30.1328	29.2772	29.5258	0.180405	0	0.395467	0
A0A7P0T9U7;Q15637-4;Q15637-6;Q15637-7;Q15637-3;Q15637-2;Q15637;Q15637-5;H7C561	SF1	Splicing factor 1	9	3	3	3	4.5	4.5	4.5	80.369	764	27.3288	26.9719	26.5382	26.6306	27.0728	27.463	26.9884	26.6657	0.180102	0	0.312271	0
P45973;F8VNY3	CBX5	Chromobox protein homolog 5	2	8	8	8	46.6	46.6	46.6	22.225	191	26.5754	26.7453	26.383	27.2799	27.1327	27.0678	26.5261	26.9738	0.179164	0	0.321175	0
Q13148;A0A087WX29;A0A087WYY0;A0A087X260;G3V162;B1AKP7;K7EN94;A0A0A0N0M3;K7EJM5;A0A087WV68;A0A087WXQ5;Q13148-4;A0A087WXV3;A0A087WX67;A0A087WW61;A0A0A0MSV7;A0A087WZC9;K7EJ99	TARDBP	TAR DNA-binding protein 43	18	6	6	6	19.8	19.8	19.8	44.739	414	26.1392	26.3712	26.0443	26.7017	26.6227	26.4987	26.0057	26.8434	0.178497	0	0.330778	0
Q15366-3;Q15366;Q15366-2;Q15366-6;Q15366-7;Q15366-8;Q15366-5;H3BRU6;F8VZX2;Q15366-4;F8VXH9;F8W0G4;F8W1G6;P57721;J3QT27;P57721-4;E9PFP8;P57721-5;P57721-3;P57721-2;F8VRH0;H3BSS4;H3BND9	PCBP2	Poly(rC)-binding protein 2	23	8	5	5	29.6	18.8	18.8	38.221	362	27.4589	27.7902	27.3791	27.8833	28.1413	27.7265	27.4176	27.9374	0.177844	0	0.394752	0
Q9NW64;Q9NW64-2;E5RJW4	RBM22	Pre-mRNA-splicing factor RBM22	3	4	4	4	10.2	10.2	10.2	46.895	420	24.2708	24.8594	23.3166	24.3988	24.1512	24.4114	24.3882	24.6044	0.177386	0.0676158	0.204019	0.0457776
P42167;G5E972;P42167-2	TMPO	Lamina-associated polypeptide 2, isoforms beta/gamma;Thymopoietin;Thymopentin	3	16	9	3	40.7	17.8	4	50.67	454	26.6838	26.5127	26.9156	26.6672	26.9015	27.1168	26.8829	26.5845	0.176594	0	0.609182	0
Q10469	MGAT2	Alpha-1,6-mannosyl-glycoprotein 2-beta-N-acetylglucosaminyltransferase	1	3	3	3	4.9	4.9	4.9	51.55	447	24.0559	24.3033	24.4399	24.8882	24.1573	24.9324	24.5946	24.7066	0.175873	0	0.310682	0
Q5JWF2;Q5JWF2-2;P63092-2;P63092;P63092-4;P63092-3;A0A0A0MR13;A0A590UJ58;B0AZR9;A0A590UJF0;A0A590UJB0;A0A590UJJ0;A0A590UJY2;A0A590UJR6;A0A590UJQ9;A0A590UKB4;A0A590UJI6;A0A590UJG5;A0A590UJS2;A0A590UJQ2;A0A590UJ22;S4R3E3;A0A7I2V5R6;Q5JWE9;P38405;P38405-2;A0A590UK28;A0A590UJY8;A0A590UKA4;A0A590UJB7;S4R3V9;K7EPE2;A0A590UKA9;K7EQ80;A0A590UJC9	GNAS	Guanine nucleotide-binding protein G(s) subunit alpha isoforms XLas;Guanine nucleotide-binding protein G(s) subunit alpha isoforms short	35	8	7	7	8.8	7.7	7.7	111.02	1037	24.9422	25.9478	25.5475	25.3326	25.1157	26.2195	25.2779	25.8589	0.175505	0	0.210956	3.39935e-17
Q9UL25	RAB21	Ras-related protein Rab-21	1	7	7	7	38.2	38.2	38.2	24.347	225	25.2427	24.8032	24.7617	25.3041	25.5673	24.9561	25.0624	25.2194	0.173383	0	0.388586	0
P05198;G3V4T5;H0YJS4	EIF2S1	Eukaryotic translation initiation factor 2 subunit 1	3	16	16	16	57.8	57.8	57.8	36.112	315	26.887	27.6176	27.3601	27.3235	27.213	27.7537	27.425	27.4843	0.171952	0	0.402566	0
P68400;E7EU96;A0A2R8YD58;A0A2R8YF43;A0A2R8Y5A0;Q8NEV1;A0A2R8YFU2;A0A2R8YDP2;A0A2R8Y4D6;P68400-2;A0A2R8Y4H0;V9GYA2;A0A2R8YEW1;A0A2R8YDY7;A0A087WY74;A0A2R8Y3W6;A0A2R8Y7T1;A0A2R8YCK2;A0A2R8YF47;V9GY80;A0A2R8YEL7;A0A2R8Y797;A0A2R8YCC9	CSNK2A1	Casein kinase II subunit alpha;Casein kinase II subunit alpha 3	23	11	11	11	42.5	42.5	42.5	45.143	391	26.4987	26.8948	26.8168	27.329	26.6641	27.5524	26.8388	27.167	0.170778	0	0.271216	0
Q9UKT9;Q9UKT9-7;Q9UKT9-2;Q9UKT9-4;Q9UKT9-9;Q9UKT9-10;Q9UKT9-13;Q9UKT9-5;Q9UKT9-6;Q9UKT9-8;Q9UKT9-15;Q9UKT9-3;Q9UKT9-16;Q9UKT9-11;Q9UKT9-12;Q9UKT9-14;A0A0C4DGN9	IKZF3	Zinc finger protein Aiolos	17	6	6	6	13	13	13	58.023	509	25.5959	25.2679	25.0857	25.3233	25.6478	25.0177	25.5746	25.713	0.170066	0	0.389406	0
P63104;E7EX29;B0AZS6;B7Z2E6;H0YB80;E7ESK7;P63104-2;E5RIR4;E9PD24;E7EVZ2;E5RGE1	YWHAZ	14-3-3 protein zeta/delta	11	12	7	7	51.8	37.6	37.6	27.745	245	26.1201	26.7325	26.3691	26.5201	26.6786	26.8794	26.4635	26.3993	0.169721	0	0.451389	0
E9PDR0;P05166;C9JQS9;E7EX59;P05166-2;E7ETT1;E7ETT4;E7EUY3;E9PEC3;F8WBI9;E7ENC1;H7C5C9;C9JVY9;C9JVW9;C9JAW3	PCCB	Propionyl-CoA carboxylase beta chain, mitochondrial	15	30	30	30	72	72	72	59.403	550	30.6966	30.8753	30.3304	29.7677	30.7505	31.0146	30.4768	30.1065	0.169604	0	0.217105	0
P78406;E9PQ57;E9PPG9;B0QZ36;B0QZ37	RAE1	mRNA export factor	5	10	10	10	35.1	35.1	35.1	40.968	368	26.3334	25.9055	25.9666	26.2241	26.3864	26.3115	26.046	26.3639	0.169521	0	0.62622	0
Q5JRX3-2;Q5JRX3;A0A7I2YQT2;A0A7I2V5C6;A0A0A0MRX9;A0A7I2V397;Q5JRX3-3;A0A7I2YQX5;A0A7I2V5H2;A0A7I2V4N3;A0A7I2V3B6;A0A7I2V3X0;B1APQ0;H0Y4F7;A0A7I2V5R2;A0A7I2V449;H0Y7L7;B1APQ1	PITRM1	Presequence protease, mitochondrial	18	11	11	11	13.9	13.9	13.9	117.51	1038	25.5381	25.8008	25.2002	25.3256	25.4813	25.9551	25.8052	25.2955	0.168084	0	0.364538	0
P35914;P35914-3;P35914-2;G5E9S9;B7Z4D4;H0Y2L7;B7Z212;Q8TB92-5;Q8TB92-2;Q8TB92	HMGCL	Hydroxymethylglutaryl-CoA lyase, mitochondrial	10	4	4	4	15.1	15.1	15.1	34.36	325	24.81	26.2825	25.5903	25.0445	25.1744	26.0403	25.7408	25.4425	0.167678	0	0.172605	0
Q13242;H0YIB4;S4R3G0	SRSF9	Serine/arginine-rich splicing factor 9	3	8	7	7	35.7	32.6	32.6	25.542	221	26.8023	27.2334	27.0334	27.1423	26.8234	27.6284	27.2169	27.2119	0.167273	0	0.38739	0
P50990-2;P50990;P50990-3;H7C4C8;H7C2U0	CCT8	T-complex protein 1 subunit theta	5	20	20	20	41.6	41.6	41.6	57.645	529	25.6107	26.0192	25.8732	25.9818	26.29	26.0048	25.8893	25.9688	0.167032	0	0.626273	0
Q16698-2;Q16698;E5RJG7;E5RFV2;E5RJD2;E5RID6;H0YAW3	DECR1	2,4-dienoyl-CoA reductase, mitochondrial	7	6	6	6	23.3	23.3	23.3	34.994	326	26.6172	26.838	26.6983	26.6063	26.8316	26.9991	26.79	26.806	0.166733	0	1.22358	0
Q7KZF4;H7C597	SND1	Staphylococcal nuclease domain-containing protein 1	2	35	35	35	44.9	44.9	44.9	102	910	27.2695	26.8232	26.8182	27.6054	27.5091	26.9084	27.0336	27.7309	0.166387	0	0.24893	3.39935e-17
P25398	RPS12	40S ribosomal protein S12	1	8	8	8	70.5	70.5	70.5	14.515	132	28.2437	28.6049	28.0919	27.042	28.0685	28.8952	28.4073	27.2736	0.165493	0	0.130038	0
O95822-2;O95822	MLYCD	Malonyl-CoA decarboxylase, mitochondrial	2	7	7	7	23.1	23.1	23.1	50.945	454	25.3926	25.3332	25.1339	24.878	25.7565	25.4919	25.1927	24.9533	0.164149	0	0.333283	0
A0A7P0S5H5;P60866;P60866-2;E5RJX2;G3XAN0;E5RIP1	RPS20	40S ribosomal protein S20	6	4	4	4	22.8	22.8	22.8	15.312	136	31.3878	29.8941	30.9907	32.3401	31.2658	30.6664	30.9839	32.3524	0.163964	0	0.0959489	0
A0A7I2YQS1;A0A7I2V2Y9;B7Z2R7;A0A7I2V560;A0A7I2YQD7;A0A7I2YQJ9;A0A7I2V5E1;A0A7I2V347;A0A7I2V2M2;Q5T8D3;A0A7I2V5L4;A0A7I2V556;A0A7I2V690;A0A7I2YQE9;Q5T8D3-2;Q5T8D3-4;Q5T8D3-3;A0A7I2V420;A0A7I2V5U2	ACBD5	Acyl-CoA-binding domain-containing protein 5	19	3	3	3	9.6	9.6	9.6	36.989	333	24.667	24.7401	25.3122	24.6727	24.668	25.6122	25.2182	24.5491	0.163846	0	0.225091	0
P78347-2;P78347-4;P78347-3;P78347;A0A494C1K3;A0A494C0Q7;P78347-5;C9J6M0;A0A087WW90;A0A0D9SF80;A0A494C0I1;A0A494C1N8;Q86UP8-3;Q86UP8;Q6EKJ0	GTF2I	General transcription factor II-I	15	19	19	19	23.8	23.8	23.8	107.97	957	26.3827	26.3852	26.2085	26.115	26.597	26.368	26.3898	26.3916	0.163772	0	0.978724	0
B5MDF5;P62826;J3KQE5;F5H018;H0YFC6;B4DV51;A0A087X0W0	RAN	GTP-binding nuclear protein Ran	7	7	7	7	30.9	30.9	30.9	26.224	233	26.2036	26.5486	26.9151	26.4066	27.4222	26.3959	26.4987	26.4107	0.163385	0	0.226819	0
Q02413;Q02413-2	DSG1	Desmoglein-1	2	17	17	17	23.2	23.2	23.2	113.75	1049	27.5936	28.3715	27.8223	27.5969	28.2323	28.8013	27.8025	27.1999	0.162921	0	0.163158	0
P11177-2;P11177;P11177-3;C9J634;F8WF02	PDHB	Pyruvate dehydrogenase E1 component subunit beta, mitochondrial	5	16	16	16	69.5	69.5	69.5	37.2	341	29.6474	29.9559	29.2435	28.5863	29.8724	30.1358	29.4032	28.6716	0.162439	0	0.141108	0
P49588-2;A0A6Q8PGR9;P49588;H3BPK7;A0A6Q8PGN5;A0A6Q8PF33;A0A6Q8PGE8;A0A6Q8PFK3;A0A6Q8PFY2;A0A6Q8PHJ2;A0A6Q8PGB5;A0A6Q8PH44;A0A6Q8PG28;A0A6Q8PHP7;A0A6Q8PHP3;A0A6Q8PF77;A0A6Q8PG62	AARS	Alanine--tRNA ligase, cytoplasmic	17	9	9	9	11.2	11.2	11.2	109.32	992	24.3067	25.3877	24.9679	25.2585	25.751	24.6808	24.9803	25.1572	0.162101	0	0.193295	0
A0A1W2PR68;A0A1W2PQT3;A0A1W2PPH1;A0A1W2PQH3;A0A1W2PQY8;P23368;A0A1W2PQ37;A0A1W2PQF8;P23368-2;A0A1W2PPY2;A0A1W2PRS2;A0A1W2PRY9;A0A1W2PQH4	ME2	NAD-dependent malic enzyme, mitochondrial	13	3	3	3	6.2	6.2	6.2	59.897	530	24.1809	23.942	24.5297	24.0462	24.3416	24.5705	24.3892	24.0456	0.162026	0	0.429203	0
P49790-2;P49790;P49790-3	NUP153	Nuclear pore complex protein Nup153	3	2	2	2	1.7	1.7	1.7	149.39	1433	22.7569	22.2295	23.0381	22.976	22.8763	22.3602	22.5511	23.8589	0.161511	0.153419	0.176047	0.166188
P27348;E9PG15	YWHAQ	14-3-3 protein theta	2	13	13	8	48.2	48.2	33.9	27.764	245	27.4025	27.972	27.5259	27.7362	28.1046	27.8042	27.6684	27.7035	0.161029	0	0.453944	0
P41252;A0A0A0MSX9;J3KR24	IARS	Isoleucine--tRNA ligase, cytoplasmic	3	27	27	27	25	25	25	144.5	1262	25.9842	26.3287	26.6046	26.9239	26.4307	26.4979	26.4766	27.0774	0.160332	0	0.261499	0
Q96HS1;Q96HS1-2;F5GXG4	PGAM5	Serine/threonine-protein phosphatase PGAM5, mitochondrial	3	22	22	22	72.3	72.3	72.3	32.004	289	30.5073	30.7093	29.0744	30.5953	29.8575	30.8519	30.1575	30.6603	0.160215	0	0.13527	0
A0A087WUZ3;Q01082;Q01082-3;Q01082-2;F8W6C1;A4QPE4;P11277-3;P11277;P11277-2	SPTBN1	Spectrin beta chain, non-erythrocytic 1	9	42	42	40	21.8	21.8	20.8	274.83	2366	25.9407	26.079	26.1737	26.0486	26.1495	26.2884	26.153	26.2917	0.160147	0	1.36782	2.71948e-16
P47929	LGALS7	Galectin-7	1	5	5	5	44.9	44.9	44.9	15.075	136	25.9766	26.351	25.5006	25.324	26.9445	26.2448	25.7889	24.8145	0.160144	0	0.118504	0
P16615;P16615-2;P16615-5;P16615-3;P16615-4;H7C5W9;O14983-2;O14983;O14983-3;Q93084-6;Q93084-1;A0A0C4DH86;Q93084-7;Q93084-3;Q93084;Q93084-4;Q93084-5	ATP2A2	Sarcoplasmic/endoplasmic reticulum calcium ATPase 2;Sarcoplasmic/endoplasmic reticulum calcium ATPase 1	17	4	4	4	5.1	5.1	5.1	114.76	1042	25.9117	25.381	25.7999	25.6064	26.2865	25.2508	25.8772	25.9246	0.160009	0	0.269857	0
Q92896;Q92896-3;Q92896-2;H3BM42	GLG1	Golgi apparatus protein 1	4	4	4	4	3.7	3.7	3.7	134.55	1179	25.059	24.9136	25.2831	25.2333	25.0472	25.6298	25.0919	25.3582	0.159541	0	0.450087	0
P29692;E9PK01;P29692-2;A0A087X1X7;E9PI39;E9PQ49;E9PRY8;P29692-3;E9PL71;E9PPR1;E9PL12;E9PMW7;P29692-4;E9PQZ1;E9PN91;H0YCK7;E9PIZ1;E9PK06;H0YE72;H0YE58;E9PK72;E9PKK3;E9PQC9;E9PJD0;E9PNW6	EEF1D	Elongation factor 1-delta	25	8	8	7	35.6	35.6	33.1	31.121	281	26.2508	26.6621	26.5711	26.5766	26.5501	27.0788	26.452	26.6164	0.159201	0	0.426854	0
P53618;E9PP73;E9PP63;E9PKQ1	COPB1	Coatomer subunit beta	4	24	24	24	34.5	34.5	34.5	107.14	953	25.4089	25.2774	25.8178	26.4313	25.8284	25.5759	25.8683	26.2945	0.15796	0	0.210104	0
P62861;E9PR30;E9PM49	FAU	40S ribosomal protein S30	3	5	5	5	33.9	33.9	33.9	6.6478	59	33.5364	31.9696	33.7789	32.7486	33.9317	31.9551	33.702	33.0751	0.157636	0	0.0955007	1.69967e-17
Q9NYL4;F8VU90;Q9NYL4-2;E9PAR0;H0YHM7	FKBP11	Peptidyl-prolyl cis-trans isomerase FKBP11;Peptidyl-prolyl cis-trans isomerase	5	5	5	5	34.8	34.8	34.8	22.18	201	28.0206	27.6409	27.991	27.2251	28.1709	28.3258	27.8976	27.113	0.157441	0	0.188612	0
A0A0C4DGX8;Q15904	ATP6AP1	V-type proton ATPase subunit S1	2	2	2	2	4.7	4.7	4.7	38.047	342	25.7733	25.9248	25.2576	25.1888	25.5545	26.3819	25.2632	25.5722	0.156849	0	0.205695	0
F8W787;A0A1B0GW44;A0A1B0GV23;A0A1B0GVD5;A0A1B0GWE8;C9JH19;P07339;A0A1B0GVP3;A0A1B0GU92;A0A1B0GU03;H7C469;F8WD96;A0A1B0GVF1	CTSD	Cathepsin D;Cathepsin D light chain;Cathepsin D heavy chain	13	11	11	11	35	35	35	40.783	377	25.9621	26.2053	26.0555	25.781	26.3007	27.0673	25.87	25.3907	0.15621	0	0.164333	0
P51398-2;P51398-3;P51398;V9GZ03;V9GYL9;V9GYA7;V9GYJ9;V9GZ61;V9GYC9;V9GYW1;V9GY11;V9GYJ3;V9GYF7	DAP3	28S ribosomal protein S29, mitochondrial	13	13	13	13	36.7	36.7	36.7	41.044	357	26.4773	25.8097	26.8096	27.9345	26.6349	26.4959	26.6237	27.9005	0.15598	0	0.103737	1.69967e-17
P78362;P78362-2;H7C521;F8WBW4	SRPK2	SRSF protein kinase 2;SRSF protein kinase 2 N-terminal;SRSF protein kinase 2 C-terminal	4	11	8	7	19.5	15.3	13.5	77.526	688	25.548	26.3264	26.0642	25.9056	25.7743	26.1019	26.4768	26.1082	0.154252	0	0.297721	0
A0A0J9YX88;E9PJ24;B7ZM65;F8WEF5;A0A0J9YYB5;A0A0J9YWD5;Q9P1Y6-2;Q9P1Y6-3;Q9P1Y6	PHRF1	PHD and RING finger domain-containing protein 1	9	3	3	3	2.7	2.7	2.7	161.91	1494	24.4454	24.3855	23.9664	23.0369	23.8146	24.4103	24.0508	24.1745	0.154002	0.0376935	0.169781	0.0307447
Q06587;Q06587-2;X6RFN3	RING1	E3 ubiquitin-protein ligase RING1	3	3	3	2	10.3	10.3	6.9	42.429	406	24.8215	24.6546	25.6298	25.9982	25.5653	25.0518	25.3563	25.7465	0.153966	0	0.168085	3.39935e-17
Q9Y3D3;A6ND22;Q9Y3D3-2	MRPS16	28S ribosomal protein S16, mitochondrial	3	6	6	6	54	54	54	15.345	137	25.8579	24.7228	26.2718	27.3084	25.6942	25.7362	26.0762	27.2609	0.151628	0	0.0846884	0
Q9H5V9-2;Q9H5V9-3;Q9H5V9	CXorf56	UPF0428 protein CXorf56	3	4	4	4	26	26	26	19.981	173	26.0938	26.4936	23.115	24.7284	26.0008	26.3099	25.8584	22.8661	0.15111	0.0548694	0.0487076	0.0209998
P07814;V9GYZ6;V9GZ76	EPRS	Bifunctional glutamate/proline--tRNA ligase;Glutamate--tRNA ligase;Proline--tRNA ligase	3	30	30	30	26.3	26.3	26.3	170.59	1512	26.2301	26.6024	26.8935	27.5207	26.7722	26.8463	26.7199	27.5097	0.150304	0	0.177891	0
Q16778;P06899;P33778;P23527	HIST2H2BE	Histone H2B type 2-E;Histone H2B type 1-J;Histone H2B type 1-B;Histone H2B type 1-O	4	11	2	0	67.5	7.9	0	13.92	126	28.8427	29.3238	29.8939	30.6245	30.1774	28.6951	29.9532	30.459	0.149961	0	0.100726	0
A0A087WTV6;Q96C36;A0A087WZR9;J3KR12	PYCR2	Pyrroline-5-carboxylate reductase 2;Pyrroline-5-carboxylate reductase	4	4	4	4	20.7	20.7	20.7	25.868	246	24.6342	24.8046	25.029	24.5797	25.3012	24.9387	24.9114	24.4915	0.14885	0	0.326029	0
Q96KR1;H0Y8W1	ZFR	Zinc finger RNA-binding protein	2	10	10	10	12.5	12.5	12.5	117.01	1074	24.1729	23.0824	24.5292	26.6378	24.01	23.8991	25.1637	25.9431	0.148424	0	0.058957	0
P35268;K7ERI7;K7EMH1;K7EP65;K7EKS7;K7ELC4;K7EJT5	RPL22	60S ribosomal protein L22	7	6	6	6	60.9	60.9	60.9	14.787	128	31.2691	30.6834	31.4375	30.766	31.2414	30.9741	31.4009	31.1325	0.148209	0	0.301815	0
A0A7I2V659;A0A087WVQ9;P68104;Q5VTE0;A0A7I2V5N4;A0A087WV01;A0A7I2V3H3;A0A2U3TZH3;Q05639;A0A2R8Y488;A6PW80;Q5JR01;A0A2R8Y660;A0A2R8YDN5;A0A6Q8PFK6	EEF1A1	Elongation factor 1-alpha 1;Putative elongation factor 1-alpha-like 3;Elongation factor 1-alpha	15	20	20	20	57.7	57.7	57.7	49.824	459	31.3651	31.418	31.8223	31.0733	32.0154	31.4689	31.5813	31.2055	0.148113	0	0.266903	0
H0Y938;H0YAC7;P35606-2;P35606;A0A7I2V258;A0A7I2V3G0;A0A7I2YQF9;D6R997;D6RBZ7;D6RCL6;D6RBG7;D6RBT6	COPB2	Coatomer subunit beta	12	12	12	12	17.7	17.7	17.7	101.53	898	25.478	25.203	25.6718	25.4708	25.7922	25.6942	25.8191	25.1097	0.14789	0	0.326183	0
A0A3B3IS95;A0A5F9ZHM4;P07195;A8MW50;F5H793;C9J7H8;F5H5G7;F5H155;A0A087WUM2;G3XAP5;F5H245;Q6ZMR3;P07864	LDHB	L-lactate dehydrogenase B chain;L-lactate dehydrogenase	13	4	3	3	17.1	12.8	12.8	30.688	281	24.6113	25.4767	25.2681	24.9037	25.3283	25.3436	25.2008	24.9766	0.147388	0	0.293297	0
P51148-2;P51148;K7ERQ8;K7ERI8;F8VVK3;P20339;P61020;P20339-2;P61020-2;K7ENY4;F8VVZ0;F8VUA5;F8WCY6;K7EIP6;F8VWU4;F8VWZ7;F8VPW9;F8WD79;F8VSF8	RAB5C	Ras-related protein Rab-5C	19	5	5	5	23.7	23.7	23.7	27.035	249	25.3894	25.395	25.1756	25.61	26.3446	25.0272	25.4086	25.3773	0.146921	0	0.195974	0
J3KR72;P49848-4;P49848-2;P49848;P49848-3;C9JFL8;C9JTY6;C9JHQ8;E5RKA5;F8WEJ7;C9J7C4;C9JIS2;E5RHA1;C9J088	TAF6	Transcription initiation factor TFIID subunit 6	14	5	5	5	9	9	9	78.948	734	25.8075	25.4073	25.0301	25.155	25.3629	25.6179	25.3784	25.6256	0.146198	0	0.335126	0
P05165-2;P05165;P05165-3;A0A1B0GU58;A0A1B0GWI4;A0A1B0GUX9;A0A1B0GWA1;A0A1B0GTR1;Q5JTW6;H0Y5U0;H0Y4B9;H0Y798;Q5JVH2	PCCA	Propionyl-CoA carboxylase alpha chain, mitochondrial	13	40	40	40	65.8	65.8	65.8	77.047	702	31.1372	31.2515	30.7618	30.1012	31.1528	31.4634	30.8641	30.3545	0.145736	0	0.159952	0
F5GX77;Q9UI30;Q9UI30-2;F5GYQ2	TRMT112	Multifunctional methyltransferase subunit TRM112-like protein	4	5	5	5	56.6	56.6	56.6	11.972	106	27.7734	27.4987	27.0841	27.0895	27.5747	27.6304	27.5117	27.309	0.145025	0	0.340603	6.7987e-17
P36957;P36957-2;Q86SW4;H0YJF9;G3V3F0;G3V5M3	DLST	Dihydrolipoyllysine-residue succinyltransferase component of 2-oxoglutarate dehydrogenase complex, mitochondrial	6	18	18	18	50.3	50.3	50.3	48.755	453	31.4286	32.0545	31.8774	31.6961	31.3557	32.3629	31.9315	31.9858	0.144842	0	0.237166	0
P54136;P54136-2;E5RH09;E5RJM9	RARS	Arginine--tRNA ligase, cytoplasmic	4	19	19	19	31.2	31.2	31.2	75.378	660	26.3977	26.5809	26.9451	27.4247	26.7867	26.7853	26.6862	27.6618	0.142877	0	0.172282	0
Q9Y2X3;F8WED0;H7BZ72	NOP58	Nucleolar protein 58	3	14	14	14	34.8	34.8	34.8	59.578	529	26.924	27.5031	27.8126	27.1592	27.4316	27.4383	27.911	27.1894	0.142853	0	0.23412	0
A0A2R8YEZ4;A0A2R8Y5D3;O15160-2;O15160;E7EQB9;A0A2R8Y8D6;A0A2R8YEY5;D6RDJ3;H0Y723	POLR1C	DNA-directed RNA polymerases I and III subunit RPAC1	9	6	6	6	22.5	22.5	22.5	34.958	307	24.5041	24.9298	24.4578	25.0283	24.7192	24.5473	24.5115	25.7118	0.142457	0	0.173619	3.39935e-17
P04843;B7Z4L4;F8WF32	RPN1	Dolichyl-diphosphooligosaccharide--protein glycosyltransferase subunit 1	3	26	26	26	51.6	51.6	51.6	68.569	607	26.7001	26.4658	26.8419	27.2407	27.0199	26.9059	26.7184	27.1726	0.142015	0	0.318759	0
O94874;O94874-3;O94874-2	UFL1	E3 UFM1-protein ligase 1	3	15	15	15	21.5	21.5	21.5	89.594	794	25.9507	26.2181	26.4668	25.5557	26.322	26.4351	26.3315	25.6684	0.141422	0	0.215241	0
P35250-2;P35250;A0A087WVY3;H7C5P4;H7C5P1;H7C5Q7;F8WC37;H7C5A0;H7C5G4	RFC2	Replication factor C subunit 2	9	8	8	8	29.1	29.1	29.1	35.243	320	24.8308	25.6076	25.2179	25.8802	25.2332	25.8176	25.1433	25.9073	0.141213	0	0.182912	0
A0A5H1ZRS9;A2NJV5;A0A0A0MRZ7;A0A075B6S2;A0A5H1ZRS2;A0A087X0Q4;A0A075B6S6;A0A075B6P5;A0A0C4DH68;A0A075B6R9;A0A087WW87;P06310;P01615;P01614	IGKV A18	Ig kappa chain V-II region RPMI 6410;Ig kappa chain V-II region FR;Ig kappa chain V-II region Cum	14	2	2	2	19.6	19.6	19.6	11.192	102	33.7683	34.294	34.0181	33.6925	33.8828	34.8517	34.0004	33.6023	0.141087	0	0.182857	3.39935e-17
Q13405;H0YDP7;E9PI78;E9PNF1	MRPL49	39S ribosomal protein L49, mitochondrial	4	5	5	5	34.9	34.9	34.9	19.198	166	25.2749	25.2686	26.1549	27.01	25.6523	25.874	25.5132	27.227	0.139517	0	0.0883849	1.69967e-17
Q9NXV6;J3KNE1;D6RGD2	CDKN2AIP	CDKN2A-interacting protein	3	9	9	9	20	20	20	61.124	580	25.5452	25.0982	25.1553	26.3334	25.7255	25.2541	25.4168	26.2858	0.137535	0	0.143448	0
O75947;O75947-2;F5H608	ATP5H	ATP synthase subunit d, mitochondrial	3	6	6	6	31.1	31.1	31.1	18.491	161	25.4813	24.5834	24.8929	25.2544	25.1534	25.2581	24.9345	25.4159	0.137473	0	0.252705	0
A0A7I2YQ78;Q5SRQ6;P67870;Q5SRQ3;N0E472;A0A0G2JM12;A0A7I2V500;N0E644;A0A0G2JM58;A0A7I2YQQ2	CSNK2B	Casein kinase II subunit beta	10	5	5	5	25.5	25.5	25.5	26.668	231	26.0276	26.4964	26.0973	26.846	25.9582	27.1754	26.2837	26.5985	0.137121	0	0.164563	0
Q86Y79;A0A096LP22;A0A096LP34;C9J7Z1;A0A096LPA3	PTRH1	Probable peptidyl-tRNA hydrolase	5	6	6	6	46.3	46.3	46.3	22.936	214	26.0287	26.348	25.9597	26.6925	26.4236	26.6451	26.0847	26.4227	0.136804	0	0.278021	0
P40926;G3XAL0;P40926-2	MDH2	Malate dehydrogenase, mitochondrial;Malate dehydrogenase	3	5	5	5	17.5	17.5	17.5	35.503	338	25.1232	25.4202	25.1999	24.9767	25.8825	25.1258	25.1111	25.1443	0.13591	0	0.265849	0
Q03252	LMNB2	Lamin-B2	1	18	15	15	27.1	24.4	24.4	69.948	620	25.7725	26.835	26.108	25.4956	25.9533	27.1637	26.0727	25.5641	0.135679	0	0.112125	0
Q9UMY1;H7C2B1;Q9UMY1-2	NOL7	Nucleolar protein 7	3	5	5	5	20.6	20.6	20.6	29.426	257	24.3369	25.4661	24.9903	25.068	24.8453	25.5322	24.955	25.0679	0.134761	0	0.190052	0
P11182;A0A7P0Z494;Q5VVL7;A0A7P0T9W1	DBT	Lipoamide acyltransferase component of branched-chain alpha-keto acid dehydrogenase complex, mitochondrial	4	35	35	35	73.9	73.9	73.9	53.486	482	31.8	31.9449	31.4446	30.827	31.8462	32.09	31.4445	31.1746	0.134685	0	0.160992	0
P61326;Q96A72;F5H6P7;P61326-2;F5H6N1;F5H3U9	MAGOH	Protein mago nashi homolog;Protein mago nashi homolog 2	6	8	8	8	57.5	57.5	57.5	17.163	146	27.4328	27.8398	27.3572	27.7828	27.3444	28.2066	27.5175	27.8823	0.134524	0	0.239531	0
Q9Y676;A0A0G2JIC6	MRPS18B	28S ribosomal protein S18b, mitochondrial	2	10	10	10	54.7	54.7	54.7	29.395	258	26.1577	24.7743	26.4198	27.626	25.8478	25.7105	26.1447	27.8113	0.134099	0	0.0625479	0
Q9Y3D9	MRPS23	28S ribosomal protein S23, mitochondrial	1	10	10	3	50.5	50.5	10.5	21.77	190	26.8045	26.4257	26.7595	28.2015	26.8146	26.9851	26.7988	28.1253	0.13314	0	0.0962588	1.69967e-17
P60228;A0A7I2V3S3;A0A7I2V3I0;A0A7I2V2H9;A0A7I2V2W0;A0A7I2V4B4;A0A7I2V5Z6;B3KW56;A0A7I2V3I2;H0YBP5;E5RGA2;A0A7I2V4G3;A0A7I2V5P9;E5RHS5;A0A161SXE1;A0A7I2V570;A0A7I2V429;H0YBR5;A0A7I2V3W9;A0A7I2V2Q9;H0YAW4;A0A7I2V5K7;E5RJ25;A0A7I2V2S9;E5RII3;E5RIP5	EIF3E	Eukaryotic translation initiation factor 3 subunit E	26	16	16	16	38.2	38.2	38.2	52.22	445	26.7411	26.323	26.5965	27.1293	26.8097	26.7833	26.3292	27.4	0.133078	0	0.188893	3.39935e-17
P16401	HIST1H1B	Histone H1.5	1	11	7	7	33.2	22.1	22.1	22.58	226	31.4799	31.8078	31.3556	31.6232	31.4011	31.8854	31.4751	32.0347	0.132423	0	0.305018	0
Q14684;Q14684-2	RRP1B	Ribosomal RNA processing protein 1 homolog B	2	14	14	14	24.3	24.3	24.3	84.427	758	25.863	26.0074	26.6555	26.4109	26.1517	26.1313	26.6931	26.488	0.131819	0	0.234108	0
Q969G3;J3QKS7;B4DGM3;Q969G3-2;A0A2R8Y855;A0A2R8YES3;A0A2R8Y4T4;A0A2R8Y7I9;A0A2U3TZQ7;A0A2R8Y7U4;A0A2R8Y765;J3QR61;Q969G3-6;Q969G3-5;Q969G3-3;Q969G3-4;A0A2R8YD78;J3KT85;J3QKX6;A0A2R8YEB8;A0A2R8YFC8;J3QL66;A0A2R8YDQ4	SMARCE1	SWI/SNF-related matrix-associated actin-dependent regulator of chromatin subfamily E member 1	23	9	9	9	26.5	26.5	26.5	46.649	411	24.8102	25.1313	25.1574	25.3294	25.1763	25.347	25.1053	25.3256	0.131451	0	0.486229	0
A0A087WVM4;B7ZM99;Q6UB35;H0Y327;Q4VXM0;Q6UB35-2;Q4VXM1;Q5JYA8;Q5JYA3	MTHFD1L	Monofunctional C1-tetrahydrofolate synthase, mitochondrial	9	9	9	9	10.8	10.8	10.8	99.31	913	25.4296	25.4816	25.5926	25.1015	25.4777	25.6984	25.6612	25.2937	0.13144	0	0.412794	0
A0A087X1K9;B4DP64;E5RGR0;O75608-2;O75608;E5RJ48;E5RI35	LYPLA1	Acyl-protein thioesterase 1	7	2	2	2	11.4	11.4	11.4	17.981	166	24.2182	24.8117	24.3316	24.332	24.7618	24.6486	24.4501	24.3587	0.131436	0	0.351373	0
Q7L0Y3;C9JVB6	TRMT10C	Mitochondrial ribonuclease P protein 1	2	14	14	14	41.2	41.2	41.2	47.346	403	27.0281	26.356	26.3717	27.3231	27.0253	26.734	26.4588	27.3844	0.130921	0	0.160994	0
P28331-4;P28331;P28331-2;B4DJ81;P28331-3;P28331-5;F8WDL5;C9JPQ5	NDUFS1	NADH-ubiquinone oxidoreductase 75 kDa subunit, mitochondrial	8	16	16	16	29.7	29.7	29.7	73.527	670	25.8646	25.393	25.4264	26.0725	25.714	25.8673	25.4947	26.2026	0.130547	0	0.236081	0
Q14145;K7EPZ3;K7EQX2;K7EJ49;K7EJD8;K7ESE0	KEAP1	Kelch-like ECH-associated protein 1	6	4	4	4	7.1	7.1	7.1	69.666	624	23.9693	23.6837	23.4111	24.3926	24.0105	23.6978	23.8492	24.42	0.130242	0	0.196702	0
Q9Y5S9;Q9Y5S9-2;A0A0J9YW13	RBM8A	RNA-binding protein 8A	3	6	6	6	45.4	45.4	45.4	19.889	174	26.9473	27.579	26.9922	27.4675	27.0691	27.7229	27.187	27.5242	0.129328	0	0.236808	3.39935e-17
A0A0A0MTR7;A0A0A0MTC1;Q63HN8;Q63HN8-4;Q63HN8-6;I3L3H9	RNF213	E3 ubiquitin-protein ligase RNF213	6	11	11	11	2.4	2.4	2.4	591.4	5207	23.5715	23.008	24.0735	24.5187	24.1166	22.6617	24.1153	24.7953	0.129299	0.11018	0.0897905	0.0771751
Q9BSJ8-2;Q9BSJ8;F8VZB1	ESYT1	Extended synaptotagmin-1	3	14	14	14	18.3	18.3	18.3	124	1114	25.6147	25.2667	25.2595	25.5734	26.4879	25.0686	25.4189	25.2536	0.128685	0	0.147459	0
A6NJA2;P54578-2;P54578-3;P54578;J3QQT6;J3KS55	USP14	Ubiquitin carboxyl-terminal hydrolase;Ubiquitin carboxyl-terminal hydrolase 14	6	3	3	3	7.1	7.1	7.1	51.086	448	23.8571	24.6264	24.3229	23.9336	25.1968	24.196	23.3619	24.4986	0.128312	0.00449319	0.113334	0.00537722
Q9Y3C7;I3L2J1;I3L0P8	MED31	Mediator of RNA polymerase II transcription subunit 31	3	4	4	4	34.4	34.4	34.4	15.805	131	24.3122	23.0732	24.1952	24.6909	24.0724	24.1268	24.1585	24.4265	0.128188	0.014279	0.135416	0.0110503
P49406;S4R3W9;A0A0A0MRF4;S4R455;H7C2J0	MRPL19	39S ribosomal protein L19, mitochondrial	5	8	8	8	27.4	27.4	27.4	33.535	292	25.2464	24.9718	25.8406	26.3927	25.4949	25.4862	25.393	26.5876	0.127554	0	0.111112	0
O43395;O43395-3	PRPF3	U4/U6 small nuclear ribonucleoprotein Prp3	2	21	21	21	34.4	34.4	34.4	77.528	683	27.4212	27.7245	28.0097	27.2119	27.2942	27.8917	28.3199	27.3713	0.127475	0	0.165783	0
P62805	HIST1H4A	Histone H4	1	10	10	10	54.4	54.4	54.4	11.367	103	32.1354	31.6778	33.1879	33.7426	33.613	31.1044	32.971	33.5645	0.127269	0	0.0596599	0
P46940;H0YLE8;A0A0J9YXZ5;H0YKA5;A0A087WWP1;F2Z2E2;Q86VI3;A0A087X225	IQGAP1	Ras GTPase-activating-like protein IQGAP1	8	32	32	31	24.7	24.7	24.1	189.25	1657	30.711	30.6783	31.0307	31.0282	31.0817	31.037	30.7248	31.111	0.126574	0	0.427496	0
P13804;H0YK49;H0YNX6;H0YKF0;H0YLU7;P13804-2;J3KN60;H0YL12	ETFA	Electron transfer flavoprotein subunit alpha, mitochondrial	8	3	3	3	9.9	9.9	9.9	35.079	333	24.581	25.2189	24.8499	24.6294	25.2605	25.073	24.8205	24.631	0.126454	0	0.258135	0
A0A7I2YQN2;O60506-3;O60506-4;A0A7I2V4Z0;A0A7I2V346;A0A7I2V5Q6;B7Z645;O60506-5;A0A7I2YQV8;F6UXX1;A0A7I2V4J0;H0YAA0	SYNCRIP		12	26	20	1	50.3	40.3	1.8	62.527	561	28.6343	28.7688	29.233	29.4532	29.0338	28.8218	29.1494	29.574	0.122427	0	0.193265	0
B8ZZ54;P61604;B8ZZL8	HSPE1	10 kDa heat shock protein, mitochondrial	3	2	2	2	46.8	46.8	46.8	5.1899	47	25.4935	25.9344	26.2454	25.0743	26.0144	26.1669	25.7315	25.3236	0.122202	0	0.14737	0
J3QLS3;Q9Y2R9;J3QKW2;J3KSI8;J3QQS1	MRPS7	28S ribosomal protein S7, mitochondrial	5	11	11	11	36.5	36.5	36.5	31.704	271	26.5727	25.2249	26.4175	27.4845	26.6164	25.7587	26.3676	27.4426	0.121409	0	0.0750569	0
Q92759;Q92759-2;A0A0G2JHJ2	GTF2H4	General transcription factor IIH subunit 4	3	4	4	4	12.1	12.1	12.1	52.186	462	23.8099	24.2541	23.1437	25.0761	24.184	23.2066	24.4284	24.9502	0.121336	0.125714	0.0914	0.0839238
Q13085;Q13085-4;Q13085-3;Q13085-2;Q59FY4;A0A087WWN5;A0A087X0W4;S4R3S7;A0A087X2F8;A0A087X126;A0A087WYK6;A0A0C4DGT1	ACACA	Acetyl-CoA carboxylase 1;Biotin carboxylase	12	74	74	62	36.9	36.9	30.9	265.55	2346	27.7014	27.4862	27.4158	26.0401	27.6802	27.6049	27.5234	26.3177	0.120698	0	0.0881025	0
Q15046;Q15046-2;H3BVA8;J3KRL2;H3BPV7	KARS	Lysine--tRNA ligase	5	17	17	17	34.2	34.2	34.2	68.047	597	25.7675	26.4624	26.46	26.9196	26.2227	26.7456	26.2224	26.898	0.119832	0	0.155393	0
P22234;E9PBS1;P22234-2;D6RF62	PAICS	Multifunctional protein ADE2;Phosphoribosylaminoimidazole-succinocarboxamide synthase;Phosphoribosylaminoimidazole carboxylase	4	8	8	8	20.5	20.5	20.5	47.079	425	26.1486	26.3146	26.2376	26.4899	26.7265	26.4228	26.1903	26.3297	0.119624	0	0.388387	6.7987e-17
P31930	UQCRC1	Cytochrome b-c1 complex subunit 1, mitochondrial	1	13	13	12	35.8	35.8	34.4	52.645	480	27.2506	26.6657	27.7077	27.623	27.4997	26.9593	27.351	27.913	0.118981	0	0.146983	0
H0YC04;P21281	ATP6V1B2	V-type proton ATPase subunit B, brain isoform	2	2	2	2	14.6	14.6	14.6	21.003	199	23.6018	25.8663	23.4424	23.4031	24.0109	26.2322	23.5083	23.0365	0.118586	0.0633931	0.0455524	0.025595
A0A7I2V4I6;P22626;A0A7I2V4N1;A0A7I2V3P1;A0A7I2V323;P22626-2;A0A7I2V4S4;A0A7I2V3P7;A0A087WUI2;A0A7I2V4N0;A0A024RA28;A0A7I2YQN4	HNRNPA2B1	Heterogeneous nuclear ribonucleoproteins A2/B1	12	19	19	18	57.5	57.5	57.5	34.259	318	29.4239	30.0089	29.6673	29.7625	29.8569	30.1214	29.676	29.6815	0.118303	0	0.312076	0
Q9UBQ5;Q9UBQ5-2;A0A087WVB9;K7EQM4;K7ERF1;K7EK53;B4DQ48;K7ES31	EIF3K	Eukaryotic translation initiation factor 3 subunit K	8	9	9	9	52.8	52.8	52.8	25.059	218	26.5216	26.2757	26.4252	27.2465	26.7117	26.611	26.3942	27.224	0.117953	0	0.163343	0
Q96DI7;Q96DI7-2;Q9NSS8	SNRNP40	U5 small nuclear ribonucleoprotein 40 kDa protein	3	16	16	16	65.3	65.3	65.3	39.31	357	28.1957	29.2116	27.7604	28.2803	27.9347	29.4554	28.2034	28.3252	0.117649	0	0.0947677	0
Q8TBX8;Q8TBX8-2;Q8TBX8-3;F8VNT5;F8VU68;H0YIJ6	PIP4K2C	Phosphatidylinositol 5-phosphate 4-kinase type-2 gamma	6	7	7	7	17.1	17.1	17.1	47.299	421	26.3502	25.8024	25.6471	25.4449	26.1855	26.214	25.8579	25.4571	0.117494	0	0.173873	0
P56537;P56537-2;B7ZBH1;A0A0U1RQV5;F8WD20;A0A0B4J1Y7;F8WDS6	EIF6	Eukaryotic translation initiation factor 6	7	5	5	5	33.1	33.1	33.1	26.599	245	26.3259	26.3046	25.9137	26.2546	26.6832	26.5693	25.8975	26.1141	0.116335	0	0.222732	0
Q9H845;Q9H9W4;A0A7P0T8U3;A0A7P0T871;A0A7P0TB58;A0A7P0T7Z1;H0Y8Z9;A0A7P0T9N9;A0A7P0TB68;A0A7P0Z450	ACAD9	Acyl-CoA dehydrogenase family member 9, mitochondrial	10	11	11	11	19.6	19.6	19.6	68.76	621	25.7287	26.1572	25.7124	25.3876	26.0176	25.9099	25.8438	25.6741	0.114888	0	0.273778	0
P61106	RAB14	Ras-related protein Rab-14	1	2	2	2	18.1	18.1	18.1	23.897	215	22.8452	22.9716	23.5874	24.1004	24.0803	22.9896	23.4619	23.4252	0.113075	0.0765526	0.109396	0.0709946
P07355;P07355-2;H0YMW4;H0YN42;A6NMY6;H0YMU9;H0YMD0;H0YM50;H0YL33;H0YNB8;H0YKS4;H0YNP5;H0YN28;H0YMM1;A0A7I2V4P4;H0YKX9;H0YMT9;H0YLV6;H0YKZ7;H0YNA0;H0YKL9;H0YKV8;H0YMD9;H0YKN4;H0YLE2	ANXA2	Annexin A2;Annexin;Putative annexin A2-like protein	25	25	25	25	71.7	71.7	71.7	38.604	339	29.3727	28.7126	28.4987	28.6985	29.4456	28.9485	28.5994	28.7395	0.112598	0	0.163404	0
Q99623;J3KPX7;F5GY37;Q99623-2;A0A7I2V5F0;F5H3X6;F5GWA7;F5H0C5;F5H2D2;A0A3G2KQ93;U3KPZ5	PHB2	Prohibitin-2	11	17	17	17	60.9	60.9	60.9	33.296	299	28.976	28.2129	28.3547	28.5204	29.1378	28.406	28.4697	28.4997	0.112288	0	0.184528	0
O75934	BCAS2	Pre-mRNA-splicing factor SPF27	1	8	8	8	56	56	56	26.131	225	26.8912	26.8242	26.4054	27.433	26.549	27.3407	26.6002	27.5126	0.112161	0	0.129228	0
P50570-5;P50570;P50570-2;P50570-4;P50570-3;K7EMQ3;E5RIK2;E5RHK8;Q9UQ16-5;Q9UQ16-2;Q9UQ16-3;Q9UQ16;Q9UQ16-4;K7EPK9	DNM2	Dynamin-2	14	11	11	11	14.7	14.7	14.7	97.976	869	25.3921	25.5021	26.0331	25.9366	26.0514	25.6291	25.7863	25.8455	0.112089	0	0.253637	0
B1AMS2;Q14141-2;Q14141-4;Q14141;Q14141-3;A0A087X142;A6NMH6;A6NFQ9;F8W8I8;Q92599-3;Q92599-2;Q92599-4;Q92599;C9JV02;H0Y961	SEPT6	Septin-6;Septin-8	15	4	4	2	9	9	5.6	49.303	431	23.2475	23.9456	23.8991	23.2895	22.7957	24.3958	24.0821	23.556	0.111998	0.0619403	0.111745	0.0709018
C9J3L8;C9J5W0;A0A3B3IRT8;E9PAL7;C9IZQ1;P43307;P43307-2;C9JY01;C9JBX5	SSR1	Translocon-associated protein subunit alpha	9	4	4	4	17	17	17	29.573	265	27.0106	27.1539	27.459	27.4921	27.177	27.6145	27.2021	27.5686	0.111667	0	0.27999	0
P08559;P08559-4;P08559-3;P08559-2;Q5JPU3;Q5JPU0;Q5JPT9;Q5JPU1;P29803;Q5JPU2	PDHA1	Pyruvate dehydrogenase E1 component subunit alpha, somatic form, mitochondrial	10	25	25	25	63.6	63.6	63.6	43.295	390	29.4122	29.9292	29.1098	28.6256	29.7101	29.9215	29.3033	28.5882	0.111618	0	0.102293	0
F5H6E2;O00159-2;O00159-3;O00159;I3L501;I3L3Y6;I3L3F5	MYO1C	Unconventional myosin-Ic	7	13	13	13	13.6	13.6	13.6	118.99	1039	24.5926	25.2318	25.1392	25.1012	24.996	24.8606	25.3495	25.3034	0.111161	0	0.242025	0
A0A087WVQ6;Q00610-2;Q00610;J3KS13;A0A087WX41;P53675-2;P53675;J3KSQ2;K7EJJ5;J3QL20;J3KRF5;F5H5N6	CLTC	Clathrin heavy chain;Clathrin heavy chain 1	12	54	54	54	39	39	39	192.06	1679	28.3322	28.303	28.7544	28.6377	28.6812	28.3746	28.6372	28.7783	0.111027	0	0.335294	0
Q9UBB5;X6RBL6;Q9UBB5-3	MBD2	Methyl-CpG-binding domain protein 2	3	6	6	6	25.5	25.5	25.5	43.254	411	24.508	25.0009	25.6314	25.6617	24.5773	25.1105	25.5597	25.9981	0.110911	0	0.0988314	0
Q9NVP1;H7C452	DDX18	ATP-dependent RNA helicase DDX18	2	15	15	15	27.9	27.9	27.9	75.406	670	26.4263	26.327	26.8714	25.7599	26.8016	26.465	26.8195	25.7417	0.110782	0	0.121653	0
E7EUU4;Q04637-8;E7EX73;E9PGM1;Q04637-7;C9K073;C9J2Z7	EIF4G1	Eukaryotic translation initiation factor 4 gamma 1	7	21	21	1	15.3	15.3	0.6	171.64	1560	26.2727	25.698	26.1782	26.4555	26.2791	26.0714	26.0121	26.6803	0.109615	0	0.195209	0
Q9Y3B4	SF3B6	Splicing factor 3B subunit 6	1	7	7	7	60	60	60	14.585	125	27.3471	28.1651	26.4859	26.5244	26.6351	28.4318	27.4039	26.4903	0.109611	0	0.065326	0
P55795	HNRNPH2	Heterogeneous nuclear ribonucleoprotein H2	1	15	8	8	40.1	24.1	24.1	49.263	449	26.1106	25.8418	26.1051	27.0954	26.3107	26.1323	25.9774	27.1705	0.109466	0	0.105092	0
Q00535;Q00535-2	CDK5	Cyclin-dependent-like kinase 5	2	16	15	15	55.5	52.7	52.7	33.304	292	27.1887	27.3697	27.2524	26.5896	27.3062	27.6738	27.3011	26.5475	0.107048	0	0.137809	0
A0A6I8PS19;Q9NVN8;A0A6I8PL80;A0A6I8PL58	GNL3L	Guanine nucleotide-binding protein-like 3-like protein	4	8	8	8	16.1	16.1	16.1	58.012	516	25.259	25.594	25.8549	25.5826	25.3741	25.734	25.9885	25.6219	0.10702	0	0.24689	0
Q6P2C8-2;Q6P2C8;A0A494C0P0;A0A494C0K7	MED27	Mediator of RNA polymerase II transcription subunit 27	4	3	3	3	12	12	12	31.351	275	24.2551	22.7896	23.6783	23.8229	23.8859	23.8819	22.8871	24.3186	0.106856	0.0842151	0.0926035	0.0676209
Q9H9J2	MRPL44	39S ribosomal protein L44, mitochondrial	1	6	6	6	19.6	19.6	19.6	37.535	332	24.6745	24.5212	25.3988	26.1074	24.7385	25.0959	25.0309	26.2627	0.106513	0	0.0772338	0
B4DY09;Q12905;X6R6Z1;A0A0A0MRL0	ILF2	Interleukin enhancer-binding factor 2	4	17	17	17	73	73	73	38.91	352	27.8329	27.7248	28.4157	29.3264	27.9998	28.3654	28.1811	29.1726	0.104802	0	0.0845525	0
C9J4M6;C9J2Y9;P30876	POLR2B	DNA-directed RNA polymerase;DNA-directed RNA polymerase II subunit RPB2	3	4	4	4	4.6	4.6	4.6	121.37	1067	23.9424	23.6857	24.2261	24.8423	24.561	23.8321	23.9056	24.816	0.104547	0	0.111468	0
Q9P2E9;Q9P2E9-3;A0A087WVV2;F8W7S5;A0A087WU26;A2A2S5;V9GY78;C9J066;E9PN67;H9KV85;Q8N4C6-6;Q8N4C6-11;Q8N4C6-4;Q8N4C6-9;Q8N4C6-2;Q8N4C6;Q8N4C6-5;Q8N4C6-10;Q8N4C6-7	RRBP1	Ribosome-binding protein 1	19	21	21	21	19.6	19.6	19.6	152.45	1410	26.1823	25.5995	26.2267	26.6617	25.919	26.2493	26.0679	26.851	0.104223	0	0.131183	0
P62873-2;P62873;F6X3N5;F6UT28;B1AKQ8;B3KVK2;F5H8J8;F5H100;F5H0S8;E9PCP0;P16520-2;P16520;A0A6Q8PF84;F5GZN8	GNB1	Guanine nucleotide-binding protein G(I)/G(S)/G(T) subunit beta-1	14	8	8	5	21.1	21.1	11.7	36.297	332	27.7528	28.1116	27.9313	27.6059	27.8848	28.174	27.8113	27.948	0.104135	0	0.329057	0
J3QQJ0;Q9UHR5-2;Q9UHR5;X6R3T8;J3QLH3;J3QLM2;J3KRR6;F5H478;J3KRU5;J3KS14	SAP30BP	SAP30-binding protein	10	8	8	8	25.8	25.8	25.8	35.772	325	27.8069	28.5056	26.887	27.0935	27.6279	28.8062	26.9987	27.2752	0.103751	0	0.0682973	0
O00330-3;O00330;E9PLU0;E9PRI6;H0YD97;O00330-2	PDHX	Pyruvate dehydrogenase protein X component, mitochondrial	6	27	27	27	57.2	57.2	57.2	51.459	486	31.0046	31.1158	30.5676	30.0253	30.9528	31.3339	30.4832	30.3575	0.103511	0	0.115089	0
O43427-2;O43427;E9PSD3;E9PJW6;H0YCE7	FIBP	Acidic fibroblast growth factor intracellular-binding protein	5	15	15	15	50.4	50.4	50.4	41.21	357	28.9958	28.7513	28.927	28.1637	28.9224	29.2361	28.8488	28.244	0.103385	0	0.139529	0
A0A7P0T8L6;A0A7P0TA76;O95573;A0A7P0TBB1;A0A7P0TB52;A0A7P0T905;H7BYZ7;F5GWH2;A0A7P0TBL9;O60488-2;O60488	ACSL3	Long-chain-fatty-acid--CoA ligase 3	11	11	11	11	25.4	25.4	25.4	62.824	568	25.3402	25.6383	25.9132	25.7022	25.8351	25.7368	25.7795	25.6551	0.103128	0	0.358037	0
O43172-2;O43172	PRPF4	U4/U6 small nuclear ribonucleoprotein Prp4	2	21	21	21	48.2	48.2	48.2	58.32	521	27.8333	28.3614	28.4415	27.7187	27.7385	28.539	28.725	27.7596	0.101793	0	0.12018	1.69967e-17
A0A7I2V2G2;D6RCD7;P38646;A0A7I2V2S7;A0A7I2V3F7;A0A7I2YQB2;H0Y8K0;A0A3B3ITI4;H0Y8S0	HSPA9	Stress-70 protein, mitochondrial	9	32	32	32	51.3	51.3	51.3	66.601	610	29.3285	30.0362	29.4456	29.1256	29.5097	29.9898	29.4816	29.3606	0.101468	0	0.163149	0
B4DY08;B2R5W2;G3V4C1;G3V4W0;P07910-2;P07910-4;P07910-3;G3V2D6;G3V3K6;G3V5X6;G3V251;B4DSU6;G3V5V7;A0A0G2JPF8;P0DMR1;O60812;B2RXH8;B7ZW38;G3V4M8;A0A0G2JNQ3;G3V2H6;B3KT61;E5RG71;Q86SE5;Q86SE5-3	HNRNPC	Heterogeneous nuclear ribonucleoproteins C1/C2	25	17	17	1	48.3	48.3	6.2	31.971	288	30.4037	30.0859	30.8536	31.6655	30.5028	30.4686	30.6903	31.7519	0.101255	0	0.0797283	0
P35249;C9JZI1;P35249-2;C9J8M3;H7C1P0;C9JXZ7;C9JW34;C9JGY5;F8WE44	RFC4	Replication factor C subunit 4	9	6	6	6	18.2	18.2	18.2	39.681	363	25.6233	26.1133	25.8122	26.1427	25.6491	26.2833	25.8683	26.2934	0.10064	0	0.196129	0
Q53H12;A0A3B3ISZ0;E9PC15;A0A3B3ITD0;A0A3B3ISY9;E9PG39;A0A3B3ITX7;A0A0G2JLG5;A0A3B3ITV0;A0A3B3IUC9;A0A0G2JLD0;A0A3B3IS09;A0A3B3IRM6;Q53H12-2	AGK	Acylglycerol kinase, mitochondrial	14	16	16	16	50	50	50	47.137	422	28.1404	28.1491	27.905	28.2152	28.3107	28.5625	27.8905	28.0437	0.0994209	0	0.248318	0
O00566;U3KQ48	MPHOSPH10	U3 small nucleolar ribonucleoprotein protein MPP10	2	10	10	10	23.2	23.2	23.2	78.863	681	25.3782	27.6743	26.4937	26.0334	25.7615	27.7902	26.2548	26.1644	0.0978269	0	0.0522414	0
H0Y8C6;O00410-2;O00410;O00410-3	IPO5	Importin-5	4	4	4	4	4.7	4.7	4.7	123.75	1099	24.0728	24.3594	23.5979	23.8793	24.5715	24.0728	24.478	23.1777	0.0976169	0.111778	0.145342	0.200335
A1A4S6;H0Y8W5	ARHGAP10	Rho GTPase-activating protein 10	2	5	5	5	6.2	6.2	6.2	89.374	786	24.4972	24.8223	24.1084	25.1615	24.4298	25.1675	24.4267	24.9546	0.0972954	0	0.124226	1.69967e-17
Q96QE5;J3KTG7;Q96QE5-4	TEFM	Transcription elongation factor, mitochondrial	3	5	5	5	15.6	15.6	15.6	41.676	360	24.7789	22.5561	24.9317	25.3912	24.7716	22.6723	24.7629	25.8375	0.0966103	0.0453744	0.037496	0.0210476
O00148;O00148-2;O00148-3;K7EQN7;K7EPJ3;F6QYI9;A0A0D9SEM9;F6R6M7;A0A0G2JJL7;K7EN69;K7ENP6;F6S2B7;F6SXL5;K7EIL8;F6U6E2;K7EL56;A0A140T9N3;A0A0G2JHN7;A0A140T9K2	DDX39A	ATP-dependent RNA helicase DDX39A	19	15	15	5	37	37	14.5	49.129	427	27.8246	27.6568	27.9195	28.0181	28.2615	27.9177	27.8113	27.8142	0.0963818	0	0.309435	0
Q92665	MRPS31	28S ribosomal protein S31, mitochondrial	1	11	11	11	26.8	26.8	26.8	45.318	395	26.1717	25.9603	26.5818	28.0407	26.2165	25.8438	26.6871	28.3925	0.0963801	0	0.045937	8.49837e-18
G3V325;O75127	ATP5J2-PTCD1	Pentatricopeptide repeat-containing protein 1, mitochondrial	2	6	6	4	8.1	8.1	4.9	84.109	749	26.6375	26.2998	26.8523	27.0562	26.8229	26.5507	26.7767	27.08	0.0960939	0	0.194353	0
A0A7I2V5S2;A0A7I2YQC0;P06748-2;P06748;P06748-3;A0A7I2V433;A0A7I2V2X9;A0A7I2V3U2;A0A7I2V4G8;A0A7I2V3G5;A0A7I2V579;A0A7I2V5J8;E5RI98;E5RGW4	NPM1	Nucleophosmin	14	11	11	11	37.4	37.4	37.4	33.875	305	29.0745	29.0483	29.1018	29.8687	29.2646	29.4234	28.9438	29.8458	0.0960917	0	0.132468	0
H7BXF5;A0A2R8YDB8;Q9H0E3;Q9H0E3-3;C9J683;Q9H0E3-2	SAP130	Histone deacetylase complex subunit SAP130	6	3	3	3	3.3	3.3	3.3	111.28	1056	22.4022	22.7248	23.1721	24.4468	22.8806	22.421	23.2438	24.5837	0.0957765	0.121626	0.0688656	0.0443526
P47897-2;P47897;C9J165;A0A0U1RQT0;F2Z2V6;A0A0U1RQM8;A0A0U1RQU2	QARS	Glutamine--tRNA ligase	7	10	10	1	14.8	14.8	2.1	86.578	764	24.5781	24.4801	24.7737	25.4306	24.5462	24.7733	24.4576	25.8597	0.0935637	0	0.0875265	0
O43660-2;O43660;H0YA24;H0YAA2;B7Z982;D6RA26	PLRG1	Pleiotropic regulator 1	6	9	9	9	22	22	22	56.289	505	25.7523	25.7176	25.5407	26.1038	25.5397	25.9207	25.9397	26.087	0.093165	0	0.225632	0
Q96TA2-3;Q96TA2-2;Q96TA2;Q96I63;R4GNA5;Q5T8D2;Q5T8D1	YME1L1	ATP-dependent zinc metalloprotease YME1L1	7	6	6	6	11.9	11.9	11.9	75.981	683	24.4516	24.5987	24.5673	25.37	24.6794	24.754	24.8411	25.0776	0.0911377	0	0.15355	0
P55084-2;P55084;F5GZQ3;B5MD38;C9JEY0;C9JE81;C9K0M0	HADHB	Trifunctional enzyme subunit beta, mitochondrial;3-ketoacyl-CoA thiolase	7	18	18	18	50.9	50.9	50.9	48.879	452	27.6045	28.2133	27.8653	27.7297	27.7112	28.1789	27.992	27.8935	0.0907282	0	0.222408	0
D6R9P3;D6RD18;D6RBZ0;Q99729-3;Q99729-2;Q99729-4;Q99729	HNRNPAB	Heterogeneous nuclear ribonucleoprotein A/B	7	4	4	4	16.1	16.1	16.1	30.302	280	26.5517	27.1795	27.0202	26.8024	26.4986	27.8362	26.6291	26.9508	0.0902277	0	0.100134	0
P09661;H0YKK0;H0YMA0;H0YLR3	SNRPA1	U2 small nuclear ribonucleoprotein A	4	11	11	11	44.3	44.3	44.3	28.415	255	26.7907	28.6688	26.2791	27.2418	26.715	28.82	26.5097	27.2931	0.08935	0	0.0424401	8.49837e-18
P09651;P09651-2;A0A7I2V3R8;F8W6I7;P09651-3;A0A7I2V3W0;A0A7I2V2L6;A0A7I2YQX9;F8VZ49;Q32P51;A0A2R8Y4L2;F8VTQ5;H0YH80;F8W646;A0A7I2V5U9;A0A7I2V661;A0A7I2V3K5;A0A7I2V334;A0A7I2YQY2;A0A7I2YQ85;A0A7I2V2R4;A0A7I2V453;A0A7I2V2Q7;A0A7I2V360;A0A7I2V2M7;A0A7I2V4F8;A0A7I2V520;A0A7I2V459;A0A7I2V497;A0A7I2V5N7;A0A7I2V2F1;A0A7I2V4P7;A0A7I2V5P1;A0A7I2V4E2;A0A7I2V2X1;A0A7I2V3U8;A0A7I2V666;A0A7I2V4M0;A0A7I2YQV3;A0…	HNRNPA1	Heterogeneous nuclear ribonucleoprotein A1;Heterogeneous nuclear ribonucleoprotein A1, N-terminally processed;Heterogeneous nuclear ribonucleoprotein A1-like 2	46	16	15	15	47.8	45.4	45.4	38.746	372	28.3017	28.7659	28.5866	28.377	28.4219	29.1296	28.362	28.4719	0.088541	0	0.164483	0
A0A7P0TBE2;P10515;A0A7P0Z4G4;A0A7P0T997;A0A7P0TAX2;A0A7P0TAG1;E9PEJ4;H0YDD4;A0A7P0TBK2;A0A7P0TA47;A0A7P0Z423;A0A7P0T9N8;A0A7P0Z459	DLAT	Dihydrolipoyllysine-residue acetyltransferase component of pyruvate dehydrogenase complex, mitochondrial;Acetyltransferase component of pyruvate dehydrogenase complex	13	34	34	34	56.1	56.1	56.1	68.838	645	34.676	34.6049	34.2897	33.7636	34.6235	34.8035	34.2195	34.04	0.0880904	0	0.120661	0
F8VYN9;P40616-2;P40616;F8VP99;F8VP63;B4DZG7	ARL1	ADP-ribosylation factor-like protein 1	6	2	2	2	10.3	10.3	10.3	21.778	194	24.7684	24.7363	25.2173	24.9073	23.8758	25.5935	25.4065	25.1044	0.0876941	0	0.0786022	0
B1AK88;P47756-2;B1AK87;P47756;B1AK85;A0A6I8PRV6	CAPZB	F-actin-capping protein subunit beta	6	8	8	8	25.6	25.6	25.6	33.781	301	24.9501	25.1064	25.1335	25.4967	25.5484	25.1506	25.0287	25.3088	0.0874644	0	0.216949	0
Q1KMD3;H3BQZ7	HNRNPUL2	Heterogeneous nuclear ribonucleoprotein U-like protein 2	2	19	19	19	27	27	27	85.104	747	27.1366	27.3263	27.4873	28.3825	27.2362	27.599	27.4872	28.3589	0.0871433	0	0.0861185	0
O60884;A0A087WT48	DNAJA2	DnaJ homolog subfamily A member 2	2	5	5	5	19.2	19.2	19.2	45.745	412	22.8215	25.3634	25.1624	25.4807	25.3851	22.8643	25.19	25.7358	0.0867733	0.054618	0.0334172	0.0214909
Q9Y399;Q5T8A0	MRPS2	28S ribosomal protein S2, mitochondrial	2	8	8	8	27	27	27	33.249	296	26.6133	25.6207	26.7676	27.6043	26.6523	25.8838	26.7581	27.6533	0.0853695	0	0.0552194	0
E9PKP7;P17480-2;P17480;H0YDH7;E9PMM2	UBTF	Nucleolar transcription factor 1	5	7	7	7	10.2	10.2	10.2	87.435	745	26.3558	26.2822	25.5705	26.6316	26.2877	26.4117	25.6407	26.8392	0.084803	0	0.0920968	0
P55199;U3KQ90;U3KQA3	ELL	RNA polymerase II elongation factor ELL	3	12	12	12	21.4	21.4	21.4	68.264	621	24.4139	23.0685	23.2068	26.3798	23.6969	23.1238	24.3504	26.2368	0.0847385	0.048064	0.0283975	0.0160758
Q96L92-3;Q96L92;A0A5H1ZRP6;Q96L92-2;A0A2R8Y8A7;A0A2R8Y871;A0A2R8Y3S6	SNX27	Sorting nexin-27	7	5	5	5	9.8	9.8	9.8	59.81	528	23.5947	22.8626	23.7064	23.3492	23.9915	23.1105	23.4395	23.3081	0.0841909	0.137695	0.162134	0.231358
P11498;A0A494C016;A0A494C101;A0A494C0T2;P11498-2;E9PRE7;A0A494BZT5	PC	Pyruvate carboxylase, mitochondrial	7	60	60	60	70.4	70.4	70.4	129.63	1178	31.0313	30.5933	30.2745	29.5407	30.9831	30.6626	30.2676	29.8561	0.0823862	0	0.0742895	0
O95639;O95639-3;O95639-2;C9JEV9;B7Z7B0;H7C419;H7C016;C9K0K2;F8WEL7	CPSF4	Cleavage and polyadenylation specificity factor subunit 4	9	14	14	14	59.1	59.1	59.1	30.255	269	28.3388	28.4397	27.6239	26.4647	27.9706	28.3359	27.9899	26.8998	0.0822831	0	0.052436	8.49837e-18
Q92947;Q92947-2;K7EKH1;K7EKT3	GCDH	Glutaryl-CoA dehydrogenase, mitochondrial	4	3	3	3	10	10	10	48.127	438	24.3852	24.699	24.8303	24.7888	25.0133	25.8793	25.3009	22.8369	0.0817938	0.113001	0.054001	0.0802296
Q9HCC0;Q9HCC0-2;D6RDF7;D6R9R1;A0A0G2JM88	MCCC2	Methylcrotonoyl-CoA carboxylase beta chain, mitochondrial	5	33	33	16	77.1	77.1	38.9	61.332	563	31.9316	32.0026	31.6861	30.9632	31.8327	32.3121	31.5999	31.166	0.0817893	0	0.0882022	0
O75489;E9PS48;O75489-2;G3V194;E9PKL8	NDUFS3	NADH dehydrogenase [ubiquinone] iron-sulfur protein 3, mitochondrial	5	11	11	11	51.1	51.1	51.1	30.241	264	26.7262	26.6656	26.7155	27.0157	26.8274	26.8431	26.6869	27.0859	0.080025	0	0.290972	0
Q9BTV4	TMEM43	Transmembrane protein 43	1	6	6	6	19.5	19.5	19.5	44.875	400	24.4542	25.6781	24.5112	23.6558	25.1127	25.7939	24.8828	22.8293	0.0798795	0.0537358	0.037691	0.0264512
P12235;V9GYG0	SLC25A4	ADP/ATP translocase 1	2	16	5	5	57.4	17.1	17.1	33.064	298	26.8072	26.1993	26.7919	26.3848	26.896	26.3513	26.7819	26.4732	0.0797954	0	0.15424	0
Q8IUF8-4;Q8IUF8;Q8IUF8-3;Q8IUF8-2;H0Y9L8;D6RCB6	MINA	Bifunctional lysine-specific demethylase and histidyl-hydroxylase MINA	6	10	10	10	25.9	25.9	25.9	52.672	464	25.7988	26.3481	25.9095	26.6865	25.8804	26.4049	25.9475	26.8292	0.0797813	0	0.0968801	0
Q13162;H7C3T4;A6NG45;A6NJJ0	PRDX4	Peroxiredoxin-4	4	9	7	7	34.7	29.2	29.2	30.54	271	26.7407	25.1923	25.7416	26.6799	26.5056	25.7768	25.5267	26.861	0.0789025	0	0.057075	8.49837e-18
F5H7S7;Q13576;E7EWC2;Q13576-3;Q13576-2;D6R939;E9PDT6	IQGAP2	Ras GTPase-activating-like protein IQGAP2	7	15	14	14	12.2	11.6	11.6	174.45	1525	25.1235	24.8286	24.9676	24.9365	25.0786	25.178	24.974	24.9409	0.0788165	0	0.432362	0
Q12906-7;Q12906;Q12906-3;Q12906-6;Q12906-2;Q12906-4;Q12906-5;K7EKJ9;K7EQR9;K7ER69;K7EJ09;K7ENK6;K7EM82;K7EKY0;K7ERM6;K7EPG3;K7EQ75	ILF3	Interleukin enhancer-binding factor 3	17	27	27	23	37.4	37.4	33.6	95.807	898	28.3588	28.471	28.7382	29.4659	28.2738	28.714	28.6965	29.6638	0.0785374	0	0.0730878	0
Q8IY18	SMC5	Structural maintenance of chromosomes protein 5	1	4	4	4	4.1	4.1	4.1	128.81	1101	23.6484	22.8687	23.6241	24.5637	22.8067	23.4472	23.7812	24.9825	0.0781678	0.0977915	0.0603895	0.0349553
Q6ZVX7	NCCRP1	F-box only protein 50	1	4	4	4	12.4	12.4	12.4	30.847	275	25.1083	25.5421	24.766	24.6389	25.8149	25.591	25.0407	23.9208	0.0780266	0	0.0588628	0
P78527;P78527-2;F5GX40;H0YG84	PRKDC	DNA-dependent protein kinase catalytic subunit	4	123	123	123	34.9	34.9	34.9	469.08	4128	27.4005	27.3189	27.5489	27.7155	27.811	27.2892	27.3809	27.813	0.0775659	0	0.184992	3.39935e-17
P31946-2;P31946;Q4VY20;Q4VY19;A0A0J9YWE8;A0A0J9YWZ2;F8WEB6;A2IDB1	YWHAB	14-3-3 protein beta/alpha;14-3-3 protein beta/alpha, N-terminally processed	8	10	5	4	41	26.6	23	27.85	244	25.1073	25.7301	25.3092	25.8175	25.8561	25.3703	25.3072	25.7404	0.077467	0	0.134863	0
O15446;O15446-2	CD3EAP	DNA-directed RNA polymerase I subunit RPA34	2	3	3	3	9.2	9.2	9.2	54.985	510	24.8932	25.0186	24.9189	25.433	25.1759	25.1671	24.8272	25.4	0.0766297	0	0.172657	0
Q13823;H0YG10	GNL2	Nucleolar GTP-binding protein 2	2	10	10	10	13.1	13.1	13.1	83.654	731	25.6508	26.4539	26.2987	25.4521	25.6711	26.9287	26.2559	25.3044	0.0761529	0	0.062749	0
O75821;K7EL20;K7ENA8;K7ER90;K7EP16	EIF3G	Eukaryotic translation initiation factor 3 subunit G	5	8	8	8	25.9	25.9	25.9	35.611	320	26.5949	25.7836	26.4392	27.1247	26.5102	26.5623	26.0029	27.171	0.0759724	0	0.0746139	0
Q8NEM2	SHCBP1	SHC SH2 domain-binding protein 1	1	5	5	5	8	8	8	75.69	672	23.2624	22.9008	23.4031	23.7964	23.5544	23.0797	23.345	23.6871	0.0758418	0.18366	0.286648	0.101598
Q12874	SF3A3	Splicing factor 3A subunit 3	1	12	12	12	25.9	25.9	25.9	58.848	501	26.0692	28.1393	25.6454	25.2161	25.741	28.4228	25.7635	25.4454	0.0756875	0	0.0272478	4.24919e-18
Q9BRT6	LLPH	Protein LLP homolog	1	5	5	5	39.5	39.5	39.5	15.225	129	29.3464	27.5129	29.124	28.529	29.2926	27.5901	29.2002	28.7301	0.0751617	0	0.0463534	0
Q12904;Q12904-2;A0A5F9ZHC5;D6R937	AIMP1	Aminoacyl tRNA synthase complex-interacting multifunctional protein 1;Endothelial monocyte-activating polypeptide 2	4	7	7	7	34.6	34.6	34.6	34.352	312	24.9955	25.2188	26.2613	26.7806	24.9223	25.924	25.5165	27.1913	0.0744665	0	0.0403423	0
P63173;J3KT73;J3QL01;J3KSP2	RPL38	60S ribosomal protein L38	4	6	6	6	50	50	50	8.2178	70	31.3056	30.4963	31.1758	30.8411	31.1561	30.8366	31.0166	31.1067	0.0742982	0	0.145221	0
Q05048;A0A0A0MSZ9;A3KFI9	CSTF1	Cleavage stimulation factor subunit 1	3	6	6	6	17.4	17.4	17.4	48.357	431	26.4335	26.4894	26.2294	27.2135	26.3444	26.7776	26.3988	27.1409	0.0739642	0	0.0952548	0
Q14344-2;Q14344	GNA13	Guanine nucleotide-binding protein subunit alpha-13	2	2	2	2	6.4	6.4	6.4	33.287	282	23.7668	23.8494	24.2071	23.7336	23.8809	24.0199	23.8405	24.1112	0.0739233	0	0.238716	3.39935e-17
Q8WVM0	TFB1M	Dimethyladenosine transferase 1, mitochondrial	1	10	10	10	38.2	38.2	38.2	39.542	346	24.9104	25.4656	24.8631	25.8343	25.075	25.6978	24.9504	25.645	0.0737221	0	0.0886825	0
H0Y962;Q8N4T8-2;Q8N4T8	CBR4	Carbonyl reductase family member 4	3	2	2	2	16.7	16.7	16.7	19.82	186	24.9755	25.196	25.099	25.1365	25.1871	25.3941	25.0393	25.0749	0.0721037	0	0.332303	0
Q6FI13;A0A0U1RR32;Q96KK5;Q99878;Q16777;Q9BTM1;P0C0S8;P20671;A0A0U1RRH7;H0YFX9;Q93077;P04908;Q7L7L0;Q9BTM1-2;A0A3B3IS11;REV__Q8NB25-3;REV__H0YBA5;REV__A0A087X2A7;REV__Q8NB25-2;REV__Q8NB25;REV__Q8NB25-4;REV__H7BY63;REV__E7EQ67;REV__H0Y672;Q71UI9-5	HIST2H2AA3	Histone H2A type 2-A;Histone H2A type 1-H;Histone H2A type 1-J;Histone H2A type 2-C;Histone H2A.J;Histone H2A type 1;Histone H2A type 1-D;Histone H2A;Histone H2A type 1-C;Histone H2A type 1-B/E;Histone H2A type 3	25	7	7	4	36.2	36.2	23.8	14.095	130	32.657	33.0172	33.249	33.8311	33.3999	33.2557	32.7333	33.6522	0.0717309	0	0.0826976	0
O75223;M0QZK8;B8ZZK2;O75223-3;A0A0B4J1Y4;H7BZK5;O75223-2;O75223-4	GGCT	Gamma-glutamylcyclotransferase	8	3	3	3	18.1	18.1	18.1	21.007	188	25.5969	25.7967	25.5049	25.5251	25.7389	26.3406	25.5712	25.0542	0.0703232	0	0.0939059	0
Q9Y5B6;Q9Y5B6-2;Q9Y5B6-4;Q9Y5B6-3	PAXBP1	PAX3- and PAX7-binding protein 1	4	11	11	11	16.4	16.4	16.4	104.8	917	25.6644	26.4862	25.099	25.7458	25.4409	26.5761	25.4022	25.8565	0.0700855	0	0.0631173	0
Q9UGP8;A6PVC9	SEC63	Translocation protein SEC63 homolog	2	20	20	20	35.4	35.4	35.4	87.996	760	26.7859	27.02	27.4103	27.5587	27.0038	27.0613	27.4085	27.5804	0.0697674	0	0.115329	0
Q96F07;Q96F07-2;E7EVJ5;H7C229;E7EW33;A0A0G2JQT1;A0A0G2JR96;H0YL50;A0A087WVE1;A0A087WWZ1;A0A087WTQ3;A0A087WV63;A0A0G2JRF5;A0A087WVZ5;A0A087WWL1;A0A0G2JRV9;A0A087WU52;A0A0G2JRX2;A0A087WZL7;A0A087WWY5;A0A0G2JQH3	CYFIP2	Cytoplasmic FMR1-interacting protein 2	21	13	13	5	10.3	10.3	4.1	148.4	1278	24.8892	24.7679	25.2928	25.6097	24.87	25.108	25.3397	25.5186	0.069179	0	0.106988	1.69967e-17
Q9P2I0;H0YJF4;G3V3T7;G3V5T3	CPSF2	Cleavage and polyadenylation specificity factor subunit 2	4	26	26	26	43.4	43.4	43.4	88.486	782	27.3107	27.5819	27.049	26.1143	26.7813	27.8576	27.3488	26.3438	0.0689149	0	0.0527647	8.49837e-18
Q13263;Q13263-2;M0R0K9;M0R3C0;M0R2I3	TRIM28	Transcription intermediary factor 1-beta	5	19	19	19	30.7	30.7	30.7	88.549	835	25.9533	26.0412	26.1929	26.8486	26.4954	25.785	26.1827	26.8452	0.0680895	0	0.0809965	0
P11388;P11388-2;P11388-3;P11388-4;J3KTB7	TOP2A	DNA topoisomerase 2-alpha	5	16	16	11	12	12	8.5	174.38	1531	25.7484	25.7412	25.6289	26.3763	26.4035	25.2549	25.7835	26.3219	0.0672152	0	0.0763755	0
D6RCD0;Q8NBQ5	HSD17B11	Estradiol 17-beta-dehydrogenase 11	2	6	6	6	28.9	28.9	28.9	28.102	256	25.0212	25.5747	24.7945	24.5655	25.6445	25.0832	25.3172	24.1784	0.0668622	0	0.0621568	0
Q9Y5Q9;A0A494C1S7;Q9Y5Q9-2;H7BZV8;H7C0C0;F8WC64;H7C143	GTF3C3	General transcription factor 3C polypeptide 3	7	14	14	14	18.5	18.5	18.5	101.27	886	24.8138	24.6628	25.1375	25.9387	24.8727	25.0501	24.9143	25.9824	0.0666969	0	0.0610988	8.49837e-18
P20700;E9PBF6;A0A0D9SFE5;A0A0D9SFY5	LMNB1	Lamin-B1	4	36	36	33	56.3	56.3	53.4	66.408	586	27.8198	29.3829	27.8626	27.3338	27.9997	29.39	27.949	27.3264	0.0664936	0	0.0369794	0
Q9UHX1-6;Q9UHX1-5	PUF60	Poly(U)-binding-splicing factor PUF60	2	27	27	1	68.6	68.6	2.5	55.399	513	33.0163	33.0293	32.1114	31.34	32.8598	32.9954	32.4212	31.4832	0.0656171	0	0.0430412	8.49837e-18
P47813;X6RAC9;O14602;A6NJH9	EIF1AX	Eukaryotic translation initiation factor 1A, X-chromosomal;Eukaryotic translation initiation factor 1A, Y-chromosomal	4	9	9	9	49.3	49.3	49.3	16.46	144	29.6329	30.2684	29.6385	28.2843	29.4839	30.1734	29.8241	28.6043	0.0653974	0	0.0423943	8.49837e-18
A0A7P0T9G6;P23258;K7EKE5;K7EIS0;Q9NRH3	TUBG1	Tubulin gamma-1 chain;Tubulin gamma chain;Tubulin gamma-2 chain	5	5	5	5	11.1	11.1	11.1	55.835	497	24.8696	24.9191	25.0133	25.1051	25.0997	25.4107	24.7861	24.8697	0.064763	0	0.167903	0
G3V5V3;O60524-4;O60524-5;O60524-3;O60524;G3V4D9;G3V547;O60524-2	NEMF	Nuclear export mediator factor NEMF	8	9	9	9	10	10	10	113.95	998	25.2192	25.3756	25.992	25.5031	25.4595	25.1633	25.9231	25.8001	0.0640282	0	0.0979011	0
P55884;P55884-2;C9JZG1;C9JQN7	EIF3B	Eukaryotic translation initiation factor 3 subunit B	4	20	20	20	30	30	30	92.48	814	27.4088	26.8135	27.0187	27.7763	27.4043	26.9241	27.1914	27.753	0.0638756	0	0.0837226	0
Q13084;A2IDC6;A2IDC7;Q4TT37	MRPL28	39S ribosomal protein L28, mitochondrial	4	5	5	5	26.2	26.2	26.2	30.156	256	24.3857	24.6109	25.5542	26.4418	24.7821	24.7764	25.3222	26.3649	0.0632393	0	0.0363431	0
O14949	UQCRQ	Cytochrome b-c1 complex subunit 8	1	2	2	2	24.4	24.4	24.4	9.9062	82	25.8009	25.3155	25.8903	26.1614	26.1832	25.6902	25.7288	25.8181	0.063035	0	0.111597	0
P38606-2;P38606;C9JA17;C9JVW8	ATP6V1A	V-type proton ATPase catalytic subunit A	4	11	11	11	23.8	23.8	23.8	64.735	584	25.1032	26.3749	25.0077	24.2066	25.2498	26.5976	25.0599	24.0352	0.0625534	0	0.0311136	0
O95292	VAPB	Vesicle-associated membrane protein-associated protein B/C	1	4	3	3	21.4	16.5	16.5	27.228	243	24.9141	24.4043	24.8378	25.2446	24.7315	24.8825	24.5972	25.4397	0.0625179	0	0.0897803	0
A0A1W2PQ90;Q92878;Q92878-2;Q92878-3;A0A494C1B7;E7EN38;A0A494C0Y7;E7ESD9;A0A494BZX5;A0A494C122;A0A494BZX8;H7C0V2;C9JNH8	RAD50	DNA repair protein RAD50	13	17	17	17	13.3	13.3	13.3	142.94	1213	25.1049	25.0916	24.8455	25.1115	25.0712	25.0351	25.1366	25.1576	0.061742	0	0.382671	0
P31146;H3BRY3;H3BTU6;H3BRJ0;H3BNA2;H3BU76;H3BSL1	CORO1A	Coronin-1A;Coronin	7	17	17	17	47.5	47.5	47.5	51.026	461	28.3377	27.6397	27.7745	27.976	28.5063	27.7037	27.7138	28.0509	0.0617178	0	0.0928291	0
Q9NVH1-2;Q9NVH1;B1AK20;Q5TH61;Q9NVH1-3	DNAJC11	DnaJ homolog subfamily C member 11	5	2	2	2	3.8	3.8	3.8	58.946	521	23.7084	23.4914	23.6254	23.5927	23.8365	23.8197	23.6035	23.401	0.0606879	0.0479083	0.289163	0.2476
P09012;M0R268;M0R221;M0R2B8;M0QZG7;M0QXK2;M0R0G9	SNRPA	U1 small nuclear ribonucleoprotein A	7	14	14	11	46.5	46.5	40.4	31.279	282	30.4829	31.3188	30.6107	29.8572	30.1455	31.4372	30.8504	30.0784	0.0604515	0	0.0481382	0
O75822-2;O75822;O75822-3;H0YGJ7;H0YLP3	EIF3J	Eukaryotic translation initiation factor 3 subunit J	5	4	4	4	21.1	21.1	21.1	22.941	204	24.9908	25.2882	25.1753	26.027	25.0563	25.7838	25.3956	25.4864	0.060205	0	0.0797186	0
P09874;A0A7I2V3E1;A0A7I2V625;A0A7I2V5E9;A0A7I2V384	PARP1	Poly [ADP-ribose] polymerase 1	5	60	60	60	60.3	60.3	60.3	113.08	1014	29.8339	29.7473	29.3109	29.9985	29.7669	29.9018	29.4334	30.0249	0.0591354	0	0.112776	0
A0A0J9YVP6;Q9UHX1-2;A0A0J9YYL3;A0A0J9YXX5;Q9UHX1-4;Q9UHX1;A0A0J9YXJ8;Q9UHX1-3;A0A0J9YVR6;E9PQ56;A0A0J9YWM1;H0YEM1;E9PN18;E9PMU7;E9PL19;H0YCP8	PUF60	Poly(U)-binding-splicing factor PUF60	16	27	1	1	65.5	2.1	2.1	57.398	534	29.5987	29.7031	29.4237	28.3287	29.4664	29.3169	29.5567	28.9504	0.0590453	0	0.0608203	0
A0A7I2YQY4;A0A7I2V3A9;P52732;A0A7I2V3V3	KIF11	Kinesin-like protein KIF11	4	2	2	2	3	3	3	75.332	673	23.7176	22.9724	23.6552	23.523	24.2592	22.6826	23.58	23.5799	0.0583423	0.105307	0.0939115	0.0382724
G3V153;Q14444-2;Q14444;E9PLA9	CAPRIN1	Caprin-1	4	9	9	9	16.9	16.9	16.9	70.353	628	26.841	26.0888	26.509	27.8278	26.5885	26.7222	26.386	27.8011	0.0578342	0	0.041244	0
P17987;F5H282;E7EQR6;E7ERF2;F5GZ03;F5H136;F5GYL4;F5H726;F5GZI8;F5H676;F5H7Y1	TCP1	T-complex protein 1 subunit alpha	11	14	14	14	32.2	32.2	32.2	60.343	556	26.2171	26.3264	26.3735	26.578	26.7562	26.2293	26.3383	26.4014	0.0575088	0	0.161934	0
O94776;O94776-2;E9PCS8;H0Y4T7;E7EQY4;F6RRE2;E7EV10;E7ESY4;Q13330-2;Q9BTC8-2;Q9BTC8;Q13330-3;Q13330	MTA2	Metastasis-associated protein MTA2	13	15	15	15	26.8	26.8	26.8	75.022	668	25.7036	26.0466	26.091	26.769	26.1885	25.8793	25.9657	26.8066	0.0574635	0	0.0669537	0
Q9Y512	SAMM50	Sorting and assembly machinery component 50 homolog	1	11	11	11	28.8	28.8	28.8	51.976	469	25.7634	25.4713	25.6008	26.3217	26.1069	25.4342	25.6329	26.2089	0.0564261	0	0.0768835	0
H7C2Q8;Q99848	EBNA1BP2	Probable rRNA-processing protein EBP2	2	6	6	6	18.3	18.3	18.3	40.684	361	26.6108	26.6679	27.0406	27.272	26.4412	26.3774	27.3885	27.6091	0.0562174	0	0.0558913	0
Q9BPW8;H7C2U6;C9JDV8;F8WCR5	NIPSNAP1	Protein NipSnap homolog 1	4	4	4	4	16.9	16.9	16.9	33.31	284	25.6257	25.4746	25.082	25.0343	25.4142	25.615	25.4458	24.9641	0.0556379	0	0.101488	0
P38919;I3L3H2;J3QQP0;E9PBH4;F8WE11	EIF4A3	Eukaryotic initiation factor 4A-III;Eukaryotic initiation factor 4A-III, N-terminally processed	5	20	20	18	45	45	39.2	46.871	411	28.0702	28.5889	27.8368	28.4387	28.2737	28.4425	28.1476	28.2918	0.0552165	0	0.112677	0
Q96RQ3;E9PHF7;F5GYT8;E9PG35;G5E9X5;F8WDI3	MCCC1	Methylcrotonoyl-CoA carboxylase subunit alpha, mitochondrial	6	37	37	37	69.1	69.1	69.1	80.472	725	32.8615	32.8386	32.5899	31.7161	32.7974	32.9961	32.484	31.9487	0.0550162	0	0.0549232	0
Q9BYD3;K7ES61;X6RAY8;Q9BYD3-2;K7ELQ0;K7EKI4;K7ELF1;K7EJ73	MRPL4	39S ribosomal protein L4, mitochondrial	8	9	9	9	40.5	40.5	40.5	34.919	311	26.1069	26.0199	26.7677	27.0928	26.2124	26.5752	26.4365	26.9803	0.0542812	0	0.0630518	0
P08579	SNRPB2	U2 small nuclear ribonucleoprotein B	1	9	6	6	45.3	37.8	37.8	25.486	225	27.7441	29.3934	27.4369	27.9684	27.4481	29.4628	27.7087	28.1389	0.0539677	0	0.0297565	0
P83111;P83111-2;H0YNN5	LACTB	Serine beta-lactamase-like protein LACTB, mitochondrial	3	13	13	13	32.4	32.4	32.4	60.693	547	26.0766	24.8869	25.9297	27.5691	25.6709	25.8378	25.6481	27.5211	0.0539118	0	0.0258299	0
Q9NQG5;A2A2M0	RPRD1B	Regulation of nuclear pre-mRNA domain-containing protein 1B	2	3	3	3	12	12	12	36.899	326	24.3559	23.0645	24.3757	24.2632	24.5734	24.3277	23.0777	24.2933	0.0532165	0.119303	0.0743533	0.0469636
Q8NI27;A0A0C4DG98;H0Y815;F2Z2V2;B7ZBA0;H0Y594;Q8NI27-2	THOC2	THO complex subunit 2	7	16	16	16	11	11	11	182.77	1593	26.0358	25.95	25.4307	26.119	25.5975	25.9009	26.0706	26.1778	0.052825	0	0.0965772	1.69967e-17
S4R3H4;E7EQT4;Q9UKV3-5;Q9UKV3;G3V3B0;Q9UKV3-3;Q9UKV3-2;G3V3T3	ACIN1	Apoptotic chromatin condensation inducer in the nucleus	8	11	11	11	9.6	9.6	9.6	145.44	1283	25.5098	25.0615	25.1026	25.2431	25.1713	25.0149	25.2224	25.7183	0.0524878	0	0.105924	0
P43243;A8MXP9;A0A0R4J2E8;D6REM6;D6R991;H0Y8T4;P43243-2;B3KM87;D6R8Z5;D6RCM3;D6REK4;D6RE02;D6RIA2;D6RB45;D6RBK5;A0A1B0GX04;D6RBS2;D6R9F3;D6RBI2;D6RAY2;D6RAM9	MATR3	Matrin-3	21	27	27	27	41.3	41.3	41.3	94.622	847	27.8981	27.6546	28.0447	29.1452	27.8018	27.961	28.0137	29.1752	0.0522478	0	0.039712	0
Q00059;H7BYN3;Q00059-2	TFAM	Transcription factor A, mitochondrial	3	9	9	9	32.5	32.5	32.5	29.096	246	26.4838	26.8546	26.5227	27.2923	26.3246	27.1048	26.4697	27.4613	0.0517377	0	0.0558345	0
Q8NEJ9-2;Q8NEJ9;H0YJ17;G3V4G1	NGDN	Neuroguidin	4	7	7	7	29.3	29.3	29.3	35.25	311	27.139	27.2456	27.7897	26.603	27.3624	27.0358	27.8665	26.7167	0.0510457	0	0.0518836	8.49837e-18
Q969X5-2;Q969X5;F2Z3Q5;F2Z2U2;Q969X5-3	ERGIC1	Endoplasmic reticulum-Golgi intermediate compartment protein 1	5	6	6	6	31.8	31.8	31.8	22.16	198	26.1594	26.0546	26.5803	26.7459	26.0702	26.2818	26.5274	26.8592	0.0495982	0	0.0751532	0
C9JRZ6;Q9NX63;F8WAR4;A0A286YEX5	CHCHD3	MICOS complex subunit MIC19	4	10	10	10	37.9	37.9	37.9	26.753	232	27.3317	27.3016	27.1867	27.8232	27.4965	27.5067	27.2021	27.6346	0.049158	0	0.10803	0
Q13547;Q5TEE2	HDAC1	Histone deacetylase 1	2	8	8	5	20.5	20.5	12.9	55.102	482	27.937	28.2439	28.2619	29.1095	28.4118	28.2506	28.183	28.8988	0.0479415	0	0.0565391	8.49837e-18
P09543-2;P09543;K7EN66;C9K0L8;K7ERZ0;K7ERC4	CNP	2,3-cyclic-nucleotide 3-phosphodiesterase	6	10	10	10	30.7	30.7	30.7	45.098	401	26.1165	25.7162	25.605	26.3291	25.8305	26.1575	25.5279	26.4426	0.0479236	0	0.0653542	0
Q9NW13;Q9NW13-2;C9JAA9;C9JE21;H7C5G8	RBM28	RNA-binding protein 28	5	13	13	13	17.1	17.1	17.1	85.737	759	27.0361	27.1202	27.4236	27.7844	27.0981	27.0583	27.5728	27.8201	0.0462571	0	0.065447	0
Q9BWJ5	SF3B5	Splicing factor 3B subunit 5	1	4	4	4	55.8	55.8	55.8	10.135	86	27.3631	28.2264	26.8214	26.4911	26.7565	28.1618	27.3974	26.7693	0.0457339	0	0.031207	0
O43684-2;O43684;J3QT28;J3QSX4	BUB3	Mitotic checkpoint protein BUB3	4	11	11	11	38.3	38.3	38.3	36.954	326	28.1274	27.7176	27.0374	27.6148	27.8748	27.8742	27.2368	27.6932	0.0454752	0	0.0594709	0
J3KTA4;P17844;P17844-2;A0A7I2V507;A0A7I2V2S0;A0A0G2JLI4;A0A7I2V5F5;J3QSF1;J3QRQ7;J3KRZ1;J3KTQ4;J3QR02;J3QRN5;J3QKN9;J3QLG9;J3QR62	DDX5	Probable ATP-dependent RNA helicase DDX5	16	33	33	21	52.3	52.3	36	69.086	614	30.0166	29.9276	29.6159	29.9438	29.7268	30.1895	29.7074	30.0601	0.044962	0	0.111103	0
Q13573;G3V3A4;G3V4X8;G3V5R3	SNW1	SNW domain-containing protein 1	4	8	8	8	18.3	18.3	18.3	61.494	536	25.286	25.9213	25.1697	25.569	25.0969	26.3038	25.1768	25.5477	0.044834	0	0.0486779	0
Q9Y4W6;K7EP56;B7Z651;A0A0U1RQN6;A0A5F9ZH39;A0A5F9ZGY1;A0A5F9ZHG3;A0A5F9ZHQ5;A0A5F9ZHC9;A0A5F9ZI81;A0A5F9ZH70;A0A5F9ZGZ1;A0A5F9ZI30;A0A5F9ZGY4;A0A5F9ZGZ5;A0A5F9ZI65;A0A5F9ZH19;A0A5F9ZHN5;A0A5F9ZI40;I6L894;A0A5F9ZGY3;A0A5F9ZHD2;A0A5F9ZHR8;D6RHE1;A0A5F9ZHE4;A0A5F9ZGX3;A0A5F9ZHS1;A0A5F9ZI56;A0A5F9ZI18;A0A5F9ZHR2;A0A5F9ZHL5;A0A5F9ZI45;A0A5F9ZH34;A0A5F9ZHM6;E9PHW9;A0A5F9ZH38;A0A5F9ZI53;A0A5F9ZH35;A0A5F…	AFG3L2	AFG3-like protein 2	54	14	14	14	16.6	16.6	16.6	88.583	797	25.3226	26.2333	26.0106	25.8248	25.5874	26.1887	25.9087	25.8855	0.044712	0	0.069551	0
Q96I25;Q5W010;H0Y6J6;Q5W012;Q5W011	RBM17	Splicing factor 45	5	15	15	15	35.9	35.9	35.9	44.961	401	28.3463	29.1304	28.0679	28.1787	28.0902	29.219	28.2589	28.3325	0.044303	0	0.0442686	0
P09622;E9PEX6;P09622-3;P09622-2;F8WDM5;A0A1W2PR83;F2Z2E3	DLD	Dihydrolipoyl dehydrogenase, mitochondrial;Dihydrolipoyl dehydrogenase	7	18	18	18	47.7	47.7	47.7	54.177	509	29.3749	29.5769	28.9755	28.9259	29.3192	29.4563	29.2172	29.0341	0.0434062	0	0.087101	0
Q8IY81;J3KS36;J3KS74;J3QSE2	FTSJ3	pre-rRNA processing protein FTSJ3	4	6	6	6	7.8	7.8	7.8	96.557	847	25.2372	25.2959	26.0901	25.2483	25.6607	24.9636	26.2365	25.1802	0.0423706	0	0.0420183	0
Q15717;Q15717-2;M0QZR9;M0R055;A0A0A0MRX1;A0A494C147;B1APY9;A0A494C0F8;A0A494C0M6;A0A494C1D9;A0A0R4J2E6;B1AM48;A0A494C173;A0A494C0Q5;A0A494C015;A0A494C011;Q12926-2;P26378-2;P26378-4;P26378-5;P26378-1;P26378-3;P26378;Q12926	ELAVL1	ELAV-like protein 1	24	12	12	12	39.6	39.6	39.6	36.091	326	27.1224	26.7941	26.8615	28.0411	27.0444	27.0142	26.8059	28.1192	0.041144	0	0.0344119	0
Q6I9Y2;A0A5S6STF9;F8WF22;H7C5E3	THOC7	THO complex subunit 7 homolog	4	6	6	6	34.3	34.3	34.3	23.743	204	25.3598	25.7028	24.9464	26.4244	24.7912	26.245	25.4056	26.1556	0.0409819	0	0.0303653	0
P21912;A0A087WXX8;A0A087WWT1	SDHB	Succinate dehydrogenase [ubiquinone] iron-sulfur subunit, mitochondrial	3	8	8	8	27.1	27.1	27.1	31.629	280	26.193	26.2636	26.2686	26.2367	26.2324	26.5165	26.0539	26.3224	0.0408242	0	0.160672	0
P05141;Q9H0C2	SLC25A5	ADP/ATP translocase 2;ADP/ATP translocase 2, N-terminally processed	2	16	7	6	48	22.1	19.5	32.852	298	30.7416	30.343	30.557	30.5433	30.7577	30.3236	30.7342	30.5327	0.0408132	0	0.116815	0
Q15149-4	PLEC	Plectin	1	150	150	1	36.4	36.4	0.2	516.19	4547	27.2377	26.1892	26.9197	27.4521	27.0387	26.486	26.7397	27.6964	0.0405396	0	0.0369142	0
Q9H0S4;Q9H0S4-2;F5H1N9	DDX47	Probable ATP-dependent RNA helicase DDX47	3	9	9	9	27.9	27.9	27.9	50.646	455	25.506	25.4508	24.9327	25.7916	25.8535	25.1645	25.4068	25.4166	0.0400868	0	0.0620072	8.49837e-18
A0A087WVZ9;P19388;A0A0A0MQR7;A0A087WWX0;A0A087WVN5	POLR2E	DNA-directed RNA polymerases I, II, and III subunit RPABC1	5	7	7	7	41.3	41.3	41.3	21.459	184	25.0473	25.3674	24.9572	26.0068	25.2179	25.4949	25.1237	25.702	0.0399289	0	0.0515859	0
O75531	BANF1	Barrier-to-autointegration factor;Barrier-to-autointegration factor, N-terminally processed	1	3	3	3	48.3	48.3	48.3	10.058	89	25.9661	27.9899	23.1726	27.6049	26.7374	27.452	23.4026	27.2938	0.0380346	0.135327	0.0256923	0.0122341
P08240;P08240-2	SRPR	Signal recognition particle receptor subunit alpha	2	12	12	12	22.6	22.6	22.6	69.81	638	26.4293	25.9852	26.4389	26.6119	26.3926	26.1838	26.3378	26.7019	0.0376859	0	0.0787457	0
Q8N7H5-3;Q8N7H5-2;Q8N7H5;B4DGJ5	PAF1	RNA polymerase II-associated factor 1 homolog	4	8	8	8	21.6	21.6	21.6	55.472	485	25.9791	25.2073	25.162	25.8742	25.8014	25.5103	25.2404	25.8212	0.0376553	0	0.0517379	0
Q99959-2;Q99959	PKP2	Plakophilin-2	2	23	23	23	36	36	36	92.755	837	26.9257	26.3144	26.5044	26.6345	26.9655	26.4187	26.3744	26.7698	0.037357	0	0.0696859	0
Q8N2K0-2;Q8N2K0;Q8N2K0-3;A0A5F9ZHQ0;A0A5F9ZHQ8;A0A5F9ZH71;A0A5F9ZH49;A0A5F9ZHH2;I3L206;A0A5F9ZGT4;A0A5F9ZGW7;A0A5F9ZHM3;A0A5F9ZH28;I3L294;A0A5F9ZGZ9;A0A5F9ZHF0;Q5T712;I3L1V0;I3L380;A0A5F9ZHG5;A0A5F9ZHE8;I3L440	ABHD12	Monoacylglycerol lipase ABHD12	22	8	8	8	23	23	23	45.558	404	25.0556	25.1323	25.241	25.5612	25.1919	25.1686	25.2465	25.5323	0.0372692	0	0.0978715	0
Q15459;Q15459-2;H7C1L2;F8WB66;F8WC79	SF3A1	Splicing factor 3A subunit 1	5	18	18	18	27	27	27	88.885	793	27.0815	29.0024	26.7487	26.2847	26.923	28.8493	27.0308	26.4612	0.0367567	0	0.0156294	0
Q92922;F8WE13	SMARCC1	SWI/SNF complex subunit SMARCC1	2	12	5	5	10.8	5.5	5.5	122.87	1105	23.5506	23.8294	23.5823	24.0828	23.6702	23.7177	23.6886	24.1151	0.0366428	0	0.0810144	0
P43246-2;P43246;A0A2R8YFH0;E9PHA6;A0A2R8Y6P0;A0A2R8YG02;A0A2R8Y7S8;A0A2R8Y713	MSH2	DNA mismatch repair protein Msh2	8	9	9	9	10.7	10.7	10.7	97.321	868	24.8391	25.4659	24.544	25.0135	25.6576	24.329	24.9032	25.1172	0.0360938	0	0.037214	0
Q6P1J9;A0A1B0GUB2;A0A3B3IRP5;A0A2R8Y640;A0A2R8YHB3;A0A3B3ISN2	CDC73	Parafibromin	6	11	11	11	23.5	23.5	23.5	60.576	531	25.8015	25.0566	24.8146	25.8681	25.72	25.2313	24.8654	25.8671	0.0357465	0	0.035239	0
P36542;P36542-2	ATP5C1	ATP synthase subunit gamma, mitochondrial	2	12	12	12	48	48	48	32.996	298	30.4745	29.994	30.5733	30.9327	30.4248	29.9376	30.7649	30.9879	0.0351874	0	0.0408207	0
P82932	MRPS6	28S ribosomal protein S6, mitochondrial	1	5	5	5	35.2	35.2	35.2	14.226	125	25.8258	25.1957	25.7784	27.0317	25.67	25.8995	25.4337	26.9668	0.0346096	0	0.0230081	4.24919e-18
Q86W42;Q86W42-3;Q86W42-2	THOC6	THO complex subunit 6 homolog	3	12	12	12	51.9	51.9	51.9	37.535	341	25.9099	26.1925	25.3989	26.6337	25.6911	26.0879	25.8707	26.6204	0.0337866	0	0.0356074	0
O75165;A0A3B3IRM0;H0Y8Q2	DNAJC13	DnaJ homolog subfamily C member 13	3	29	29	29	15.6	15.6	15.6	254.41	2243	25.7392	25.6414	25.0251	25.8275	25.1441	25.7768	25.4118	26.0342	0.0334334	0	0.0435239	0
P33992;B1AHB1;B1AHA9;B1AHB2	MCM5	DNA replication licensing factor MCM5;DNA helicase	4	19	19	19	31.5	31.5	31.5	82.285	734	27.0274	27.0738	26.9677	27.0593	27.2029	26.8264	27.0649	27.1676	0.0333899	0	0.144045	0
O43719;Q5H919;Q5H918	HTATSF1	HIV Tat-specific factor 1	3	16	16	16	23	23	23	85.852	755	26.6101	27.2013	26.3999	25.7089	26.4079	26.9716	26.7609	25.9123	0.0331162	0	0.0295097	0
A0A669KBL1;Q93009-3;Q93009;H3BND8;F5H2X1;H3BUV0;H3BTM1;H3BRA2;H3BQD1;H3BMF6	USP7	Ubiquitin carboxyl-terminal hydrolase 7;Ubiquitin carboxyl-terminal hydrolase	10	28	28	28	30.8	30.8	30.8	132.33	1137	31.5099	31.9055	31.5978	31.9332	31.5804	31.9742	31.4959	32.0284	0.0331142	0	0.0684571	0
E7ETK0;A0A2R8Y849;A0A2R8YD14;P62847-2;P62847-3;P62847;P62847-4;A0A2R8Y8A0	RPS24	40S ribosomal protein S24	8	5	5	5	35.9	35.9	35.9	15.197	131	31.387	30.4413	31.9864	31.0329	31.5747	30.3654	32.0903	30.9488	0.0328486	0	0.0226178	0
P22695;H3BRG4;H3BSJ9;H3BP04;H3BUE4;H3BUI9;A0A087WVZ4	UQCRC2	Cytochrome b-c1 complex subunit 2, mitochondrial	7	13	13	13	40.2	40.2	40.2	48.442	453	26.6393	25.996	26.7715	26.942	26.7227	25.9247	26.7903	27.0413	0.0325644	0	0.0353887	0
Q9Y295;F8WEE0	DRG1	Developmentally-regulated GTP-binding protein 1	2	10	10	10	32.7	32.7	32.7	40.542	367	27.0816	26.9572	26.8238	27.0918	27.0215	27.3238	26.5915	27.1465	0.032195	0	0.0682936	0
H3BQK9;Q9UPN3;H3BPE1;A0A7P0MQR8;Q9UPN3-4;Q9UPN3-2;Q9UPN3-3;A0A590UJG2;H0Y390;Q9UPN3-5;E9PNZ4;A0A5F9ZGX0;E9PLY5;A0A669KBB0;E9PLY0;A0A0A6YYJ5;A0A669KB06	MACF1	Microtubule-actin cross-linking factor 1, isoforms 1/2/3/5	17	17	16	16	2.6	2.5	2.5	861.07	7592	23.3191	23.29	23.5429	23.6937	23.6391	22.7184	23.4841	24.1319	0.0319466	0.173321	0.237258	0.313531
Q9UBS4;H7C2Y5;A0A7P0T9E8	DNAJB11	DnaJ homolog subfamily B member 11	3	12	12	12	37.7	37.7	37.7	40.513	358	27.0982	27.4041	27.3527	27.8078	27.3476	27.4446	27.1281	27.8702	0.0319326	0	0.0524451	0
Q86V81;E9PB61	ALYREF	THO complex subunit 4	2	11	11	11	42.4	42.4	42.4	26.888	257	31.3457	30.5778	30.6295	30.0441	31.1133	30.8339	31.0097	29.7635	0.0308008	0	0.0256948	0
P13861-2;P13861;H7C330;H7C1L0;P31323	PRKAR2A	cAMP-dependent protein kinase type II-alpha regulatory subunit	5	4	4	4	16.5	16.5	16.5	43.066	382	24.3751	23.1039	24.2976	25.4634	23.9941	24.2264	24.05	25.0923	0.0307177	0.0453127	0.0197108	0.0258073
Q8TEM1;Q8TEM1-2	NUP210	Nuclear pore membrane glycoprotein 210	2	9	9	9	5.5	5.5	5.5	205.11	1887	23.3934	23.4423	24.1392	23.8925	25.1115	22.7557	23.6762	23.4452	0.0303232	0.0592004	0.0371783	0.0125898
A0A1X7SBZ2;A0A5H1ZRQ2;Q92841;Q92841-1;Q92841-3;Q92841-2;A0A0U1RQJ0	DDX17	Probable ATP-dependent RNA helicase DDX17	7	33	25	25	48.8	38.8	38.8	80.253	729	29.2849	29.1191	28.9648	29.4461	29.0636	29.238	29.0257	29.6066	0.029736	0	0.0625991	0
Q9Y2T2;E5RJ52;P53677;H0YBM0;H0YBA0;E7ER80;P53677-2	AP3M1	AP-3 complex subunit mu-1	7	9	9	9	32.3	32.3	32.3	46.939	418	26.8771	26.5002	26.924	27.167	26.8699	26.6174	26.9392	27.1576	0.0289218	0	0.0576642	0
A0A024R4E5;Q00341;Q00341-2;H0Y394;H7C0A4;C9JIZ1;C9J5E5;C9JHZ8;C9JZI8;C9JES8;C9JHS7;C9JK79;C9JT62;C9JHN6;C9JEJ8;C9JBS3;H7BZC3;C9JQ82;C9JMQ6;C9J739;H7C2D1;C9JHS9	HDLBP	Vigilin	22	16	16	16	15.4	15.4	15.4	141.44	1268	26.2405	26.1826	26.5736	26.4936	26.2428	26.282	26.3784	26.7025	0.0288702	0	0.0732778	0
Q14157;Q14157-5;F8W726;Q14157-4;Q14157-1;Q14157-3;Q5VU77;Q5VU81;Q5VU80;Q5VU79;Q5VU78;H0Y5H6;H7C2T8	UBAP2L	Ubiquitin-associated protein 2-like	13	14	14	14	19	19	19	114.53	1087	26.8972	26.4561	26.8547	26.0941	26.6178	26.7155	26.9627	26.1188	0.0281479	0	0.0376487	0
P62316;P62316-2;K7ERG4;K7EJB5	SNRPD2	Small nuclear ribonucleoprotein Sm D2	4	8	8	8	61.9	61.9	61.9	13.527	118	29.8288	30.9723	29.9721	29.3053	29.4606	30.9993	30.1464	29.5822	0.0274825	0	0.0188728	0
P48681	NES	Nestin	1	44	44	44	33.5	33.5	33.5	177.44	1621	27.4048	26.0048	27.3885	27.8108	27.43	26.4707	26.6488	28.1674	0.0269939	0	0.0164782	0
O60832;O60832-2;C9IYT0;H7C0M1;H7C2Q9;H7BZF2;H7C2Q2	DKC1	H/ACA ribonucleoprotein complex subunit 4	7	18	18	18	42.2	42.2	42.2	57.673	514	27.3274	28.4206	27.4241	27.9026	27.5587	28.1869	27.614	27.8226	0.0268858	0	0.0320742	0
Q9UJV9;A0A499FJW5;H0Y8L8;D6RGI7;H0YA06	DDX41	Probable ATP-dependent RNA helicase DDX41	5	33	33	33	57.4	57.4	57.4	69.837	622	27.391	28.8166	27.6442	27.4789	27.1607	28.9609	27.8375	27.4744	0.0256968	0	0.0169277	0
Q15758;M0QXM4;M0QX44;Q15758-3;Q15758-2;M0R144	SLC1A5	Neutral amino acid transporter B(0);Amino acid transporter	6	6	6	6	12.6	12.6	12.6	56.598	541	25.6174	25.1495	25.8723	25.6617	25.6283	25.0681	26.0938	25.6119	0.0252722	0	0.0336177	0
Q7RTV0	PHF5A	PHD finger-like domain-containing protein 5A	1	6	6	6	49.1	49.1	49.1	12.405	110	27.1591	28.2324	25.7046	25.3299	26.0014	27.9783	26.8854	25.6597	0.0246803	0	0.00979305	0
Q9Y224;G3V4C6;H0YJB9;G3V4E7	C14orf166	UPF0568 protein C14orf166	4	13	13	13	63.1	63.1	63.1	28.068	244	27.778	27.3132	28.035	28.7612	27.6075	27.5398	27.8506	28.9835	0.0234887	0	0.0176113	0
P42765;A0A0B4J2A4;K7EME0	ACAA2	3-ketoacyl-CoA thiolase, mitochondrial	3	6	6	6	14.9	14.9	14.9	41.924	397	25.0137	26.7329	25.6986	24.933	24.9139	26.4837	25.596	25.4759	0.0228548	0	0.0146234	0
Q9HAV4;H0Y9I3	XPO5	Exportin-5	2	2	2	2	1.7	1.7	1.7	136.31	1204	23.2947	23.5568	23.341	23.1385	24.988	22.8455	23.2681	22.3202	0.0226764	0.213718	0.105242	0.0331629
A0A590UJQ1;Q96J02;Q96J02-2;Q96J02-3;A0A590UJW8;A0A590UK44;A0A590UK95;K7ERN1;A0A6Q8PFI7;A0A6Q8PGP5;A0A6Q8PHJ5;A0A1W2PR79;A0A1B0GVY1;A0A1W2PNZ8;A0A7P0Z498;A0A6Q8PG51;Q96PU5-9;Q96PU5-4;Q96PU5-2;Q96PU5-6;Q96PU5-5;Q96PU5-7;Q96PU5;Q96PU5-3	ITCH	E3 ubiquitin-protein ligase Itchy homolog	24	23	23	20	33.2	33.2	29.7	103.12	900	27.7687	27.4071	27.2218	26.2883	27.3936	27.223	27.6087	26.545	0.0211277	0	0.0183654	0
X6R700;Q9Y3Y2-4;Q9Y3Y2;Q9Y3Y2-3;A0A087X1B7;Q5T7Y7	CHTOP	Chromatin target of PRMT1 protein	6	7	7	7	32.3	32.3	32.3	23.661	223	27.3387	27.4084	28.4521	26.7009	27.3501	26.9849	28.5959	27.0532	0.021007	0	0.0135939	0
P37108;H0YLA2	SRP14	Signal recognition particle 14 kDa protein	2	8	8	8	41.9	41.9	41.9	14.57	136	30.7584	31.4727	30.5805	31.0407	30.5194	31.6235	30.7337	31.0547	0.0197529	0	0.021764	4.24919e-18
P08754;P63096;P63096-2;A0A3B3ITM0;A8MTJ3;P19087;P11488;A0A1W2PRJ7;A0A1W2PQK2;A0A1W2PS82;A0A087WZE5;A0A3B3IUA8;A0A1W2PRE1;Q5JWD1;A0A6Q8PGR1;A2A2R6;H0Y7E8;P38405-3;A0A087WTB6	GNAI3	Guanine nucleotide-binding protein G(k) subunit alpha;Guanine nucleotide-binding protein G(i) subunit alpha-1	19	8	3	3	26.6	11.6	11.6	40.532	354	25.5719	25.5651	25.8015	25.4969	25.3374	25.6913	25.9179	25.5674	0.0196492	0	0.0498447	0
Q15393;Q15393-3;Q15393-2;I3L4G7;J3QL37;H3BMB0;J3QRB2;J3QKV4	SF3B3	Splicing factor 3B subunit 3	8	44	44	44	43.7	43.7	43.7	135.58	1217	28.7856	29.3155	28.1198	27.663	28.3826	29.1928	28.7018	27.6849	0.0195566	0	0.0136999	2.12459e-18
Q15910-3;Q15910;Q15910-2;Q15910-4;Q15910-5;G3XAL2;E9PDH6;K7EIH5	EZH2	Histone-lysine N-methyltransferase EZH2	8	16	16	13	25.7	25.7	21.8	81.037	707	27.6	27.9724	27.8252	27.5309	27.6021	28.3326	27.53	27.5407	0.0192186	0	0.0300896	0
Q15029-2;Q15029;Q15029-3;K7EP67;K7EJ74;K7EIT3;K7EIV5	EFTUD2	116 kDa U5 small nuclear ribonucleoprotein component	7	47	47	46	60.1	60.1	59	105.38	937	28.2325	29.1937	27.9848	28.537	28.0171	29.1492	28.3976	28.459	0.0187446	0	0.0180716	0
Q14739;A0A494C1L1;C9JXK0	LBR	Lamin-B receptor	3	6	6	6	11.1	11.1	11.1	70.702	615	26.601	25.3914	26.6569	25.8633	27.0011	25.276	26.6438	25.6627	0.0176995	0	0.0117586	2.12459e-18
P09382;F8WEI7	LGALS1	Galectin-1	2	8	8	8	71.9	71.9	71.9	14.716	135	27.6358	27.5455	27.7053	27.6913	27.8425	27.3303	27.8095	27.6638	0.0170708	0	0.0487877	0
Q9NPD3;E9PI41;E9PPI9	EXOSC4	Exosome complex component RRP41	3	5	5	5	26.5	26.5	26.5	26.383	245	25.7446	25.508	25.6522	26.9067	25.4795	25.6489	25.7614	26.9889	0.0167775	0	0.0119925	0
Q9H0U6	MRPL18	39S ribosomal protein L18, mitochondrial	1	3	3	3	16.7	16.7	16.7	20.576	180	25.1265	24.6314	25.6529	26.741	25.2617	25.1615	25.5017	26.2928	0.0164858	0	0.0106759	0
G5EA06;Q92552;Q92552-2;D6RH20;D6RJC7;E5RJ73	MRPS27	28S ribosomal protein S27, mitochondrial	6	15	15	15	47.8	47.8	47.8	41.329	358	26.2891	25.9857	26.7923	28.0369	26.2476	26.4228	26.3494	28.1449	0.0151767	0	0.00795848	0
O94906;O94906-2	PRPF6	Pre-mRNA-processing factor 6	2	35	35	35	42.5	42.5	42.5	106.92	941	27.2961	28.6046	26.8307	27.0258	26.9918	28.5311	27.3209	26.9734	0.0150134	0	0.00928356	0
Q8TAA9-2;Q8TAA9	VANGL1	Vang-like protein 1	2	7	7	7	14.6	14.6	14.6	59.747	522	26.58	26.1625	25.9021	25.8308	26.3316	25.9216	26.3161	25.9653	0.0147895	0	0.0250043	0
P62829;C9JD32;J3KT29;J3KTJ3;B9ZVP7;J3QQT9	RPL23	60S ribosomal protein L23	6	8	8	8	50	50	50	14.865	140	32.3857	31.6482	33.0506	32.1778	32.1153	31.7345	33.1886	32.2774	0.0134002	0	0.0106514	0
P52597;A0A1B0GW42	HNRNPF	Heterogeneous nuclear ribonucleoprotein F;Heterogeneous nuclear ribonucleoprotein F, N-terminally processed	2	12	10	10	44.8	38.3	38.3	45.671	415	28.084	27.6441	27.9732	29.2547	27.9056	28.1085	27.7366	29.2582	0.0132389	0	0.00904685	0
Q96EY1-2;Q96EY1;Q96EY1-3;I3L1T6	DNAJA3	DnaJ homolog subfamily A member 3, mitochondrial	4	7	7	7	20.8	20.8	20.8	49.611	453	25.8059	26.2434	25.8449	26.3977	25.6601	26.3511	25.6858	26.6431	0.0120216	0	0.0142096	0
H0Y9X1;Q96EY4;D6RA57;D6RE67;D6RC31	TMA16	Translation machinery-associated protein 16	5	5	5	5	26	26	26	27.571	242	27.8627	28.403	28.6192	28.2961	27.8436	28.3876	28.5363	28.4601	0.0116729	0	0.0176865	0
O43824	GTPBP6	Putative GTP-binding protein 6	1	6	6	6	13.8	13.8	13.8	56.897	516	26.0808	25.8662	25.454	25.8657	25.6056	25.8846	25.9392	25.8823	0.0112304	0	0.0254039	0
P08574	CYC1	Cytochrome c1, heme protein, mitochondrial	1	9	9	9	32.6	32.6	32.6	35.422	325	27.2012	26.8646	27.3229	27.3219	26.8867	27.3169	27.1813	27.3676	0.0105106	0	0.0234685	4.24919e-18
Q09161;X6R941;F2Z2T1	NCBP1	Nuclear cap-binding protein subunit 1	3	26	26	26	43	43	43	91.838	790	27.394	26.9553	27.1467	28.216	27.2762	26.9258	27.3046	28.2467	0.0103597	0	0.00877646	0
P12236	SLC25A6	ADP/ATP translocase 3;ADP/ATP translocase 3, N-terminally processed	1	17	17	5	58.7	58.7	15.4	32.866	298	32.1495	31.6454	32.0137	31.8198	32.2951	31.3376	32.2009	31.8342	0.00988206	0	0.0136931	2.12459e-18
P62263;A0A2R8Y811;E5RH77	RPS14	40S ribosomal protein S14	3	12	12	12	69.5	69.5	69.5	16.273	151	31.8802	30.8585	32.5555	31.5969	31.703	30.7927	32.7562	31.6785	0.00982011	0	0.00616171	0
H3BNC9;P08708;H0YN88;A0A075B716;H0YN73;A0A0J9YYC4	RPS17	40S ribosomal protein S17	6	11	11	11	15.2	15.2	15.2	64.532	584	30.1762	28.4795	30.3773	29.9864	29.9734	28.7838	30.403	29.8919	0.00815808	0	0.00492862	0
A0A7I2V3Z0;Q01813-2;Q01813;B1APP6;V9GY25;H0Y3Y3;Q5VSR5	PFKP	ATP-dependent 6-phosphofructokinase, platelet type	7	5	4	4	7	5.8	5.8	81.799	746	24.0698	24.4203	24.3637	24.2347	25.4058	23.1289	24.3031	24.2807	0.00749253	0.00713259	0.00567593	0.00460352
E5RHG8;Q15369;R4GMY8;Q15369-2	TCEB1	Transcription elongation factor B polypeptide 1	4	5	5	5	64	64	64	9.9601	89	25.6623	26.4329	25.9907	26.2326	26.0462	26.51	26.0266	25.7651	0.00735605	0	0.0109084	2.12459e-18
Q9BUE0	MED18	Mediator of RNA polymerase II transcription subunit 18	1	2	2	2	10.6	10.6	10.6	23.662	208	24.3435	23.1007	23.8687	24.3504	24.2519	22.8854	24.0834	24.4704	0.00698899	0.0270833	0.0172843	0.00317449
P57772;P57772-2;C9J8T0	EEFSEC	Selenocysteine-specific elongation factor	3	11	11	11	21	21	21	65.304	596	25.2147	25.5884	25.4156	26.0534	25.2541	25.6349	25.7527	25.6555	0.00628145	0	0.0100627	0
E9PNW8;Q8WVX9	FAR1	Fatty acyl-CoA reductase 1	2	5	5	5	17.3	17.3	17.3	37.481	335	23.8727	23.6909	23.6591	24.047	24.2616	23.6824	24.2736	23.0741	0.00551088	0.0920518	0.0864015	0.00654305
P42766;F2Z388	RPL35	60S ribosomal protein L35	2	8	8	8	41.5	41.5	41.5	14.551	123	33.4089	30.5044	33.6897	32.8671	33.8634	30.0977	33.7229	32.8066	0.00514213	0	0.00150852	0
A0A3B3ITT5;P47914	RPL29	60S ribosomal protein L29	2	2	2	2	13.8	13.8	13.8	18.512	167	29.1138	22.6555	31.21	29.7083	29.2409	22.7876	31.0162	29.6605	0.00440495	0.071335	0.00722031	0.00268254
Q5TB53;Q9HD45	TM9SF3	Transmembrane 9 superfamily member 3	2	2	2	2	7.1	7.1	7.1	29.881	253	23.6052	22.7601	23.8694	23.6061	23.7858	22.8343	23.8017	23.4362	0.0042997	0.040575	0.0334602	0.00282043
O00567;A0A494C128;H0YDU4;H0Y653;Q5JXT2	NOP56	Nucleolar protein 56	5	23	23	23	45.5	45.5	45.5	66.049	594	27.4425	28.054	28.7269	27.4967	27.7923	27.8661	28.571	27.5044	0.0034468	0	0.00306332	0
Q52LJ0;Q52LJ0-1;H0YNA1	FAM98B	Protein FAM98B	3	10	10	7	29.8	29.8	22.2	45.547	433	26.0992	25.9689	26.6123	27.4551	26.258	26.4297	26.1234	27.3382	0.00343786	0	0.00263845	0
E9PF10;O75694-2;O75694	NUP155	Nuclear pore complex protein Nup155	3	4	4	4	4.1	4.1	4.1	148.09	1327	24.572	24.2807	24.4529	24.2891	24.9614	23.0671	24.9624	24.6138	0.00249426	0.110315	0.0644786	0.0409956
P62140;E7ETD8;C9JP48;C9J9S3	PPP1CB	Serine/threonine-protein phosphatase PP1-beta catalytic subunit;Serine/threonine-protein phosphatase	4	12	12	4	40.4	40.4	13.1	37.186	327	28.0285	28.2592	27.8754	28.5458	28.2059	28.3187	27.9937	28.1995	0.00222341	0	0.00461751	0
Q9NY12-2;Q9NY12	GAR1	H/ACA ribonucleoprotein complex subunit 1	2	8	8	8	39.7	39.7	39.7	20.834	199	28.1005	28.3486	28.134	27.5609	28	28.3212	28.1222	27.7067	0.00151794	0	0.00239479	0
O43290;E9PQI8	SART1	U4/U6.U5 tri-snRNP-associated protein 1	2	46	46	46	60.2	60.2	60.2	90.254	800	28.9685	28.6923	29.2976	27.9557	28.8165	28.646	29.5252	27.9295	0.000805282	0	0.000616268	0
P62241;Q5JR95	RPS8	40S ribosomal protein S8	2	13	13	13	58.7	58.7	58.7	24.205	208	31.0578	30.5823	32.1682	31.2475	31.1394	30.7766	31.8445	31.2963	0.000261006	0	0.000217196	0
Q01780;Q01780-2;K7EJ37	EXOSC10	Exosome component 10	3	15	15	15	20.7	20.7	20.7	100.83	885	25.0849	23.5438	24.7103	26.5561	24.4355	24.4848	24.5621	26.4115	-0.000275657	0	0.000116746	0
Q9BRX9;F8VSE4;H0YIE8;G3V221;H7C0S9	WDR83	WD repeat domain-containing protein 83	5	8	8	8	37.8	37.8	37.8	34.342	315	26.9182	27.4345	26.4143	26.8473	26.5232	27.6057	26.5371	26.9469	-0.000376605	0	0.000380761	0
Q13492;Q13492-5;Q13492-2;Q13492-3;Q13492-4;E5RFU0;E5RK51;E9PDG8;E5RGY9;E5RHK9;E5RIJ5;E5RFC6;E9PLJ8;E9PKP6;E9PI56;O60641-3;O60641-4;O60641;H0YEH1;H0YCY1;H0YEF7	PICALM	Phosphatidylinositol-binding clathrin assembly protein	21	7	7	7	15.5	15.5	15.5	70.754	652	26.151	25.8865	25.3049	25.5162	25.5275	25.4945	25.6152	26.2192	-0.000554624	0	0.000726031	0
O76094;O76094-2;D6RDY6;R4GNC1	SRP72	Signal recognition particle subunit SRP72	4	36	36	36	62.3	62.3	62.3	74.605	671	29.0584	29.6945	30.479	29.6878	29.2121	29.5322	30.3922	29.7801	-0.000771708	0	0.000669716	0
Q9Y3F4-2;Q9Y3F4;H0YH33	STRAP	Serine-threonine kinase receptor-associated protein	3	8	8	8	30.3	30.3	30.3	39.777	363	25.3124	24.5695	24.8505	25.7144	25.1926	24.7749	24.6491	25.8272	-0.000779475	0	0.000707643	0
A0A2R8Y851;P62273;P62273-2;A0A2R8Y6P7;A0A087WTT6	RPS29	40S ribosomal protein S29	5	4	4	4	33.3	33.3	33.3	10.256	87	31.0781	27.9033	30.7227	30.5267	30.2702	28.0179	31.2077	30.7266	-0.00211206	0	0.000693477	1.32787e-19
Q9NYK5-2;Q9NYK5;C9JG87	MRPL39	39S ribosomal protein L39, mitochondrial	3	7	7	7	18.7	18.7	18.7	40.457	353	25.2032	24.5818	25.454	26.3964	25.0542	24.8918	25.1545	26.5249	-0.00252676	0	0.0015793	0
Q96PK6;Q96PK6-2;A0A0A6YYI9;F8WDX3;A0A0A0MSL8;B8ZZ74;Q96PK6-3;Q96PK6-4	RBM14	RNA-binding protein 14	8	17	17	12	25.9	25.9	17.8	69.491	669	28.6182	28.6928	28.3226	28.6883	28.3519	28.886	28.3398	28.7306	-0.00340948	0	0.00701662	0
Q08211;Q08211-2;REV__H0YA90;REV__Q7Z6J0-3	DHX9	ATP-dependent RNA helicase A	4	37	37	37	34.8	34.8	34.8	140.96	1270	27.4226	27.673	27.7716	27.8921	27.7145	27.6531	27.6267	27.751	-0.00349583	0	0.0113573	0
O95104-2;O95104;O95104-3	SCAF4	Splicing factor, arginine/serine-rich 15	3	5	2	2	4.2	1.9	1.9	123.64	1125	24.3176	23.7476	23.1677	23.2991	24.3033	23.3378	23.8899	22.9863	-0.00365649	0.137762	0.0839314	0.0723426
O75909;G3V5E1;O75909-1;O75909-4;O75909-2;G3V2Q3;G3V235	CCNK	Cyclin-K	7	12	12	12	29.7	29.7	29.7	64.239	580	28.6114	28.7445	28.0945	27.2217	28.6894	28.4566	28.3767	27.1337	-0.00395275	0	0.00268201	0
P46778;G3V1B3;M0R181;M0R3I5	RPL21	60S ribosomal protein L21	4	10	10	10	48.1	48.1	48.1	18.565	160	31.6531	27.2939	32.9864	32.1343	31.6105	27.5722	32.9022	31.9664	-0.00410058	0	0.000787015	1.32787e-19
P23396;P23396-2;E9PL09;E9PPU1;F2Z2S8;H0YCJ7;H0YF32;H0YEU2;E9PQ96;E9PJH4;E9PK82;E9PSF4;E9PQX2;H0YES8	RPS3	40S ribosomal protein S3	14	19	19	19	75.3	75.3	75.3	26.688	243	30.6944	28.9976	30.2996	30.6813	30.524	29.3012	30.2166	30.6143	-0.00419755	0	0.00279643	0
H0Y993;P35659;H0Y8X0;B4DFG0;A0A494C028;P35659-2;D6RDA2;A0A494C198;D6R9L5	DEK	Protein DEK	9	14	14	14	35.5	35.5	35.5	43.247	380	27.9682	27.4517	27.8199	28.0951	28.0739	27.5535	27.8041	27.8803	-0.00576839	0	0.0110326	0
A0A0A0MR02;P45880;P45880-2;P45880-1;Q5JSD2;Q5JSD1;A2A3S1	VDAC2	Voltage-dependent anion-selective channel protein 2	7	10	10	10	39.7	39.7	39.7	30.348	282	28.9054	28.4814	28.7692	29.0922	29.1294	28.7265	28.6468	28.7189	-0.00665699	0	0.0133023	0
P20042	EIF2S2	Eukaryotic translation initiation factor 2 subunit 2	1	9	9	9	26.7	26.7	26.7	38.388	333	27.0795	27.064	26.9275	27.1513	26.9884	27.1346	26.8938	27.1785	-0.00679666	0	0.0289166	0
H0YFD6;P40939;A0A2R8Y4F5;A0A2R8YG21;A0A2R8Y688;P40939-2	HADHA	Trifunctional enzyme subunit alpha, mitochondrial;Long-chain enoyl-CoA hydratase;Long chain 3-hydroxyacyl-CoA dehydrogenase	6	26	26	26	45.2	45.2	45.2	86.371	792	31.3722	31.8951	31.6013	31.3659	31.3792	31.8457	31.645	31.3363	-0.00706155	0	0.0138001	0
O94842-3;O94842-2;O94842;A0A669KB71;O15405-2;O15405;Q96NM4-3;Q96NM4;Q96NM4-4;Q96NM4-2;O94900	TOX4	TOX high mobility group box family member 4	11	6	6	6	14.1	14.1	14.1	63.594	595	25.4906	24.6077	24.9829	25.3605	24.9471	24.9716	24.9282	25.5631	-0.00793836	0	0.0106134	0
Q3ZCQ8;Q3ZCQ8-2;M0R0C3;M0R2F8;Q3ZCQ8-3;M0R003;M0QXC3;M0R2Z3;M0R303;M0R2D2;M0R1Y4	TIMM50	Mitochondrial import inner membrane translocase subunit TIM50	11	6	6	6	19.5	19.5	19.5	39.646	353	25.3023	25.4715	25.6033	26.2523	26.1277	24.9856	25.246	26.2375	-0.00812599	0	0.00724602	0
Q08945;E9PMD4;A0A0U1RRK2;E9PPZ7	SSRP1	FACT complex subunit SSRP1	4	20	20	20	36.4	36.4	36.4	81.074	709	27.3103	27.8888	27.4819	27.6204	27.2708	27.8604	27.6034	27.5331	-0.00845342	0	0.0166343	0
P84090;G3V279	ERH	Enhancer of rudimentary homolog	2	6	6	6	52.9	52.9	52.9	12.259	104	30.221	31.6601	30.68	30.2539	30.0597	31.4589	30.9256	30.3367	-0.00853448	0	0.00623629	1.0623e-18
Q15650;H0YL91;H0YKD9	TRIP4	Activating signal cointegrator 1	3	7	7	7	13.3	13.3	13.3	66.145	581	24.2035	23.0376	24.3149	25.4327	23.7447	23.5556	24.2227	25.4307	-0.00876724	0.0381909	0.0151642	0.0103354
Q9H0H5;H0YIK5;F8VRD2;F8W1E5;F8VQF5;F8VYH6;F8VQZ5;F8VWX0;F8W1T4;F8W0L1;F8VZ66;F8VV37;F8VV47;F8VWY4;F8VVE5	RACGAP1	Rac GTPase-activating protein 1	15	5	5	5	9.8	9.8	9.8	71.026	632	24.1395	22.97	23.6016	25.0392	23.8896	23.0891	23.406	25.3296	-0.00899345	0.0853172	0.0317857	0.0223107
E9PLL6;P46776;E9PJD9;E9PLX7	RPL27A	60S ribosomal protein L27a	4	7	7	7	43.5	43.5	43.5	12.201	108	30.8631	29.5996	32.5107	30.9375	31.013	29.5601	32.4526	30.847	-0.00956014	0	0.00380006	5.31148e-19
Q9Y3C1;D6RIC3;A0A0C4DGU5;A0A087X2G6;Q9Y3C1-3;Q9Y3C1-2;D6RC60	NOP16	Nucleolar protein 16	7	8	8	8	47.2	47.2	47.2	21.188	178	27.8535	27.1128	28.4715	27.6899	28.0165	27.1048	28.3084	27.6576	-0.0101084	0	0.00890762	0
B7Z6D5;Q96GQ7;A0A087X059;A0A087WYH5	DDX27	Probable ATP-dependent RNA helicase DDX27	4	21	21	21	31.5	31.5	31.5	86.604	765	26.7664	27.6467	27.7025	26.5119	26.9621	27.2544	27.7009	26.668	-0.0104752	0	0.00938389	0
A0A3B3ITU3;Q9H246;A0A6Q8PGF2;A0A6Q8PFS2	C1orf21	Uncharacterized protein C1orf21	4	3	3	3	30.4	30.4	30.4	11.546	102	22.685	23.0834	22.9107	23.181	23.1686	22.7538	22.9782	22.915	-0.0111243	0.198758	0.429423	0.239768
Q14258;A0A3B3IUA7	TRIM25	E3 ubiquitin/ISG15 ligase TRIM25	2	13	13	13	26.2	26.2	26.2	70.973	630	25.969	25.405	26.0103	27.163	26.1345	25.6283	25.6171	27.121	-0.0116093	0	0.00762311	1.0623e-18
O60783	MRPS14	28S ribosomal protein S14, mitochondrial	1	4	4	4	34.4	34.4	34.4	15.139	128	25.9147	22.8669	26.2961	27.3526	25.8905	23.2099	25.9269	27.3562	-0.0116858	0.0858781	0.0177962	0.00580367
P42677	RPS27	40S ribosomal protein S27	1	5	5	2	40.5	40.5	14.3	9.461	84	29.7849	28.9488	30.5044	29.6511	29.7265	29.0361	30.4333	29.6436	-0.0124049	0	0.00973603	0
O00267-2;O00267	SUPT5H	Transcription elongation factor SPT5	2	3	3	3	3.8	3.8	3.8	120.5	1083	24.2883	22.7482	24.2251	24.2616	22.9796	24.1115	24.1356	24.2456	-0.0127028	0.0380935	0.023067	0.0127297
P55160;P55160-2;F8W050	NCKAP1L	Nck-associated protein 1-like	3	4	4	4	3.7	3.7	3.7	128.15	1127	24.4346	23.7583	24.1707	24.0246	23.9808	23.6783	24.5127	24.1655	-0.0127201	0	0.0192396	0
Q96DV4;Q96DV4-2	MRPL38	39S ribosomal protein L38, mitochondrial	2	11	11	11	32.4	32.4	32.4	44.596	380	25.7089	25.5079	26.0699	27.0948	25.5983	25.6725	26.0246	27.035	-0.0127607	0	0.00885961	0
C9JQD4;O43447;H0YEL5;A0A7I2YQS4;O43447-2;A0A7I2V5V0;A0A7I2V2H6;A0A7I2V343	PPIH	Peptidyl-prolyl cis-trans isomerase;Peptidyl-prolyl cis-trans isomerase H	8	7	7	7	40.4	40.4	40.4	16.549	151	26.1402	26.8909	26.7729	26.1985	26.0263	26.6964	27.055	26.1731	-0.0129285	0	0.0142649	0
Q14152;Q14152-2	EIF3A	Eukaryotic translation initiation factor 3 subunit A	2	38	38	38	30.5	30.5	30.5	166.57	1382	27.3825	26.4077	27.0026	27.5487	27.1373	26.5223	26.8746	27.7545	-0.013206	0	0.0122663	0
Q13155;A8MU58;Q13155-2	AIMP2	Aminoacyl tRNA synthase complex-interacting multifunctional protein 2	3	6	6	6	30	30	30	35.348	320	25.3703	25.6865	25.6211	26.6473	25.3317	25.7443	25.4699	26.7252	-0.013547	0	0.0108217	2.12459e-18
Q9HD20-2;Q9HD20;Q9HD20-3;H7C3H2	ATP13A1	Manganese-transporting ATPase 13A1	4	9	9	9	9.1	9.1	9.1	121.11	1086	24.9438	24.0346	25.0275	24.8385	25.5169	23.741	24.7891	24.7418	-0.0139543	0	0.0109075	0
O75152;E9PQ61;E9PBY7;A0A1B0GTU1;A0A494C0C4;A0A1W2PPR9	ZC3H11A	Zinc finger CCCH domain-containing protein 11A	6	10	10	10	15.4	15.4	15.4	89.13	810	25.2925	24.9784	24.15	26.1007	24.9614	25.1985	24.2898	26.016	-0.013972	0	0.00871682	0
Q9H2W6;H0YN64;A0A087WT90	MRPL46	39S ribosomal protein L46, mitochondrial	3	7	7	7	27.6	27.6	27.6	31.705	279	26.2488	25.4261	26.0401	25.835	26.1885	25.7315	26.0874	25.4849	-0.0144295	0	0.0205322	0
Q8TCC3;Q8TCC3-2;B8ZZV5;Q8TCC3-3	MRPL30	39S ribosomal protein L30, mitochondrial	4	3	3	3	23.6	23.6	23.6	18.546	161	23.9169	23.8875	24.2088	24.8371	23.8605	24.028	24.1483	24.7505	-0.0157575	0	0.0182154	0
Q71UI9;P0C0S5;C9J0D1;A0A494C189;Q71UI9-3;Q71UI9-4;Q71UI9-2;C9J386	H2AFV	Histone H2A.V;Histone H2A.Z;Histone H2A	8	4	2	2	31.2	18.8	18.8	13.509	128	28.7176	28.5968	29.775	30.4578	30.0283	28.0185	30.0465	29.3899	-0.01599	0	0.00824063	0
Q9NVH6-7;Q9NVH6-6;Q9NVH6-5;Q9NVH6;Q9NVH6-8;Q9NVH6-4;Q9NVH6-2;Q9NVH6-3	TMLHE	Trimethyllysine dioxygenase, mitochondrial	8	2	2	2	8.2	8.2	8.2	41.537	353	24.8183	24.7021	23.2035	24.6014	24.8126	24.7992	22.7674	24.8815	-0.0161602	0.13694	0.0671067	0.0366963
O75533;H7C341;B4DGZ4;A0A494C1M2;O75533-2;F8WC19	SF3B1	Splicing factor 3B subunit 1	6	55	55	55	58.7	58.7	58.7	145.83	1304	28.4043	28.8673	27.5162	27.2846	27.8477	28.7562	28.0497	27.3507	-0.0170421	0	0.0121552	0
A0A0U1RRM4;P26599;P26599-2;P26599-3;A6NLN1;A0A7I2V621;A0A0D9SF20;A0A7I2V4H6;A0A6Q8PEX4;K7EKJ7;K7ELW5;K7ES59;K7EK45;A0A087WUW5;A0A087WU68	PTBP1	Polypyrimidine tract-binding protein 1	15	16	16	14	45.1	45.1	42	62.463	588	29.2622	28.5257	28.5057	30.0411	29.0371	28.6127	28.3864	30.2277	-0.01774	0	0.0108826	0
Q9H6F5;Q9H6F5-2;H0YG79	CCDC86	Coiled-coil domain-containing protein 86	3	7	7	7	24.7	24.7	24.7	40.235	360	24.9588	26.0372	25.4002	25.8455	25.2899	26.3179	24.9991	25.5635	-0.0178291	0	0.0162427	0
Q93050-3;Q93050;Q93050-1;B7Z2A9;B7Z641;K7EPG4;F5H1T6;K7EN36;K7EM24;K7ERA0;A0A2R8Y6X9;K7ERA6;K7ENA1;F5GX48;F5H847;Q13488-2;Q13488;Q9HBG4	ATP6V0A1	V-type proton ATPase 116 kDa subunit a isoform 1;V-type proton ATPase subunit a	18	16	16	14	22	22	19.9	96.599	838	26.7681	26.8116	26.5677	25.717	26.7265	26.4216	26.668	25.9769	-0.0178647	0	0.0197775	0
Q9BYD2;Q5SZR1;A0A1W2PPE5;A0A1W2PQB6;A0A1W2PS92	MRPL9	39S ribosomal protein L9, mitochondrial	5	7	7	7	28.5	28.5	28.5	30.243	267	25.9055	25.251	26.1056	26.0117	26.0227	25.2376	25.9423	25.9977	-0.0183529	0	0.0231887	4.24919e-18
Q9Y2P8;Q5VZU3;Q5VYW8;Q9Y2P8-2;Q5VZU2	RCL1	RNA 3-terminal phosphate cyclase-like protein	5	8	8	8	25.2	25.2	25.2	40.842	373	23.7698	26.2998	23.8562	24.5962	23.9435	26.6063	23.5423	24.3529	-0.019286	0	0.00716604	1.0623e-18
Q8WXI9;A0A0U1RRM1;A0A0U1RR30;A0A0U1RRK3;A0A0U1RR34;A0A1B0GW07;Q86YP4-2;Q86YP4;Q86YP4-3	GATAD2B	Transcriptional repressor p66-beta	9	12	12	12	27	27	27	65.26	593	25.0985	25.3846	25.4089	25.9518	25.2169	25.7173	25.1548	25.6772	-0.0194343	0	0.0287559	0
P31943;G8JLB6;E9PCY7;D6RBM0;D6RIU0;H0YB39;D6RIT2;D6RAM1;E7EN40;D6RIH9;D6RJ04;D6RDU3;D6RFM3;D6R9T0;E5RGV0;E7EQJ0;H0YBD7;D6RDL0;H0YBG7;E5RGH4;D6RF17;D6R9D3;H0YAQ2;E5RJ94	HNRNPH1	Heterogeneous nuclear ribonucleoprotein H;Heterogeneous nuclear ribonucleoprotein H, N-terminally processed	24	19	19	11	53.7	53.7	33.9	49.229	449	30.5187	30.1624	30.3311	31.2314	30.3554	30.372	30.2184	31.2169	-0.0202327	0	0.0210252	0
Q9BVP2-2;Q9BVP2;C9JYH9;C9JZT7;B4DMU5	GNL3	Guanine nucleotide-binding protein-like 3	5	16	16	16	35.2	35.2	35.2	60.54	537	27.2514	27.5139	28.5146	27.6996	27.3975	27.2805	28.3126	27.9075	-0.0203167	0	0.0190442	0
Q8WWC4;H7C0V0	C2orf47	Uncharacterized protein C2orf47, mitochondrial	2	2	2	2	6.5	6.5	6.5	32.544	291	25.2578	23.1137	25.3711	25.1877	22.9356	25.3682	25.3177	25.2255	-0.020806	0.0491976	0.016212	0.0120096
Q86YS7;Q86YS7-3;Q86YS7-2;Q86YS7-4;Q86YS7-5;H0YFC4;H0YFE9;H0YGU7	C2CD5	C2 domain-containing protein 5	8	32	32	32	43	43	43	110.45	1000	28.4183	28.4117	28.3824	27.3577	28.3804	28.4373	28.3044	27.3645	-0.0208344	0	0.0194114	0
Q9UBB9;Q9UBB9-2;H0Y4U8;F6UQ07;F6UKU9;F6SQZ1;F6XM96	TFIP11	Tuftelin-interacting protein 11	7	18	18	18	25.9	25.9	25.9	96.819	837	26.2521	27.2475	25.8221	26.5706	26.1267	27.321	26.0008	26.3592	-0.0211911	0	0.0169421	0
P31040;P31040-2;D6RFM5;A0A087X1I3;P31040-3;A0A494C1T6;H0Y8X1	SDHA	Succinate dehydrogenase [ubiquinone] flavoprotein subunit, mitochondrial	7	19	19	19	39.5	39.5	39.5	72.691	664	27.5147	27.563	27.4852	27.3033	27.6291	27.4919	27.6427	27.012	-0.022625	0	0.0500584	0
A0A494C0M1;P52701;P52701-4;P52701-3;A0A087WWJ1;P52701-2;A0A087WYT6;C9JH55;C9J8Y8;C9J7Y7;F8WAX8	MSH6	DNA mismatch repair protein Msh6	11	14	14	14	13.3	13.3	13.3	142.85	1261	25.7937	24.8897	25.7797	26.0611	26.5575	23.979	25.8541	26.0422	-0.0228291	0	0.0124482	0
C9J384;Q9BQ75-2;Q9BQ75;H7C515	CMSS1	Protein CMSS1	4	6	6	6	28	28	28	26.228	225	25.9049	24.7795	25.8473	26.1514	25.6548	25.1587	25.4306	26.346	-0.023256	0	0.0199433	0
Q96EY7;Q96EY7-2;B8ZZQ4;F8WE76	PTCD3	Pentatricopeptide repeat domain-containing protein 3, mitochondrial	4	18	18	18	31.9	31.9	31.9	78.549	689	25.7583	25.0441	26.043	27.14	25.3897	25.4229	25.7484	27.3313	-0.0232941	0	0.0124011	0
A0A2R8Y7W5;A0A2R8Y4Z0;Q14004-2;Q14004;A0A2R8YF61;A0A2R8YD28;A0A2R8Y7Y0;A0A2R8YCQ1	CDK13	Cyclin-dependent kinase 13	8	6	2	2	6.6	2.1	2.1	121.14	1099	24.0093	24.145	24.1612	23.0207	23.8213	22.7374	24.7743	23.909	-0.0235353	0.10834	0.0597469	0.0295364
A0A7P0T868;Q9NY61;A0A7P0TAR0;A0A7P0Z4P2;A0A7P0Z4N2;A0A7P0Z434;A0A087WTH8;A0A7P0TBI0;A0A087WWS8;A0A7P0TBG4;A0A087WW41;A0A0J9YWE9	AATF	Protein AATF	12	11	11	11	32.4	32.4	32.4	60.882	540	26.5553	27.376	27.0624	25.9124	26.5785	27.1331	26.9641	26.1345	-0.023969	0	0.0209507	0
P07948-2;P07948;H0Y3C5;J3KPD6;P08631-3;P08631-2;P08631-4;P08631;E5RJ37	LYN	Tyrosine-protein kinase Lyn	9	6	6	5	12	12	10.4	56.033	491	25.0932	25.6939	25.7967	25.9101	25.4053	25.2364	25.8342	25.9179	-0.0250282	0	0.0351845	0
Q9BVJ6-3;Q9BVJ6;Q9BVJ6-2;Q5TAP6;X6RJY0	UTP14A	U3 small nucleolar RNA-associated protein 14 homolog A	5	10	10	10	18.8	18.8	18.8	82.004	719	25.0847	25.4592	25.7101	25.0809	25.2269	25.0585	25.7819	25.1669	-0.0252363	0	0.0392514	0
Q5T3I0;Q5T3I0-3;A0A0A0MRK1;E9PAV9;F8W895;E9PPY4;F2Z3C6;Q5T3I0-2	GPATCH4	G patch domain-containing protein 4	8	8	8	8	24	24	24	50.381	446	26.4527	25.9584	26.6158	25.5811	26.5546	26.2895	26.4655	25.1957	-0.0256696	0	0.0222156	4.24919e-18
Q96GM8;Q96GM8-2	TOE1	Target of EGR1 protein 1	2	5	5	5	13.1	13.1	13.1	56.547	510	24.652	24.5822	23.9385	25.0135	24.5168	24.274	24.3107	24.9814	-0.0258096	0	0.0321407	0
Q9GZS1;Q9GZS1-1;E7EX70	POLR1E	DNA-directed RNA polymerase I subunit RPA49	3	10	10	10	24.8	24.8	24.8	47.26	419	25.285	25.3268	25.2129	25.7612	25.0167	25.3225	25.2445	25.8965	-0.0264196	0	0.0409045	0
Q8TDN4;Q8TDN4-2;Q8TDN4-4;V9GYB4;J3QRY5	CABLES1	CDK5 and ABL1 enzyme substrate 1	5	7	7	7	16	16	16	67.598	633	27.1467	27.0763	27.1258	26.2078	27.0804	27.1806	26.9507	26.2391	-0.0264666	0	0.0291337	0
Q9NVI7-2;Q9NVI7;Q9NVI7-3;Q5SV16;H0Y2W2;Q5T9A4-2	ATAD3A	ATPase family AAA domain-containing protein 3A	6	34	34	10	60.8	60.8	19.3	66.217	586	29.2049	29.1022	29.1812	30.0407	28.9399	29.3216	29.1432	30.0111	-0.0283249	0	0.0303747	0
B0QYK0;Q01844-6;Q01844-3;Q01844;Q01844-5;A0A0D9SFL3;C9JGE3;Q01844-2;Q01844-4	EWSR1	RNA-binding protein EWS	9	7	7	2	16	16	7	64.929	618	28.1756	27.0074	27.8792	28.0459	27.5557	27.5974	27.8077	28.0324	-0.0287111	0	0.03472	0
Q6UN15-5;Q6UN15;Q6UN15-4;A0A0B4J203	FIP1L1	Pre-mRNA 3-end-processing factor FIP1	4	15	15	1	36.1	36.1	3.4	65.727	588	29.2563	28.837	28.5443	27.3276	28.8087	28.7101	28.791	27.5388	-0.0291379	0	0.0191505	0
O43390;O43390-3;B4DT28;A0A6Q8PH31;A0A6Q8PEX7;A0A6Q8PH35;A0A6Q8PHG0;A0A286YEZ8;A0A7I2V2F0	HNRNPR	Heterogeneous nuclear ribonucleoprotein R	9	30	30	2	49.6	49.6	2.8	70.942	633	28.757	29.075	29.4665	28.8809	28.727	28.9369	29.5414	28.8571	-0.0292476	0	0.0427776	0
Q9BYD6;H0Y8N7	MRPL1	39S ribosomal protein L1, mitochondrial	2	4	4	4	16.9	16.9	16.9	36.908	325	23.8258	24.3154	24.7089	24.7959	23.9652	24.3321	24.4173	24.8135	-0.0294877	0	0.0361936	0
P41223;P41223-2;C9JCD9	BUD31	Protein BUD31 homolog	3	4	4	4	25.7	25.7	25.7	17	144	24.7568	25.3804	24.4408	24.8952	24.6153	25.1425	24.7755	24.8218	-0.0295274	0	0.0459281	8.49837e-18
C9JG41;Q9NQX7-2;Q9NQX7;F5H4I5;E7EUS6;B8ZZM6;Q9NQX7-3	ITM2C	Integral membrane protein 2C;CT-BRI3	7	4	4	4	32.8	32.8	32.8	20.056	180	25.0845	22.8807	25.3164	25.383	25.1244	25.1945	22.6201	25.6071	-0.0296427	0.0679099	0.0226489	0.00477344
Q5QPL9;Q9UKM9-2;Q9UKM9;Q5QPM1;Q5QPM0;Q5QPM2	RALY	RNA-binding protein Raly	6	14	14	14	53.6	53.6	53.6	24.665	237	28.5446	28.0618	28.9458	29.8363	28.7755	28.1234	28.6763	29.6911	-0.0305339	0	0.0209078	0
Q8NC60	NOA1	Nitric oxide-associated protein 1	1	7	7	7	12.3	12.3	12.3	78.457	698	24.0366	23.5042	24.3633	25.408	23.8948	23.6867	23.9175	25.6903	-0.0306958	0	0.0168867	0
E9PLP8;Q12996;Q12996-2	CSTF3	Cleavage stimulation factor subunit 3	3	6	6	6	9.5	9.5	9.5	86.272	749	24.1868	24.8249	23.8624	23.2253	24.084	24.6725	24.1603	23.0584	-0.0310802	0.221498	0.127804	0.0699134
H0Y8R3;D6RF98;A0A7P0TBJ4;A0A7P0Z4N7;A0A7P0T9Y9;A0A7P0T947;Q06330-3;Q06330-2;Q06330-5;Q06330-4;Q06330-6;Q06330-7;Q06330;D6R927	RBPJ	Recombining binding protein suppressor of hairless	14	2	2	2	20	20	20	15.425	135	24.3712	24.2479	24.0828	24.7122	24.1501	24.3447	24.4764	24.3173	-0.0313903	0	0.0755156	0
O43143	DHX15	Pre-mRNA-splicing factor ATP-dependent RNA helicase DHX15	1	32	32	31	47.4	47.4	46.3	90.932	795	27.844	28.2478	27.7286	27.7782	27.8784	27.9473	27.885	27.7606	-0.0318535	0	0.0932087	0
P62304;A6NHK2	SNRPE	Small nuclear ribonucleoprotein E	2	4	4	4	65.2	65.2	65.2	10.803	92	30.9204	31.6789	30.7336	30.151	30.3941	31.7537	30.8395	30.3684	-0.032057	0	0.0242332	4.24919e-18
Q9NTI5-2;Q9NTI5;Q9NTI5-3;A9IYQ1;Q9NTI5-4;Q9NTI5-5	PDS5B	Sister chromatid cohesion protein PDS5 homolog B	6	7	5	5	5.2	4	4	158.28	1391	22.7923	23.0556	24.4666	23.2274	23.5023	22.9825	23.9814	22.9433	-0.0331097	0.0903748	0.0620011	0.0079912
Q02218;E9PCR7;A0A0D9SFS3;E9PDF2;E9PFG7;Q02218-3;C9J4G7;Q9ULD0;Q9ULD0-3;Q9ULD0-2	OGDH	2-oxoglutarate dehydrogenase, mitochondrial	10	61	61	3	65.3	65.3	6.3	115.93	1023	30.6382	31.1731	30.9973	30.7454	30.3419	31.1107	31.0968	30.8667	-0.0344922	0	0.0561484	0
Q9UKF6;G5E9W3;C9JZH6	CPSF3	Cleavage and polyadenylation specificity factor subunit 3	3	21	21	21	37.6	37.6	37.6	77.485	684	27.8168	27.8263	27.5039	26.3222	27.2638	27.9779	27.6288	26.4595	-0.0347771	0	0.0246174	4.24919e-18
Q12789;Q12789-3;H3BU37;H3BRD0;I3L1Z3;H3BU55	GTF3C1	General transcription factor 3C polypeptide 1	6	35	35	35	20	20	20	238.87	2109	25.3417	24.3617	25.8251	26.3749	25.513	24.2165	25.5521	26.4813	-0.0351021	0	0.0188655	0
Q14694;Q14694-3;Q14694-2;H3BQP1;J3KT19;H3BNS8;H3BQC6;H3BNA1	USP10	Ubiquitin carboxyl-terminal hydrolase 10	8	16	16	16	23.7	23.7	23.7	87.133	798	26.6799	25.6103	25.975	27.7475	26.422	25.6633	26.0648	27.7214	-0.0352896	0	0.0184816	0
P40938;P40938-2;A0A087X270	RFC3	Replication factor C subunit 3	3	7	7	7	23	23	23	40.556	356	24.7165	25.0585	24.6063	25.4424	24.397	25.1969	24.6498	25.4382	-0.0354945	0	0.0403656	0
O00411;K7EMH3;K7ESD1	POLRMT	DNA-directed RNA polymerase, mitochondrial	3	19	19	19	19.5	19.5	19.5	138.62	1230	25.3157	25.061	25.6245	25.9644	25.3721	25.0536	25.3793	26.0181	-0.0356391	0	0.0441848	0
H0Y6Y8;B1AL05;Q8N983-4;Q8N983-3;Q8N983-2;Q8N983;Q8N983-6;Q8N983-7;M0R051;H0YBU8	MRPL43	39S ribosomal protein L43, mitochondrial	10	5	5	5	26	26	26	18.657	169	24.932	24.9411	25.561	26.5744	25.2961	25.1536	24.9756	26.4393	-0.0359475	0	0.0241189	4.24919e-18
A6NHQ2	FBLL1	rRNA/tRNA 2-O-methyltransferase fibrillarin-like protein 1	1	4	2	2	11.4	3.6	3.6	34.803	334	29.0747	29.2512	29.9936	22.9246	29.0639	29.1659	29.9068	22.962	-0.0363908	0.148526	0.0151562	0.0141825
P62244;I3L3P7;I3L246;H3BN98;H3BV27;H3BT37;I3L303;H3BVC7	RPS15A	40S ribosomal protein S15a	8	9	9	9	71.5	71.5	71.5	14.839	130	30.1684	29.7458	30.3419	31.2724	29.8963	30.072	30.1477	31.2666	-0.0364814	0	0.0279128	0
H3BLV9;Q96SB4-4;Q96SB4;Q96SB4-3;D6RBM8;A8MPP7;A8MPY5;E7ETV6;Q9UPE1-2;Q9UPE1-3;Q9UPE1-4;Q9UPE1;H7C2I2;D6RBF8;C9J2M4;C9JWF7	SRPK1	SRSF protein kinase 1	16	13	13	9	24.6	24.6	18.2	76.039	671	26.4338	26.6893	27.1419	26.4413	26.6002	26.5894	26.852	26.5155	-0.0373149	0	0.0736765	0
O43809;H3BND3;H3BV41	NUDT21	Cleavage and polyadenylation specificity factor subunit 5	3	19	19	19	85.5	85.5	85.5	26.227	227	32.3365	32.1648	32.1166	31.1376	32.118	32.1893	32.2305	31.0681	-0.0373849	0	0.0331293	0
P62081;B5MCP9;A0A2R8Y623	RPS7	40S ribosomal protein S7	3	11	11	11	59.8	59.8	59.8	22.127	194	29.9361	29.6612	30.0405	29.4647	30.1764	29.4989	29.9109	29.3661	-0.0375311	0	0.0581945	0
P55081	MFAP1	Microfibrillar-associated protein 1	1	15	15	14	32.3	32.3	30.8	51.958	439	28.3217	28.0775	27.4554	26.5953	27.9935	28.0499	27.5386	26.7132	-0.0387224	0	0.0268645	0
Q9NSD9;Q9NSD9-2	FARSB	Phenylalanine--tRNA ligase beta subunit	2	21	21	21	37.2	37.2	37.2	66.115	589	28.1268	27.3794	27.7385	28.2367	27.9416	27.6588	27.4047	28.3194	-0.0392325	0	0.0496388	0
P25490;H0YJV7;O15391;H0YJU4;Q96MM3	YY1	Transcriptional repressor protein YY1;Transcription factor YY2	5	6	6	6	13	13	13	44.712	414	26.2664	25.5521	26.3394	25.011	26.0719	25.2479	26.1064	25.5837	-0.0397529	0	0.0365004	0
P61978-2;P61978;S4R457;S4R359	HNRNPK	Heterogeneous nuclear ribonucleoprotein K	4	23	23	1	58.6	58.6	7.8	51.028	464	30.9751	30.8268	30.8155	31.2132	30.7198	30.9985	30.6954	31.2563	-0.0401582	0	0.0905326	0
B5MCF9;O00541-2;O00541;B3KXD6;H7C267;H7BYY8	PES1	Pescadillo homolog	6	10	10	10	16.3	16.3	16.3	66.077	571	25.3561	24.5285	25.6351	25.2588	25.6689	24.347	25.5266	25.0754	-0.0401698	0	0.0366006	0
M0R0N4;M0QYZ2;P53680;M0QZ21;X6R390;P53680-2;M0R1S0	AP2S1	AP-2 complex subunit sigma	7	5	5	5	35.4	35.4	35.4	17.303	144	25.9262	25.0608	25.8881	26.6227	25.7897	25.4327	25.8584	26.2528	-0.0410391	0	0.0394362	0
F8WCU9;Q68CP9-3;Q68CP9;F8W108;F8VWP4	ARID2	AT-rich interactive domain-containing protein 2	5	4	4	4	3.1	3.1	3.1	188.95	1762	23.1708	22.8792	23.6348	23.8589	23.5231	22.8867	23.4783	23.4885	-0.041764	0.14338	0.146176	0.169822
O00203;O00203-3;Q13367-4;Q13367;A0A2R8Y2A8;A0A590UKC4;A0A5F9UJV3;A0A590UJ60;F5GWU4;A0A590UJW5;A0A590UJU0;A0A590UJ44;A0A590UK04;A0A590UK69;Q13367-3;F5GYB0;A0A590UKD3;A0A590UJU7;H0YBD0;A0A590UJE5	AP3B1	AP-3 complex subunit beta-1	20	22	22	22	22.6	22.6	22.6	121.32	1094	26.7013	25.9807	25.8777	26.4957	26.4013	25.6972	26.1208	26.6687	-0.0418746	0	0.051116	0
E9PD53;Q9NTJ3;Q9NTJ3-2;C9J9E4;C9JR83;C9JVD8;C9J578;C9JWF0;C9IYK2;C9JJ64	SMC4	Structural maintenance of chromosomes protein;Structural maintenance of chromosomes protein 4	10	13	13	13	10.8	10.8	10.8	144.45	1263	25.9845	25.0814	25.3096	25.7579	26.1092	25.0145	25.444	25.3972	-0.0421046	0	0.0480377	0
P61964;V9GZ59;V9GYQ5	WDR5	WD repeat-containing protein 5	3	9	9	9	40.4	40.4	40.4	36.588	334	25.8172	25.2179	25.3121	26.5818	25.7196	25.1471	25.4938	26.3994	-0.0422668	0	0.0357118	0
J3QLD9;E7EMK3;Q14254;K7EKW9	FLOT2	Flotillin-2	4	14	14	14	37.1	37.1	37.1	47.142	428	25.6097	26.1296	26.0595	25.8078	25.629	25.9888	26.0186	25.8001	-0.0425327	0	0.104506	1.69967e-17
Q9UHB9;Q9UHB9-4;Q9UHB9-2;Q9UHB9-3;K7EN53;K7EQC2	SRP68	Signal recognition particle subunit SRP68	6	33	33	33	56.3	56.3	56.3	70.729	627	28.3234	29.0095	29.8222	29.3568	28.3841	28.8775	29.6186	29.4592	-0.0431076	0	0.0351334	0
A0A669KB29;Q9P0U4;Q9P0U4-2;K7EQZ1;K7EQ21;K7EJR0;K7EKZ6	CXXC1	CXXC-type zinc finger protein 1	7	6	6	6	9.3	9.3	9.3	74.622	647	23.3044	23.2559	23.4885	23.4936	23.0642	23.237	23.3514	23.717	-0.0432248	0.0864999	0.183993	0.0661388
P82933;H7BZC4	MRPS9	28S ribosomal protein S9, mitochondrial	2	15	15	15	47.7	47.7	47.7	45.834	396	30.784	30.2412	30.8156	31.7425	30.5089	30.5496	30.5867	31.7649	-0.0432754	0	0.0342794	0
Q8IZP0-5;Q8IZP0-10;B6VEX4;A0A0A0MRT6;Q8IZP0;Q8IZP0-12;Q8IZP0-6;Q8IZP0-9;Q8IZP0-3;Q8IZP0-4;Q8IZP0-2;Q8IZP0-7;Q8IZP0-8;Q8IZP0-11;Q9NYB9-2;E7EW77;Q9NYB9-4;Q9NYB9;E7EP65;Q9NYB9-3;E9PEZ7;A0A0C4DG21;A0A7D9NKC8;F8WAL6	ABI1	Abl interactor 1	24	4	4	4	10.3	10.3	10.3	51.84	476	24.1847	24.2711	24.4949	25.441	24.1416	24.2908	24.6116	25.1743	-0.0433267	0	0.0408848	0
Q96CM3;Q96CM3-2;E9PJV3	RPUSD4	RNA pseudouridylate synthase domain-containing protein 4	3	4	4	4	9.5	9.5	9.5	42.205	377	23.0101	22.7248	22.912	23.3872	22.6898	23.3998	22.7418	23.024	-0.044664	0.0694634	0.0953012	0.133014
P19447;A0A2R8Y6W8;A0A2R8Y681	ERCC3	TFIIH basal transcription factor complex helicase XPB subunit	3	6	6	6	7.9	7.9	7.9	89.277	782	24.399	24.8368	24.7376	24.9834	24.78	24.6396	24.9196	24.4372	-0.0451093	0	0.102885	1.69967e-17
U3KQC1;A0A0A0MQU0;Q9BV38;K7EIR0;A0A087X237;K7EKX5;K7EML4	WDR18	WD repeat-containing protein 18	7	4	4	4	11.2	11.2	11.2	43.237	394	24.8359	23.2418	24.9866	25.5902	25.2645	22.7725	24.6433	25.7852	-0.0472479	0.149227	0.0521827	0.0351346
O95707;K7EQV2;K7ERD7;A0A0A0MQS4;K7ESH8	POP4	Ribonuclease P protein subunit p29	5	7	7	7	33.6	33.6	33.6	25.424	220	24.9357	22.8389	25.9667	24.8605	25.1878	22.7702	25.884	24.5699	-0.0474464	0.0414307	0.0180396	0.0168852
Q09028-3;Q09028;Q09028-2;Q09028-4;Q5JP02;H0YCT5;H0YF10;H0YDK2;H0YEU5;E9PNS2;E9PIC4;E9PNS6;C9JAJ9;Q5JNZ6;C9JPP3	RBBP4	Histone-binding protein RBBP4	15	10	10	4	22.9	22.9	13.2	46.158	410	26.9576	27.4201	27.2344	27.8323	27.1307	27.5534	26.9534	27.6157	-0.0478039	0	0.0699001	0
P12270;P12270-2	TPR	Nucleoprotein TPR	2	3	3	3	1.4	1.4	1.4	267.29	2363	23.6385	23.9216	23.9457	23.6735	23.9564	23.7105	23.717	23.6022	-0.0482875	0	0.170133	0
E9PES6;E7ES08;E7EQU1;O15347	HMGB3	High mobility group protein B3	4	2	2	2	17.6	17.6	17.6	17.522	153	25.1083	26.9075	25.7113	25.362	25.233	26.3182	25.8594	25.4831	-0.0488093	0	0.0364598	0
Q15427;Q5SZ64	SF3B4	Splicing factor 3B subunit 4	2	9	9	9	32.8	32.8	32.8	44.385	424	27.0687	27.4966	27.1067	26.7886	27.4125	27.4094	27.0683	26.3728	-0.049381	0	0.0614717	8.49837e-18
P62280;M0QZC5;M0R1H5;M0R1H6	RPS11	40S ribosomal protein S11	4	15	15	15	59.5	59.5	59.5	18.431	158	31.6697	31.4654	32.0504	31.5701	31.4916	31.4202	32.122	31.5241	-0.049395	0	0.0868063	0
C9JJ19;P82930	MRPS34	28S ribosomal protein S34, mitochondrial	2	9	9	9	43.6	43.6	43.6	26.332	225	25.9798	25.8346	26.7529	27.7615	26.167	25.8315	26.2758	27.8558	-0.0496589	0	0.0269333	0
Q9Y3I0	RTCB	tRNA-splicing ligase RtcB homolog	1	24	24	24	51.5	51.5	51.5	55.21	505	28.3454	27.7801	28.574	29.2972	28.0481	28.0337	28.3581	29.3561	-0.0501524	0	0.0393292	0
Q6UXN9;C9JBU3;C9J355	WDR82	WD repeat-containing protein 82	3	14	14	14	45.7	45.7	45.7	35.079	313	28.5304	29.0645	28.6158	27.8664	28.4023	29.0042	28.7016	27.7679	-0.0502767	0	0.0486693	0
C9JXB8;C9JNW5;P83731	RPL24	60S ribosomal protein L24	3	11	11	11	64.5	64.5	64.5	14.369	121	31.939	31.757	32.8942	31.8054	31.8948	31.5579	32.8015	31.9349	-0.0516224	0	0.0479047	8.49837e-18
A0A087WXM6;J3QQT2;J3KRX5;A0A0A6YYL6;P18621;P18621-3;J3QLC8;A0A0A0MRF8;P18621-2;J3KRB3;A0A087WWH0;J3QS96;A0A087WY81;J3KSJ0	RPL17	60S ribosomal protein L17	14	13	13	13	69.2	69.2	69.2	19.586	169	31.8221	31.3572	32.5439	32.2892	31.7302	31.194	32.5841	32.2976	-0.051637	0	0.0444664	0
Q13283;A0A7I2YQN9;A0A7I2V5M7;A0A7P0P2U7;A0A7I2YQU8;A0A7I2V651;A0A7I2YQH0;E5RH00;A0A7I2V2X7;A0A7I2V2S5;E5RJU8;E5RH42;E5RIF8;A0A7I2V3C4;A0A7I2V4Y8;Q13283-2;A0A7I2V2V1;A0A7I2YQF2;A0A7I2V5H1;A0A7I2V326;A0A7I2V548;A0A7I2V565;A0A7I2V496;A0A7I2V494	G3BP1	Ras GTPase-activating protein-binding protein 1	24	12	10	10	30.9	28.1	28.1	52.164	466	26.2223	26.5144	26.6505	26.8972	25.9993	26.6745	26.4209	26.9774	-0.0530782	0	0.0762119	0
P12956;B1AHC9;P12956-2	XRCC6	X-ray repair cross-complementing protein 6	3	38	38	38	57	57	57	69.842	609	29.7015	30.3327	29.1345	29.6019	29.5678	30.0444	29.4551	29.4909	-0.053099	0	0.0670833	0
Q6PCB5;Q6PCB5-2;H7C2D3;C9JM20	RSBN1L	Round spermatid basic protein 1-like protein	4	8	8	6	7.7	7.7	5.3	94.868	846	25.7636	26.2692	26.0124	25.8906	25.6022	26.4344	25.8987	25.7857	-0.0537483	0	0.0939543	0
P46199;H7C213	MTIF2	Translation initiation factor IF-2, mitochondrial	2	3	3	3	4.4	4.4	4.4	81.316	727	25.0506	24.7726	25.3068	25.3023	25.1323	25.1138	25.108	24.8623	-0.0539538	0	0.144278	0
E7EQB2;E7ER44;P02788;P02788-2;C9JCF5	LTF	Lactotransferrin;Lactoferricin-H;Kaliocin-1;Lactoferroxin-A;Lactoferroxin-B;Lactoferroxin-C	5	13	13	12	22.6	22.6	21.3	76.625	696	24.8749	25.5206	25.3178	24.7143	25.9671	26.9648	24.5713	22.707	-0.0543364	0.0357512	0.0194419	0.0124271
B0QY89;Q9Y262-2;Q9Y262;B0QY90;C9JHP4;C9K0Q7;H7C3A0;H0Y7E6	EIF3L	Eukaryotic translation initiation factor 3 subunit L	8	21	21	21	41.7	41.7	41.7	70.901	607	27.0356	26.3377	26.8484	27.3135	26.8909	26.3545	26.7393	27.3319	-0.0546731	0	0.0676195	0
E9PNW4;A0A2U3TZL5;P13987;P13987-2;H0YET2	CD59	CD59 glycoprotein	5	2	2	2	22.2	22.2	22.2	11.985	108	29.8025	30.5573	29.6767	29.3521	29.3119	30.1433	29.9084	29.8044	-0.0551317	0	0.0632862	0
O95391	SLU7	Pre-mRNA-splicing factor SLU7	1	4	4	4	6.5	6.5	6.5	68.386	586	25.3675	24.9515	24.7764	24.8979	25.0388	24.4631	25.4096	24.8586	-0.055821	0	0.0861485	0
P81605;P81605-2	DCD	Dermcidin;Survival-promoting peptide;DCD-1	2	2	2	2	20	20	20	11.284	110	27.6749	27.8379	27.6048	27.3842	27.9115	27.8567	27.543	26.9658	-0.05618	0	0.0861379	1.69967e-17
Q92900-2;Q92900	UPF1	Regulator of nonsense transcripts 1	2	30	30	30	34.4	34.4	34.4	123.03	1118	26.5472	25.3591	26.6717	27.1032	26.2499	25.7035	26.1305	27.3706	-0.0566839	0	0.0380921	0
Q14151	SAFB2	Scaffold attachment factor B2	1	10	3	3	13.9	3.7	3.7	107.47	953	24.299	22.7454	24.3297	24.5044	24.0299	23.9665	23.0513	24.6039	-0.0567604	0.0617613	0.0396521	0.0453556
Q9UKN8;F2Z356	GTF3C4	General transcription factor 3C polypeptide 4	2	15	15	15	20.6	20.6	20.6	91.981	822	24.8221	24.4939	24.5727	25.6109	24.6114	24.3001	24.7397	25.6179	-0.0576333	0	0.0532573	0
P60468;S4R3B5	SEC61B	Protein transport protein Sec61 subunit beta	2	3	3	3	37.5	37.5	37.5	9.9743	96	27.8498	27.9545	27.5371	28.1786	27.5959	28.184	27.6067	27.9018	-0.057885	0	0.110906	0
Q8WWY3;E7EVX8;Q8WWY3-4;Q8WWY3-3;Q8WWY3-2;E7EU94;E7ESX0;E7EN72	PRPF31	U4/U6 small nuclear ribonucleoprotein Prp31	8	16	16	16	43.7	43.7	43.7	55.455	499	26.2503	27.6007	26.2307	26.5928	26.2127	27.3033	26.431	26.494	-0.0583816	0	0.0511504	0
Q9UFW8;C9JUJ0	CGGBP1	CGG triplet repeat-binding protein 1	2	3	3	3	16.8	16.8	16.8	18.82	167	22.8782	24.9388	24.8294	26.3441	25.2414	22.6971	24.883	25.9351	-0.0584833	0.126818	0.0300722	0.0372341
P49916-3;P49916;P49916-4;P49916-2;K7ERZ5;K7EQB6;K7ENR9	LIG3	DNA ligase 3	7	15	15	15	21.7	21.7	21.7	102.69	922	25.0245	25.9168	24.9764	26.1599	25.0155	25.685	25.013	26.1293	-0.0587122	0	0.0503833	0
P31689-2;P31689	DNAJA1	DnaJ homolog subfamily A member 1	2	7	7	7	29.6	29.6	29.6	37.044	331	27.2228	27.7345	27.5881	28.3176	27.7839	27.2838	27.5646	27.9882	-0.0606296	0	0.0800301	0
O75323;C9J7B1;C9K068;H7C333;O75323-2;F8WBI5	GBAS	Protein NipSnap homolog 2	6	3	3	3	11.2	11.2	11.2	33.742	286	25.7123	25.9878	25.3192	25.4465	25.4055	26.0172	25.4451	25.3528	-0.0613211	0	0.10524	0
P21127;A0A0D9SER5;A0A0D9SEI3;P21127-2;P21127-3;A0A0D9SEN2;P21127-8;P21127-6;Q5QPR3;Q9UQ88-3;Q9UQ88-2;Q9UQ88;Q9UQ88-4;P21127-9;Q5QPR4;P21127-10;P21127-12;P21127-5;P21127-4;Q9UQ88-10;Q9UQ88-5;Q9UQ88-9;Q9UQ88-8;E7ESP2;J3KS35;E9PFJ2;A0A087X1I0;A0A087WYI9;Q13882;Q5QPQ9	CDK11B	Cyclin-dependent kinase 11B;Cyclin-dependent kinase 11A	30	26	26	26	29.8	29.8	29.8	92.619	795	28.1157	28.1416	27.5123	27.2522	27.8806	27.9553	27.6728	27.2676	-0.0613994	0	0.0820535	0
B4DR61;P61619;P61619-3;H7C1Q9;C9JXC6;H7C069;A6NK38;F2Z2C7;A6NIF9;C9JJV4;F8W776;Q8TC24;Q9H9S3-2;Q9H9S3-3;Q9H9S3	SEC61A1	Protein transport protein Sec61 subunit alpha isoform 1	15	3	3	3	6.2	6.2	6.2	52.949	482	26.4763	26.22	26.6532	26.4292	26.446	26.0167	26.6827	26.3855	-0.0619396	0	0.143363	0
Q5VSY0-2;Q5VSY0;B4DXS0;C9J9D2	GKAP1	G kinase-anchoring protein 1	4	3	3	3	12.1	12.1	12.1	36.125	315	23.974	22.7035	24.6328	23.7573	24.2489	23.0231	24.4942	23.0515	-0.0624613	0.182521	0.0876419	0.0710748
Q9Y6A4;H3BPA3	CFAP20	Cilia- and flagella-associated protein 20	2	11	11	11	56	56	56	22.774	193	28.1419	28.3326	27.536	27.1447	27.8758	28.089	27.8192	27.1214	-0.0624705	0	0.0643722	0
A0A087WYN9;Q7Z478	DHX29	ATP-dependent RNA helicase DHX29	2	14	14	14	13.1	13.1	13.1	155.29	1370	25.1164	24.9031	24.8819	25.6384	25.1686	24.7383	24.7042	25.6775	-0.0627673	0	0.0785191	0
Q6P2E9;Q6P2E9-2;I3L2F4;I3L0V0;I3L3M2	EDC4	Enhancer of mRNA-decapping protein 4	5	13	13	13	13.6	13.6	13.6	151.66	1401	25.0277	24.6573	25.3018	25.9144	25.3605	24.6082	24.8728	25.8075	-0.0630499	0	0.0594566	8.49837e-18
O95470;H0Y3V8;H7BXL7	SGPL1	Sphingosine-1-phosphate lyase 1	3	10	10	10	22.7	22.7	22.7	63.523	568	25.451	25.6781	25.5254	25.8152	25.5813	25.3478	25.5326	25.7454	-0.0656733	0	0.229593	0
Q9UH62;H3BV87;H3BM63	ARMCX3	Armadillo repeat-containing X-linked protein 3	3	10	10	10	31.9	31.9	31.9	42.5	379	26.4785	26.3115	26.5983	26.9373	25.985	26.5054	26.714	26.8582	-0.0657868	0	0.104176	0
O75643;A0A494C1A5;O75643-2	SNRNP200	U5 small nuclear ribonucleoprotein 200 kDa helicase	3	95	95	95	54.2	54.2	54.2	244.5	2136	28.6321	29.145	28.2294	28.4354	28.3271	28.849	28.6246	28.3771	-0.0660688	0	0.105765	0
Q9BW92;U3KQG0;Q9BW92-2;F6S7Q7;U3KQ50;Q5T5E9	TARS2	Threonine--tRNA ligase, mitochondrial	6	13	13	13	20.3	20.3	20.3	81.035	718	26.39	25.7792	25.6043	26.0806	26.2342	25.761	25.6358	25.9568	-0.066559	0	0.11411	1.69967e-17
Q9UMS4;F5GY56;H0YGF3;H0YGZ5	PRPF19	Pre-mRNA-processing factor 19	4	16	16	13	41.5	41.5	35.5	55.18	504	28.7065	29.0115	28.6352	29.2678	28.497	28.8863	28.7672	29.2022	-0.0670448	0	0.121257	1.69967e-17
Q9Y2R5;I3L0E3;E9PE17	MRPS17	28S ribosomal protein S17, mitochondrial	3	5	5	5	60	60	60	14.502	130	26.4975	26.1648	27.2268	27.9398	26.1404	26.6409	26.6613	28.1122	-0.0685508	0	0.0410087	0
Q99613;B5ME19;Q99613-2;H3BPE4;H3BPE3;H3BTY8	EIF3C	Eukaryotic translation initiation factor 3 subunit C;Eukaryotic translation initiation factor 3 subunit C-like protein	6	21	21	21	24.8	24.8	24.8	105.34	913	28.2723	27.5769	27.8956	28.5734	27.9365	27.6444	27.8322	28.6286	-0.0691308	0	0.0816773	0
Q9HCN8	SDF2L1	Stromal cell-derived factor 2-like protein 1	1	4	4	4	33.5	33.5	33.5	23.598	221	25.8187	25.6128	25.7377	26.6795	25.8576	25.9785	25.6219	26.1118	-0.0697426	0	0.0965789	0
Q96EL3;B9A051	MRPL53	39S ribosomal protein L53, mitochondrial	2	6	6	6	72.3	72.3	72.3	12.107	112	24.8345	24.308	25.3316	26.0469	24.4173	24.57	25.1318	26.1175	-0.0710984	0	0.0465201	0
Q9Y285;K7ER00;Q9Y285-2;K7EPH2;K7ER16;K7EK06;K7ERS0	FARSA	Phenylalanine--tRNA ligase alpha subunit	7	20	20	20	56.9	56.9	56.9	57.563	508	28.202	27.7432	27.9565	28.4467	27.841	27.8935	27.7685	28.5593	-0.0715097	0	0.111264	0
G5E9W7;A0A7P0MKV3;P82650;H7C5L9;H7C5F2;H7C5H3;P82650-2;C9J5D8	MRPS22	28S ribosomal protein S22, mitochondrial	8	17	17	17	58.3	58.3	58.3	36.805	319	26.6458	26.1207	26.9871	28.2018	26.2928	26.5338	26.6853	28.1562	-0.0718153	0	0.0408842	0
Q9UG63;Q9UG63-2;C9JHK9;C9JZV3	ABCF2	ATP-binding cassette sub-family F member 2	4	17	17	17	28.3	28.3	28.3	71.289	623	26.3154	26.4863	26.4855	26.6893	26.3794	26.2229	26.4747	26.6105	-0.0722759	0	0.266184	0
K7ESE8;J3KSD8;K7ES02;Q13867	BLMH	Bleomycin hydrolase	4	5	5	5	26.8	26.8	26.8	26.738	231	25.5421	25.8804	25.1465	25.0092	25.5886	25.8816	25.2027	24.6091	-0.0740471	0	0.0787978	0
Q07666;Q07666-2;Q07666-3;A0A6Q8PGH5;Q5VWX1;E5RG12;H0YAQ1;H0YAQ3;E5RJZ9	KHDRBS1	KH domain-containing, RNA-binding, signal transduction-associated protein 1	9	11	11	9	28.2	28.2	26.2	48.227	443	28.3905	27.7857	28.243	28.9001	28.1948	27.7907	28.2587	28.7787	-0.0740754	0	0.0877946	0
A0A5F9ZI63;O75530-3;O75530;O75530-2;E9PJK2	EED	Polycomb protein EED	5	3	3	3	6.4	6.4	6.4	56.294	501	28.4259	28.3997	28.3198	28.0913	28.4034	28.476	28.1351	27.9249	-0.0743639	0	0.19881	0
P26447	S100A4	Protein S100-A4	1	4	4	4	36.6	36.6	36.6	11.728	101	27.5155	28.4363	27.5101	27.75	27.3778	28.0997	27.6162	27.8185	-0.0749196	0	0.103332	0
P46783;F6U211;A0A2R8Y7H1;A0A2R8YFH6;A0A1W2PQS6;A0A2R8Y6L3;S4R435;Q9NQ39	RPS10	40S ribosomal protein S10;Putative 40S ribosomal protein S10-like	8	10	9	9	57.6	53.3	53.3	18.898	165	29.6644	29.7632	29.377	28.8778	29.5262	29.75	29.3297	28.7749	-0.0753902	0	0.0956834	0
Q96AQ6;Q96AQ6-2;Q96AQ6-3	PBXIP1	Pre-B-cell leukemia transcription factor-interacting protein 1	3	9	9	9	13.7	13.7	13.7	80.642	731	26.0389	25.5392	26.5168	25.5709	25.9097	25.5284	26.5102	25.4144	-0.075778	0	0.0809495	0
P62308;A8MWD9;Q49AN9;F5H013;C9JVQ0	SNRPG	Small nuclear ribonucleoprotein G;Putative small nuclear ribonucleoprotein G-like protein 15	5	4	4	4	36.8	36.8	36.8	8.496	76	30.0241	31.1273	30.0893	29.482	29.6943	31.05	30.1375	29.535	-0.0764643	0	0.055756	8.49837e-18
O75251;F5H5N1;F5GXJ1;O75251-2;A0A087WXF6;A0A087WTI3	NDUFS7	NADH dehydrogenase [ubiquinone] iron-sulfur protein 7, mitochondrial	6	5	5	5	18.8	18.8	18.8	23.563	213	25.3513	25.4014	25.7061	26.1297	25.804	25.2173	25.3696	25.8916	-0.0764964	0	0.11729	0
P48426;P48426-2;H7BXS3	PIP4K2A	Phosphatidylinositol 5-phosphate 4-kinase type-2 alpha	3	8	8	5	23.9	23.9	15	46.224	406	26.5623	26.6823	26.2989	26.0779	26.2576	26.4255	26.2801	26.3495	-0.0771697	0	0.219805	0
Q9Y2W2;F5H5G4;F5GXS9	WBP11	WW domain-binding protein 11	3	11	11	11	24.2	24.2	24.2	69.997	641	27.0354	27.4845	27.278	26.4801	27.0558	27.2569	27.1303	26.5185	-0.0791366	0	0.107812	1.69967e-17
Q9NQZ2	UTP3	Something about silencing protein 10	1	9	9	9	20.9	20.9	20.9	54.557	479	26.6587	27.994	27.3839	26.7206	26.7455	27.6546	27.451	26.5865	-0.0799312	0	0.0698308	0
O60231;A0A140T947;Q5SQH5;A0A140T8Y5;A0A140T9T4;A2AB15	DHX16	Putative pre-mRNA-splicing factor ATP-dependent RNA helicase DHX16	6	27	26	26	33.2	32.4	32.4	119.26	1041	26.803	26.3532	26.8136	25.6143	26.6887	26.0285	27.0663	25.4769	-0.080941	0	0.06374	0
P50402;Q5HY57	EMD	Emerin	2	9	9	9	35.8	35.8	35.8	28.994	254	26.9383	26.7334	26.7677	27.0386	26.7586	26.823	26.6206	26.952	-0.0809533	0	0.348956	0
F8VZJ2;F8W0W4;A0A7I2V2K5;H0YHX9;A0A7I2V473;Q13765;E9PAV3-2;E9PAV3;F8VNW4;F8VZ58;Q9BZK3	NACA	Nascent polypeptide-associated complex subunit alpha;Nascent polypeptide-associated complex subunit alpha, muscle-specific form	11	4	4	4	40.4	40.4	40.4	15.016	136	26.2802	26.7048	27.122	26.7822	26.2033	26.7445	26.9618	26.6481	-0.0828822	0	0.132715	0
Q8WVC2;P63220;Q9BYK1;Q9BYK2	RPS21	40S ribosomal protein S21	4	4	4	4	59.3	59.3	59.3	8.85	81	26.4065	27.4592	26.1183	25.2817	25.946	27.611	26.0944	25.2777	-0.0841459	0	0.0439691	8.49837e-18
Q02878;F8VZ45;U3KQR5;F8VR69;F8VZA3;F8VWR1;F8VU16	RPL6	60S ribosomal protein L6	7	13	13	13	44.4	44.4	44.4	32.728	288	27.4642	26.7769	28.5265	28.4802	27.656	26.8423	28.2498	28.1622	-0.0843547	0	0.0558747	0
Q9BY77;F6VRR5;Q9BY77-2;F8WCX5;Q8WUT1;Q6R954;F8WEE2	POLDIP3	Polymerase delta-interacting protein 3	7	15	15	15	45.6	45.6	45.6	46.089	421	27.2349	25.8893	25.6343	26.1691	26.408	26.1543	26.0464	25.98	-0.084692	0	0.0841819	0
A0A0A0MQW0;A0A0A0MR39;Q9P2K5-2;Q9P2K5;A0A087WUT0;A0A087WWC8;H0YN19;Q9P2K5-4;H0YKS1;A0A0C4DGV1;Q9P2K5-3	MYEF2	Myelin expression factor 2	11	9	9	9	18.8	18.8	18.8	61.957	576	25.2253	26.2842	25.5753	26.4002	24.7928	26.115	25.7879	26.4503	-0.0847577	0	0.066232	0
Q9UHQ9;H7C0R7	CYB5R1	NADH-cytochrome b5 reductase 1	2	2	2	2	8.2	8.2	8.2	34.094	305	23.9377	22.8571	24.1305	24.4762	24.6668	23.0343	22.9634	24.3949	-0.0855374	0.168851	0.0603929	0.0862379
P24539;Q5QNZ2	ATP5F1	ATP synthase F(0) complex subunit B1, mitochondrial	2	6	6	6	28.9	28.9	28.9	28.908	256	25.729	25.3564	25.5983	25.6981	25.7746	25.22	25.5858	25.4571	-0.086066	0	0.243042	0
O95782-2;O95782	AP2A1	AP-2 complex subunit alpha-1	2	20	20	13	26.7	26.7	18.4	105.36	955	25.8371	25.2615	25.7725	26.366	25.7337	25.0372	25.5335	26.5862	-0.0866081	0	0.0791808	0
O75052-3;O75052;E9PSG0;O75052-2	NOS1AP	Carboxyl-terminal PDZ ligand of neuronal nitric oxide synthase protein	4	8	8	8	19.4	19.4	19.4	55.568	501	25.8617	24.5295	25.5551	24.737	25.6102	24.6456	25.4299	24.6504	-0.0867786	0	0.076366	0
Q8NAV1	PRPF38A	Pre-mRNA-splicing factor 38A	1	11	11	11	36.2	36.2	36.2	37.476	312	27.8348	26.1534	26.8049	24.7523	27.0933	26.2337	26.5342	25.3367	-0.0868641	0	0.0406357	0
Q6P2Q9;I3L0J9;I3L3Z8;I3L1T8	PRPF8	Pre-mRNA-processing-splicing factor 8	4	91	91	91	44	44	44	273.6	2335	28.7623	29.1596	28.276	28.406	28.4315	28.7657	28.6653	28.3917	-0.0874582	0	0.153619	0
A0A7I2V2R3;A0A7I2V5D8;P51991;A0A7I2V402;A0A7I2V4J6;A0A7I2V4G0;H7C1J8	HNRNPA3	Heterogeneous nuclear ribonucleoprotein A3	7	14	14	3	44.7	44.7	9.4	35.411	331	29.0578	28.9811	28.9351	29.9592	28.7639	29.2338	28.8718	29.7137	-0.0875125	0	0.0989418	0
Q9Y305-2;Q9Y305;Q9Y305-4;Q9Y305-3;H7C5Q2;C9J7L8	ACOT9	Acyl-coenzyme A thioesterase 9, mitochondrial	6	16	16	16	46.3	46.3	46.3	46.354	406	26.2769	26.0088	26.3304	27.0675	26.142	26.0425	26.3267	26.8221	-0.0875648	0	0.113899	0
P62753;A2A3R5;A2A3R7	RPS6	40S ribosomal protein S6	3	15	15	15	43.8	43.8	43.8	28.68	249	30.4535	30.425	31.3475	30.8854	30.3637	30.3245	31.352	30.7117	-0.0898584	0	0.102599	0
P51970	NDUFA8	NADH dehydrogenase [ubiquinone] 1 alpha subcomplex subunit 8	1	5	5	5	46.5	46.5	46.5	20.105	172	25.1089	25.2122	25.6118	25.6559	25.5416	25.2119	25.1008	25.3727	-0.090451	0	0.213954	3.39935e-17
P51608;P51608-2;A0A0D9SFX7;B5MCB4;A0A0D9SEX1;C9JH89;A0A1B0GTV0	MECP2	Methyl-CpG-binding protein 2	7	10	10	10	29.6	29.6	29.6	52.44	486	25.107	24.9319	25.5461	25.4129	25.353	24.5385	25.4735	25.2624	-0.0925964	0	0.138513	0
A0A7P0TAK7;A0A7P0Z4B9;Q16531;A0A7P0T965;A0A7P0T870;A0A7P0Z3Z5;F5GY55;A0A7P0TB30;F5GWI0;Q16531-2;F5H2L3;A0A7P0Z4L2;F5GZY8;A0A7P0TAX4;F5H198	DDB1	DNA damage-binding protein 1	15	15	15	15	16.2	16.2	16.2	120.9	1084	26.5195	25.8669	26.2928	26.2934	26.3963	25.8222	26.2071	26.1749	-0.093026	0	0.203129	0
Q07065	CKAP4	Cytoskeleton-associated protein 4	1	33	33	33	60	60	60	66.022	602	29.7271	29.3681	29.1213	29.1875	29.1991	29.4861	29.3308	29.0148	-0.0933012	0	0.221847	0
F8VUA7;F8VQX7;Q9BZF1-3;Q9BZF1-2;Q9BZF1;Q9H0X9-3;Q9H0X9-2;Q9H0X9	OSBPL8	Oxysterol-binding protein;Oxysterol-binding protein-related protein 8	8	5	5	5	7.2	7.2	7.2	79.052	694	24.7219	23.2339	24.4451	24.7634	24.4865	22.5757	24.568	25.16	-0.0935259	0.127333	0.0617971	0.0385451
Q8NBS9-2;Q8NBS9	TXNDC5	Thioredoxin domain-containing protein 5	2	4	4	4	11.1	11.1	11.1	36.177	324	24.348	24.7324	23.2896	24.7922	24.8762	22.646	24.422	24.8412	-0.0941793	0.157604	0.083001	0.0313399
F8VXC8;Q8TAQ2-2;Q8TAQ2-3;Q8TAQ2;F8VZW6	SMARCC2	SWI/SNF complex subunit SMARCC2	5	17	17	10	14.2	14.2	9.6	136.18	1245	25.688	25.8415	25.9543	26.2443	25.4358	25.8651	25.7002	26.3501	-0.0942082	0	0.160863	0
O60244;H7C3E5;H7C017	MED14	Mediator of RNA polymerase II transcription subunit 14	3	8	8	8	5.8	5.8	5.8	160.6	1454	24.9893	23.1283	24.5167	24.638	24.8238	22.7303	24.6046	24.7369	-0.0942229	0.112743	0.0550345	0.0687747
Q8WUA4;H0Y4Q6;A0A087WZD8;Q8WUA4-2;H7C3X9;H7C318;H7C1A9;C9JNH7	GTF3C2	General transcription factor 3C polypeptide 2	8	14	14	14	20.2	20.2	20.2	100.68	911	25.3448	25.1935	25.7039	26.3995	25.2826	25.1838	25.5424	26.2538	-0.0947668	0	0.0959246	0
Q96MG2	JSRP1	Junctional sarcoplasmic reticulum protein 1	1	11	11	11	48.6	48.6	48.6	36.318	331	28.0986	28.1429	27.9411	28.4518	27.682	28.3155	27.9925	28.2636	-0.0951895	0	0.209731	3.39935e-17
Q9BXS6-2;Q9BXS6;Q9BXS6-4;Q9BXS6-6;Q9BXS6-3;Q9BXS6-5;Q9BXS6-7;H0YMD2	NUSAP1	Nucleolar and spindle-associated protein 1	8	7	7	7	20.5	20.5	20.5	49.323	440	24.2013	22.658	24.2409	24.5647	24.0431	22.6777	24.0004	24.5606	-0.095752	0.102775	0.0593592	0.0654275
O95239-2;O95239;Q2VIQ3	KIF4A	Chromosome-associated kinesin KIF4A;Chromosome-associated kinesin KIF4B	3	5	5	5	5.1	5.1	5.1	128.46	1127	24.1157	23.6415	23.8553	23.8268	24.2321	22.9919	23.8227	24.0086	-0.0960271	0.14772	0.150677	0.0718413
Q2NL82;I3L1Q5	TSR1	Pre-rRNA-processing protein TSR1 homolog	2	20	20	20	27.4	27.4	27.4	91.809	804	27.4661	27.3741	27.4751	27.2527	27.6804	26.8459	27.6642	26.9913	-0.0965488	0	0.165165	0
P50416-2;P50416;H3BMD2;H3BUJ0;H3BP22;H3BUV7	CPT1A	Carnitine O-palmitoyltransferase 1, liver isoform	6	5	5	5	7.9	7.9	7.9	86.238	756	23.945	23.3822	23.468	23.9661	23.911	22.849	24.0399	23.5746	-0.0967042	0.124183	0.139114	0.0657097
Q9BYG3;C9J808;H7BZL0;C9J6C5	NIFK	MKI67 FHA domain-interacting nucleolar phosphoprotein	4	12	12	12	52.6	52.6	52.6	34.222	293	26.7533	26.5896	26.3541	25.8914	26.6089	26.5252	26.3553	25.7098	-0.0973113	0	0.13245	0
E9PPW7;O00217;E9PN51;F8W9K7;E9PKH6;H0YDT4	NDUFS8	NADH dehydrogenase [ubiquinone] iron-sulfur protein 8, mitochondrial	6	5	5	5	31.5	31.5	31.5	20.656	184	26.3593	26.2318	26.4168	26.9032	26.0896	26.4435	26.2084	26.7771	-0.0981324	0	0.181508	0
P46977;P46977-2;A0A0C4DH80;E9PN73;E9PI32	STT3A	Dolichyl-diphosphooligosaccharide--protein glycosyltransferase subunit STT3A	5	7	6	6	8.9	7.9	7.9	80.529	705	25.4419	24.6231	25.6824	25.2125	25.2049	24.2891	25.7477	25.3207	-0.0993679	0	0.095124	0
P26196;Q8IV96	DDX6	Probable ATP-dependent RNA helicase DDX6	2	15	15	15	40.2	40.2	40.2	54.416	483	27.3335	26.7781	27.1533	28.1047	27.1531	27.0131	26.9891	27.8163	-0.0994822	0	0.107982	0
O15042-2;O15042;E7ET15;O15042-3;E7EW00;H0Y8D9;H7C4V2;U3KPT1;C9JDJ7;C9J5L1	U2SURP	U2 snRNP-associated SURP motif-containing protein	10	24	24	24	26.8	26.8	26.8	118.23	1028	27.8768	27.4738	27.2244	27.4394	27.3214	27.2371	27.6461	27.4106	-0.0998257	0	0.251226	0
Q8NCA5;E9PH82;C9J3G8	FAM98A	Protein FAM98A	3	9	6	6	21	14.7	14.7	55.272	518	27.0893	26.5557	27.4931	28.204	26.7657	26.8483	27.1733	28.1519	-0.100714	0	0.0768792	0
Q00325-2;Q00325;F8VVM2;F8VWQ0;F8VZL5;F8VWR4	SLC25A3	Phosphate carrier protein, mitochondrial	6	10	10	10	33	33	33	39.958	361	28.7269	27.4781	28.3606	28.0518	28.6325	27.4529	28.4287	27.6992	-0.101003	0	0.0952857	1.69967e-17
P14678-2;P14678;P14678-3;J3QLE5;P63162;P63162-2;J3KRY3;S4R3P3	SNRPB	Small nuclear ribonucleoprotein-associated proteins B and B;Small nuclear ribonucleoprotein-associated protein N	8	10	10	10	33.8	33.8	33.8	23.656	231	29.8568	30.391	30.1633	29.4339	29.757	30.2638	30.2995	29.1161	-0.10212	0	0.109193	0
H0YDT6;O00303;A0A7I2YQA0;A0A1W2PP79;A0A7I2V4S2	EIF3F	Eukaryotic translation initiation factor 3 subunit F	5	10	10	10	37	37	37	37.749	359	26.9053	26.5418	26.823	27.7686	26.6407	26.8434	26.4824	27.663	-0.102315	0	0.100768	0
J3QR09;J3KTE4;A0A7I2YQG2;P84098;A0A7I2V638;A0A7I2V4U6;A0A7I2V2L0;A0A7I2V512	RPL19	Ribosomal protein L19;60S ribosomal protein L19	8	9	9	9	32.1	32.1	32.1	23.134	193	29.9736	28.9619	31.5454	30.5195	29.9669	28.917	31.4109	30.2957	-0.10245	0	0.0481531	0
P63010-2;P63010;P63010-3;A0A087X253;A0A087WU93;A0A087WZQ6;A0A087WYD1;Q10567;Q10567-2;Q10567-3;Q10567-4;C9J1E7;K7ERB2;K7EN71;H7C034;K7EJ01;K7EKZ5;K7EJX1;A0A087WXS3	AP2B1	AP-2 complex subunit beta	19	18	18	18	24.7	24.7	24.7	105.69	951	26.4215	25.9632	26.5144	27.0551	26.2976	25.8859	26.2571	27.1022	-0.102865	0	0.11202	0
Q6P6C2-1;Q6P6C2;Q6P6C2-3	ALKBH5	RNA demethylase ALKBH5	3	5	5	5	14.6	14.6	14.6	52.255	467	26.0704	25.2859	25.4047	26.6391	25.404	25.4426	25.7535	26.3881	-0.102998	0	0.0970854	1.69967e-17
Q8N726;Q8N726-2	CDKN2A	Tumor suppressor ARF	2	2	2	2	20.5	20.5	20.5	13.903	132	23.0055	23.0945	23.1509	23.2182	22.6438	23.1339	23.1848	23.0936	-0.103237	0.260325	0.558322	0.192303
Q13347;A0A7I2YQF8;A0A7I2V3U3;A0A7I2YQU2;A0A7I2V613;A0A7I2V607;A0A7I2V3N2;A0A7I2V2M3;A0A7P0MRT9;A0A7I2V640;A0A7I2V685;A0A7I2YQC8;A0A7I2YQT9;A0A7I2V5V8;A0A7I2YQI2;A0A7I2V4C2;Q5TFK1;A0A7I2YQI6;A0A7I2V4S8;A0A7I2V3K6;A0A7I2YQP9;A0A7I2YQX4;A0A7I2V391;A0A7I2YQN1;A0A7I2V5E4;A0A7I2V3T4;A0A7I2V415	EIF3I	Eukaryotic translation initiation factor 3 subunit I	27	10	10	10	42.8	42.8	42.8	36.501	325	26.5242	25.8463	25.862	26.9013	26.4932	25.7164	25.9972	26.5117	-0.103804	0	0.119179	1.69967e-17
G3XAI9;Q5BKY9;Q5BKY9-2;Q8N9E0;C9JUX2	FAM133B	Protein FAM133B;Protein FAM133A	5	6	6	6	51.4	51.4	51.4	12.41	105	27.1617	27.3039	27.0041	26.2744	26.3826	27.3912	27.2645	26.2883	-0.104419	0	0.104468	1.69967e-17
Q5T760;Q05519-2;Q05519;Q5T757;B4DWT1;S4R3C4	SRSF11	Serine/arginine-rich splicing factor 11	6	10	10	10	27	27	27	42.316	389	30.5359	29.6949	29.6368	28.5282	30.0492	29.3323	29.8774	28.7186	-0.104564	0	0.0735315	0
O96019;O96019-2;H7C5S0;O94805;C9JQT2	ACTL6A	Actin-like protein 6A	5	8	8	8	28.2	28.2	28.2	47.46	429	25.7752	27.0316	26.5717	26.9441	26.0093	26.5963	26.31	26.9837	-0.105816	0	0.110725	0
P46063;F8WA66;F8WD97;F5H2L2;F5H4P4;F5H3W0	RECQL	ATP-dependent DNA helicase Q1	6	14	14	14	27.3	27.3	27.3	73.457	649	25.8578	25.2689	25.6344	25.8863	25.9767	25.2086	25.3342	25.7042	-0.105917	0	0.183207	0
P08670;B0YJC4;B0YJC5;A0A1B0GTT5;A0A1B0GVG8;P17661;P41219;P41219-2;H7C5W5;P14136-3;P14136;P14136-2;A0A1X7SBR3;A0A1W2PR46;F8W835;A0A1W2PRT3;P07196;E7ESP9;E7EMV2;P07197-2;Q16352;P07197	VIM	Vimentin	22	54	54	50	90.1	90.1	86.3	53.651	466	31.3745	30.545	31.7048	32.4097	31.2917	30.6756	31.1279	32.5124	-0.106592	0	0.0690409	0
Q9P0L0;Q9P0L0-2;J3QKM9;E5RK64;O95292-2	VAPA	Vesicle-associated membrane protein-associated protein A	5	7	7	6	28.5	28.5	28.5	27.893	249	26.7529	26.3656	26.5816	27.0812	26.7313	26.5359	26.5599	26.5209	-0.108336	0	0.283662	0
P62750;H7BY10;K7EJV9;K7ERT8;A8MUS3;K7EMA7	RPL23A	60S ribosomal protein L23a	6	17	17	17	59	59	59	17.695	156	34.2125	34.0186	34.1589	33.9	34.211	33.6183	34.2337	33.7936	-0.108342	0	0.263801	0
O95831;A0A6Q8PFM5;O95831-3;A0A6Q8PG15;A0A7I2PK44;A0A6Q8PFE1;A0A6Q8PHJ9;A0A6Q8PHC0;A0A6Q8PFQ8;A0A6Q8PFS4;A0A6Q8PFA7;A0A7I2RLJ8;A0A6Q8PFW2;O95831-2;E9PMA0;O95831-5;O95831-4;A0A6Q8PHJ4;A0A6Q8PF87	AIFM1	Apoptosis-inducing factor 1, mitochondrial	19	22	22	22	39.2	39.2	39.2	66.9	613	26.1434	25.9234	26.0465	27.1201	26.1121	25.6669	26.0952	26.925	-0.108549	0	0.105315	1.69967e-17
Q9Y3U8;J3QSB5;J3KTD3	RPL36	60S ribosomal protein L36	3	5	5	5	30.5	30.5	30.5	12.254	105	27.5141	25.856	29.1996	28.5095	27.4038	25.7523	29.0038	28.4842	-0.10876	0	0.0368542	0
Q14137;Q14137-2;A0A075B729	BOP1	Ribosome biogenesis protein BOP1	3	6	6	6	13.4	13.4	13.4	83.629	746	25.6347	25.3937	25.5785	26.2493	25.8712	25.3788	25.4854	25.6852	-0.108915	0	0.199912	3.39935e-17
Q96QC0	PPP1R10	Serine/threonine-protein phosphatase 1 regulatory subunit 10	1	13	13	13	14.5	14.5	14.5	99.057	940	26.0228	25.3033	25.7289	25.717	25.4692	25.0502	25.8222	25.9933	-0.109282	0	0.164901	0
Q13435;E9PPJ0;E9PJ04;H0YCG1;E9PJT3;H0YEX5;E9PIL8	SF3B2	Splicing factor 3B subunit 2	7	33	33	33	41.9	41.9	41.9	100.23	895	28.2866	28.9539	28.1839	28.0183	27.9834	28.7916	28.4375	27.7915	-0.109634	0	0.135792	0
O15235	MRPS12	28S ribosomal protein S12, mitochondrial	1	4	4	4	40.6	40.6	40.6	15.173	138	26.954	25.7247	27.2047	27.0465	26.2597	25.6529	27.6295	26.9451	-0.110673	0	0.0726057	0
P32969;D6RAN4;A0A2R8Y5Y7;H0Y9V9;H0Y9R4	RPL9	60S ribosomal protein L9	5	8	8	8	53.6	53.6	53.6	21.863	192	27.9685	27.1788	27.7718	27.9867	27.9564	26.8364	27.8465	27.8174	-0.112315	0	0.131187	0
Q16891-2;Q16891;B9A067;Q16891-4;C9J406;Q16891-3;H7C463;A0A087WYS0;D6RAW4	IMMT	MICOS complex subunit MIC60	9	33	33	33	51.5	51.5	51.5	82.624	747	27.6377	27.3285	27.2736	28.1872	27.5002	27.2008	27.2647	28.009	-0.113055	0	0.155662	0
Q15599-2;Q15599;H3BUQ9;H3BN50;H3BQS0;Q15599-3	SLC9A3R2	Na(+)/H(+) exchange regulatory cofactor NHE-RF2	6	3	3	3	8.6	8.6	8.6	36.153	326	24.398	23.0872	23.3925	24.1455	24.4633	23.3358	22.4074	24.3641	-0.113131	0.11751	0.0780229	0.0551768
P56182;D6RE82	RRP1	Ribosomal RNA processing protein 1 homolog A	2	8	8	8	16.9	16.9	16.9	52.839	461	26.7146	26.0381	26.6155	26.0821	26.3268	25.9638	26.5339	26.1734	-0.113154	0	0.211222	0
J3KMX2;B9EGA3;Q92925-3;Q92925-2;Q92925;J3QWB6;Q6STE5-2;Q6STE5;F8VW95;C9JYI7	SMARCD2	SWI/SNF-related matrix-associated actin-dependent regulator of chromatin subfamily D member 2	10	6	6	5	18.4	18.4	14.7	52.238	456	24.2454	25.0007	24.5877	25.3758	24.5388	24.2829	24.81	25.1249	-0.113206	0	0.140681	0
Q6P1X5;H0YB55;H0YC37;H0YEX2	TAF2	Transcription initiation factor TFIID subunit 2	4	8	8	8	7.6	7.6	7.6	136.97	1199	26.2623	24.4449	25.3374	24.1104	25.9069	23.9394	25.8722	23.9822	-0.113603	0	0.0542419	0
P53007;B4DP62	SLC25A1	Tricarboxylate transport protein, mitochondrial	2	7	7	7	23.2	23.2	23.2	34.012	311	27.1331	26.3685	27.1697	27.2754	26.8792	26.363	27.1915	27.0529	-0.115018	0	0.160268	0
Q99615;Q99615-2;A0A6I8PU73;A0A6I8PUD4;A0A6I8PS32;A0A6I8PIK4;A0A6I8PRZ0;K7ER44;A0A6I8PU89;A0A6I8PR89;A0A6I8PLE7;K7EJE9;A0A6I8PR93;A0A6I8PUC2;K7EPP7;K7EK03;K7ESP1;K7ELJ8;K7EJV7;K7EN19;K7EJL5;K7EIH8	DNAJC7	DnaJ homolog subfamily C member 7	22	4	4	4	7.9	7.9	7.9	56.44	494	24.2401	24.3506	23.9154	24.7284	24.3938	23.8147	24.279	24.2802	-0.11669	0	0.221348	3.39935e-17
A0A7P0TB97;A0A7P0TAQ9;A0A7P0Z431;Q8IXB1-2;Q8IXB1;A0A7P0TB83;A0A7P0T9B7;A0A7P0TB22;E7EP04;A0A7P0Z4F2;A0A494C1G5;Q8IXB1-3;A0A7P0T8Y3	DNAJC10	DnaJ homolog subfamily C member 10	13	6	6	6	12.6	12.6	12.6	72.152	626	24.6747	25.0031	24.9912	25.5348	24.3369	24.8831	24.7439	25.7624	-0.119379	0	0.128383	0
Q53GS9;A0A087X1B2;B9A018;Q53GS9-2;Q53GS9-3;A0A087WW31;F8WC91	USP39	U4/U6.U5 tri-snRNP-associated protein 2	7	11	11	11	24.1	24.1	24.1	65.38	565	25.8346	27.543	25.5928	25.4776	25.6128	27.0459	26.2405	25.0708	-0.119486	0	0.066154	0
Q12797-10;Q12797	ASPH	Aspartyl/asparaginyl beta-hydroxylase	2	9	9	9	15.6	15.6	15.6	83.267	729	25.0428	24.6215	25.0002	26.251	25.0737	24.7042	24.7116	25.947	-0.11976	0	0.0953927	1.69967e-17
H0YLI7;P59780;Q7Z6K5-2;A0A0A6YYH1;H0YLX6;H0YN38;P59780-2;H0YMK0;H0YNI6;H0YKM3;A0A087WY05	AP3S2	AP-3 complex subunit sigma-2	11	8	8	8	44.9	44.9	44.9	23.398	205	26.7662	26.8488	26.8887	26.5772	26.5471	26.8775	26.8158	26.3582	-0.120555	0	0.377075	6.7987e-17
Q9BS26	ERP44	Endoplasmic reticulum resident protein 44	1	5	5	5	12.3	12.3	12.3	46.971	406	24.7295	24.7969	25.0814	25.1281	24.8139	24.8342	24.7535	24.8466	-0.121929	0	0.556729	0
Q9H0D6;Q9H0D6-2	XRN2	5-3 exoribonuclease 2	2	12	12	12	16.1	16.1	16.1	108.58	950	25.8224	25.3623	25.6092	26.6034	25.9722	24.7379	25.5753	26.6217	-0.122554	0	0.0938398	0
Q9Y2Q9;H0YAT2;H7C5V3;E5RGC7;E5RFH3;E5RK86;H0YC42;U3KQQ8;E5RFT8	MRPS28	28S ribosomal protein S28, mitochondrial	9	8	8	8	50.8	50.8	50.8	20.843	187	26.1128	25.4165	26.3796	27.5667	25.7103	26.0431	26.0061	27.2256	-0.122604	0	0.0789746	0
Q6UWP8	SBSN	Suprabasin	1	3	3	3	18.3	18.3	18.3	60.54	590	23.4107	24.3081	23.4477	23.746	24.0564	24.5557	23.3059	22.5039	-0.122644	0	0.0903807	0
P61247;H0Y9Y4;D6RG13;D6RAT0;E9PFI5;H0Y8L7;D6RB09;D6R9B6;D6RAS7;D6RI02;D6RED7;D6RGE0	RPS3A	40S ribosomal protein S3a	12	24	24	24	72.7	72.7	72.7	29.945	264	31.1944	31.0517	32.3232	31.6196	31.2369	30.8341	32.1886	31.4366	-0.123156	0	0.113498	1.69967e-17
P41091;Q2VIR3;Q2VIR3-2;H7BZU1	EIF2S3	Eukaryotic translation initiation factor 2 subunit 3;Putative eukaryotic translation initiation factor 2 subunit 3-like protein	4	13	13	13	37.3	37.3	37.3	51.109	472	27.2539	27.7801	27.6076	27.8707	27.1842	27.7124	27.6165	27.504	-0.123789	0	0.2898	0
P14866;M0QXS5;A0A3B3ITJ4;P14866-2;M0QYT0;M0R1W6;B4DVF8;M0R076;M0QYL7	HNRNPL	Heterogeneous nuclear ribonucleoprotein L	9	23	23	22	57.9	57.9	56.7	64.132	589	28.6903	28.582	28.7777	29.7351	28.3578	28.5286	28.9104	29.4929	-0.123842	0	0.126866	0
Q9NZM5;M0QZU5;M0QYZ9;M0QZ34	GLTSCR2	Glioma tumor suppressor candidate region gene 2 protein	4	3	3	3	5.4	5.4	5.4	54.389	478	24.7082	24.9771	25.4694	24.3687	24.7835	24.7685	25.1496	24.3253	-0.124103	0	0.167078	0
Q2TAY7;Q2TAY7-2	SMU1	WD40 repeat-containing protein SMU1;WD40 repeat-containing protein SMU1, N-terminally processed	2	13	13	13	34.3	34.3	34.3	57.543	513	27.386	27.5302	26.9125	26.865	27.0002	27.629	26.841	26.7261	-0.124345	0	0.186073	0
A0A6Q8PGH7;A0A6Q8PFA6;A0A6Q8PG37;A0A6Q8PH57;O00139-2;O00139-1;O00139-5;O00139;O00139-4;D6R9M0;A0A6Q8PGG1;H0Y8H2;A0A669KBE9;Q8N4N8	KIF2A	Kinesin-like protein KIF2A	14	16	16	16	24.1	24.1	24.1	77.657	685	25.1771	25.0892	24.8492	26.1236	24.4895	24.9855	24.8162	26.45	-0.124502	0	0.0874998	0
Q15007;A0A087X1R4;Q15007-2	WTAP	Pre-mRNA-splicing regulator WTAP	3	3	3	3	10.6	10.6	10.6	44.243	396	24.5165	25.3341	24.6213	25.102	24.1665	25.1752	24.7832	24.946	-0.125741	0	0.167271	3.39935e-17
P42285;H0Y8U3	SKIV2L2	Superkiller viralicidic activity 2-like 2	2	13	13	13	15.2	15.2	15.2	117.8	1042	26.2487	26.0985	26.4127	27.0411	26.0661	25.9517	26.1928	27.0861	-0.126105	0	0.144677	0
Q9BZE1;S4R369;A6NHR2;H0Y4J2	MRPL37	39S ribosomal protein L37, mitochondrial	4	8	8	8	24.1	24.1	24.1	48.117	423	25.0132	24.9319	25.5287	26.3894	24.9799	24.6002	25.2678	26.5073	-0.126986	0	0.0866259	0
Q9NVV4-2;Q9NVV4;Q5T851	MTPAP	Poly(A) RNA polymerase, mitochondrial	3	8	7	7	13.2	11.8	11.8	78.832	712	25.8628	25.4336	25.4262	26.4672	25.3425	25.542	25.4112	26.3779	-0.12909	0	0.142746	0
Q96KC8;Q5T1X2	DNAJC1	DnaJ homolog subfamily C member 1	2	8	8	8	16.6	16.6	16.6	63.882	554	26.0453	26.5738	26.3756	26.4414	26.0771	26.1262	26.0752	26.6404	-0.12927	0	0.306339	0
Q9UH99-2;Q9UH99;Q9UH99-3	SUN2	SUN domain-containing protein 2	3	5	5	5	9.8	9.8	9.8	82.501	738	24.4611	24.4784	24.3945	24.8288	24.5276	24.7236	24.3162	24.0777	-0.129416	0	0.323429	0
Q9P032	NDUFAF4	NADH dehydrogenase [ubiquinone] 1 alpha subcomplex assembly factor 4	1	3	3	3	18.9	18.9	18.9	20.266	175	25.867	26.4224	25.9817	26.1574	25.6962	26.3828	25.8228	26.0068	-0.129973	0	0.280494	0
Q9C0J8;Q9C0J8-3;B9A053;C9J8B4;Q9C0J8-2	WDR33	pre-mRNA 3 end processing protein WDR33	5	20	20	20	18.6	18.6	18.6	145.89	1336	27.1698	27.4266	26.9284	25.9218	26.4529	27.2911	27.313	25.868	-0.130387	0	0.0994008	0
Q5T196;Q8NFF5-3;Q8NFF5-2;Q8NFF5;Q8NFF5-4;Q8NFF5-5;Q5T191	FLAD1	FAD synthase;Molybdenum cofactor biosynthesis protein-like region;FAD synthase region	7	4	4	4	13.6	13.6	13.6	50.141	456	24.4819	24.5325	24.6682	24.5161	22.9465	25.5838	25.1503	23.995	-0.130779	0.0729201	0.0771897	0.0375666
Q71DI3	HIST2H3A	Histone H3.2	1	6	6	1	44.9	44.9	23.5	15.388	136	32.6943	32.5751	33.1982	33.6282	33.5942	31.4814	32.9672	33.5288	-0.131042	0	0.0867857	0
Q9NZI8;Q9NZI8-2;F8W930;Q9Y6M1-5;Q9Y6M1-6;Q9Y6M1-3;Q9Y6M1-4;Q9Y6M1-1;Q9Y6M1	IGF2BP1	Insulin-like growth factor 2 mRNA-binding protein 1	9	10	8	8	24.4	20.5	20.5	63.48	577	26.1834	26.8204	26.1106	26.8955	26.1427	26.4728	25.986	26.8838	-0.131175	0	0.17841	0
Q8TA86;C9J6V2	RP9	Retinitis pigmentosa 9 protein	2	5	5	5	21.7	21.7	21.7	26.106	221	25.6868	25.8072	25.7562	25.0844	25.1323	25.9404	25.5879	25.1488	-0.131323	0	0.202576	0
Q68CQ4;H7C2R4	DIEXF	Digestive organ expansion factor homolog	2	5	5	5	6.2	6.2	6.2	87.054	756	24.6308	25.1255	24.6477	23.2061	24.7157	24.2531	25.1842	22.9315	-0.131401	0.0480996	0.0769994	0.038506
Q9BW19;A0A087X1W5;A2AB20;A0A140T9E6	KIFC1	Kinesin-like protein KIFC1	4	20	20	20	36.1	36.1	36.1	73.747	673	25.8066	23.8125	25.2052	26.92	25.1431	23.7118	25.153	27.2058	-0.132658	0	0.0479778	8.49837e-18
O75394	MRPL33	39S ribosomal protein L33, mitochondrial	1	2	2	2	38.5	38.5	38.5	7.6191	65	27.1363	25.8799	27.2191	27.3126	26.685	25.9228	27.395	27.0119	-0.133309	0	0.106905	1.69967e-17
Q9Y3B9	RRP15	RRP15-like protein	1	5	5	5	15.2	15.2	15.2	31.484	282	25.0728	26.4895	25.8699	26.1431	25.3546	26.4366	25.4135	25.8367	-0.133469	0	0.127955	0
O96011;O96011-2;H7C3V6	PEX11B	Peroxisomal membrane protein 11B	3	5	5	5	20.8	20.8	20.8	28.431	259	24.3604	23.5296	24.025	23.7348	24.8344	22.8019	24.1158	23.3627	-0.133766	0.105163	0.0975886	0.0733825
Q10570;A0A087X101;A0A087WTV4;E9PIM1	CPSF1	Cleavage and polyadenylation specificity factor subunit 1	4	39	39	39	33.7	33.7	33.7	160.88	1443	28.4754	28.345	28.1505	26.7128	27.8686	28.2389	28.2454	26.794	-0.134221	0	0.0917762	0
Q92522	H1FX	Histone H1x	1	10	10	10	41.3	41.3	41.3	22.487	213	30.435	31.8159	31.3108	31.0071	30.3797	31.2575	31.2316	31.1587	-0.135355	0	0.144041	0
E9PRG8;E9PLD3;A0A494BXY3	C11orf98	Uncharacterized protein C11orf98	3	5	5	5	32.5	32.5	32.5	14.234	123	28.2546	26.9982	28.0821	27.7514	28.3843	26.5425	28.2213	27.3964	-0.135403	0	0.0978134	0
P49756;P49756-2;P49756-3;E9PQU5;H0YE46;E9PSE8;P49756-4	RBM25	RNA-binding protein 25	7	27	27	27	31.8	31.8	31.8	100.18	843	29.6215	29.7774	29.5299	28.8816	29.1354	29.5375	29.749	28.8469	-0.135417	0	0.188258	0
P61353;K7ELC7;K7EQQ9;K7ERY7	RPL27	60S ribosomal protein L27	4	14	14	14	69.1	69.1	69.1	15.798	136	32.1782	29.8344	33.0104	32.298	31.8958	29.6593	32.7107	32.5135	-0.135455	0	0.0482067	8.49837e-18
P19784;H3BNI9;H3BSA1	CSNK2A2	Casein kinase II subunit alpha	3	8	8	8	29.7	29.7	29.7	41.213	350	26.0275	26.4091	25.8886	26.3923	26.0663	25.9867	26.0387	26.0804	-0.136344	0	0.464311	0
Q5JY65;Q9BZJ0-2;Q9BZJ0-3;Q9BZJ0	CRNKL1	Crooked neck-like protein 1	4	8	8	8	9.9	9.9	9.9	99.172	836	25.668	25.806	25.2204	25.792	25.4783	25.3484	25.4175	25.6963	-0.136447	0	0.379994	0
Q5JW30;O95793-2;O95793;O95793-3;Q5JW28	STAU1	Double-stranded RNA-binding protein Staufen homolog 1	5	9	8	8	21.7	20	20	54.708	494	23.8665	23.8841	24.4527	26.1096	23.9673	23.6404	23.3521	26.8065	-0.13664	0	0.0500413	0
Q5SSJ5;Q5SSJ5-2;B0QZK4;Q5SSJ5-3;Q5SWC8;B0QZK9;B0QZK8;Q5SSJ5-5	HP1BP3	Heterochromatin protein 1-binding protein 3	8	11	11	11	21.5	21.5	21.5	61.206	553	26.2729	26.6767	27.4662	27.8465	26.223	26.8324	26.6547	28.0051	-0.136754	0	0.0954384	0
Q9NX58;D6RDJ1	LYAR	Cell growth-regulating nucleolar protein	2	11	11	11	23.5	23.5	23.5	43.614	379	28.6847	28.5603	28.3552	27.8832	28.4727	28.1211	28.4824	27.8598	-0.13686	0	0.239434	0
H7C2W9;C9JU56;B7Z4E3;B7Z4C8;P62899-3;P62899;P62899-2;B8ZZK4	RPL31	60S ribosomal protein L31	8	5	5	5	43.5	43.5	43.5	12.701	108	29.7693	29.2439	30.6056	30.3913	29.7447	28.978	30.22	30.5179	-0.137365	0	0.111517	0
O43709;O43709-3;F8WD87;H7C170;F8WD67;E9PCQ7;O43709-2;H7C0G4;F8VZ18;B3KR83;F2Z3D9	WBSCR22	Probable 18S rRNA (guanine-N(7))-methyltransferase	11	6	6	6	29.2	29.2	29.2	31.88	281	26.6413	26.1186	26.1645	26.2904	26.6027	25.8282	26.4861	25.7451	-0.13818	0	0.221154	0
Q14197;J3KS15;J3QRF8	ICT1	Peptidyl-tRNA hydrolase ICT1, mitochondrial	3	5	5	5	20.4	20.4	20.4	23.63	206	25.6879	26.53	23.2502	26.5322	25.4589	26.0827	23.1095	26.7893	-0.13999	0.0302153	0.0443458	0.0125295
P55265;P55265-4;A0A7P0Z4F9;A0A3B3IRQ9;A0A7P0Z4K3;P55265-5;P55265-3;P55265-2;A0A3B3ISU1;A0A3B3ISX1;A0A3B3ITG9;A0A7P0TA14;A2IBT1	ADAR	Double-stranded RNA-specific adenosine deaminase	13	47	47	47	44.5	44.5	44.5	136.06	1226	28.2765	27.6908	28.0348	29.7952	27.8317	27.7146	27.8942	29.7837	-0.143254	0	0.0758996	0
A0A7I2V430;A0A7I2V4F0;Q92499;A0A7I2V2M5;A0A7I2YQ77;Q92499-2;A0A087WZ71;Q92499-3;A0A087X2G1;A0A7I2V4J3;A0A7I2V421;A0A7I2V5X8;A0A7I2YQD0;A0A7I2V4Q0	DDX1	ATP-dependent RNA helicase DDX1	14	34	34	34	53.7	53.7	53.7	77.86	697	28.4007	27.8545	28.6162	29.3498	28.0165	27.8997	28.3852	29.3424	-0.144351	0	0.119473	0
Q13243;B4DJK0;B4DUA4;Q13243-3;G3V5K8;Q13243-2	SRSF5	Serine/arginine-rich splicing factor 5	6	8	7	7	27.9	24.6	24.6	31.263	272	27.5579	27.6445	26.693	27.2126	26.6886	27.2244	27.1805	27.4348	-0.144952	0	0.216553	0
A0A087X0M4;Q9BWU0;A0A087WWF4;H7C256	SLC4A1AP	Kanadaptin	4	8	8	8	14.2	14.2	14.2	82.89	742	25.0784	24.4917	24.3409	24.7909	24.7606	24.3196	24.5183	24.5219	-0.145408	0	0.331538	0
B9ZVN9;O95602	POLR1A	DNA-directed RNA polymerase;DNA-directed RNA polymerase I subunit RPA1	2	10	10	10	7.5	7.5	7.5	187.81	1659	25.2561	25.3288	25.0066	25.5826	24.7472	25.167	24.8728	25.8055	-0.145416	0	0.220463	3.39935e-17
J3QK89;Q8IWX8	CHERP	Calcium homeostasis endoplasmic reticulum protein	2	14	14	14	21.3	21.3	21.3	104.93	927	27.7917	27.1889	27.0713	26.8467	27.1162	27.1502	27.1605	26.8899	-0.145452	0	0.285854	0
Q8IX12-2;Q8IX12;A0A0C4DGG8;F5H2E6;F5H3E1;F5H1H2;H0YFJ7	CCAR1	Cell division cycle and apoptosis regulator protein 1	7	13	13	13	12.7	12.7	12.7	131.04	1135	25.643	25.8909	25.8751	25.2411	25.1178	25.6	26.0325	25.3162	-0.145901	0	0.236444	3.39935e-17
Q7KZ85;Q7KZ85-2	SUPT6H	Transcription elongation factor SPT6	2	3	3	3	1.9	1.9	1.9	199.07	1726	23.1141	23.0464	23.3683	23.1	22.9997	23.1821	22.8898	22.9713	-0.146457	0.078785	0.42713	0.284031
O00268;A0A0G2JRY5;V9GY03;V9GY14;J3KTH2;Q92750	TAF4	Transcription initiation factor TFIID subunit 4	6	4	4	4	4.2	4.2	4.2	110.11	1085	25.3563	24.582	23.877	24.3309	24.5473	24.4726	23.7821	24.7527	-0.147879	0	0.150783	0
O94925-3;O94925;B8ZZC5;H7BZD1;B8ZZA8;O94925-2	GLS	Glutaminase kidney isoform, mitochondrial	6	3	3	3	6.9	6.9	6.9	65.459	598	23.0188	24.8667	25.3363	24.5401	24.6902	24.9888	24.9542	22.5364	-0.14805	0.150368	0.0669836	0.0665774
Q5STZ8;Q8NE71;Q8NE71-2;H0YGW7;A0A0G2JIC2;A0A0G2JJB9;F5GYK6	ABCF1	ATP-binding cassette sub-family F member 1	7	24	24	24	42.1	42.1	42.1	96.053	846	28.2465	27.9364	27.9167	27.6742	27.9671	27.5899	28.0266	27.593	-0.149293	0	0.394191	6.7987e-17
G5E9W2;Q9P2E5;Q9P2E5-2;C9JZF7;H7C5L5	CHPF2	Chondroitin sulfate glucuronyltransferase	5	6	6	6	6.8	6.8	6.8	85.146	764	23.5785	22.9036	23.6583	24.9961	23.639	23.2643	23.3015	24.3315	-0.150048	0.174085	0.13014	0.126371
Q8IXM3	MRPL41	39S ribosomal protein L41, mitochondrial	1	4	4	4	43.8	43.8	43.8	15.383	137	24.574	22.7336	24.979	25.877	24.3499	22.8519	24.3381	26.0226	-0.15026	0.117337	0.0594922	0.0502253
J3KTL2;Q07955;Q07955-3;Q07955-2;J3QQV5;J3KSW7;J3KSR8	SRSF1	Serine/arginine-rich splicing factor 1	7	16	16	15	49.4	49.4	46.6	28.329	253	30.0554	29.8297	29.3696	29.6419	29.2837	29.6907	29.7215	29.593	-0.151953	0	0.374596	6.7987e-17
Q9P265;A0A494C143;Q14689-3;Q14689-2;Q14689-4;Q14689-5;Q14689-6;Q14689	DIP2B	Disco-interacting protein 2 homolog B	8	5	5	5	4	4	4	171.49	1576	23.6158	23.116	23.2538	24.773	23.4737	23.2624	23.5703	23.8435	-0.152184	0.0669869	0.147423	0.0772971
H3BTL2;H3BS02;O14874-2;O14874-3;O14874;H3BNP3	BCKDK	[3-methyl-2-oxobutanoate dehydrogenase [lipoamide]] kinase, mitochondrial	6	3	3	3	18.1	18.1	18.1	24.208	216	25.8476	25.9857	25.7968	25.9791	25.9853	25.7851	25.6991	25.5284	-0.152805	0	0.698685	1.35974e-16
P98175-4;P98175-3;P98175-2;P98175;P98175-5	RBM10	RNA-binding protein 10	5	7	7	6	9.4	9.4	8.6	94.369	852	24.8806	25.5742	25.2611	24.8895	24.6974	25.4625	25.1029	24.7279	-0.153719	0	0.256367	0
P57053;P62807;O60814;U3KQK0;Q99879;Q99877;Q93079;Q5QNW6;P58876;Q5QNW6-2;A0A2R8Y619	H2BFS	Histone H2B type F-S;Histone H2B type 1-C/E/F/G/I;Histone H2B type 1-K;Histone H2B;Histone H2B type 1-M;Histone H2B type 1-N;Histone H2B type 1-H;Histone H2B type 2-F;Histone H2B type 1-D	11	12	12	1	73	73	5.6	13.944	126	32.2755	32.3783	32.9345	33.6567	33.1985	31.5659	32.5686	33.2969	-0.153753	0	0.112003	0
P13010;C9JZ81;H7C0H9	XRCC5	X-ray repair cross-complementing protein 5	3	42	42	42	67.3	67.3	67.3	82.704	732	29.9753	30.4908	29.4939	29.7455	29.6638	30.233	29.657	29.5359	-0.153962	0	0.236242	0
Q9H0A0;Q9H0A0-2;A0A087WV29;E9PMU0;E9PJN6	NAT10	N-acetyltransferase 10	5	40	40	40	46.3	46.3	46.3	115.73	1025	27.7763	28.9356	28.0801	27.2493	27.7578	28.3148	28.2216	27.131	-0.154046	0	0.130227	0
P67809;H0Y449;C9J5V9;Q9Y2T7;A0A0D9SEI8	YBX1	Nuclease-sensitive element-binding protein 1	5	12	12	8	53.1	53.1	40.7	35.924	324	27.2945	26.6729	27.1679	28.3428	26.4819	27.3524	27.44	27.5867	-0.154271	0	0.135281	0
Q9NR30-2;Q9NR30	DDX21	Nucleolar RNA helicase 2	2	15	15	14	23.9	23.9	22.2	79.656	715	25.5133	25.3681	25.985	25.9137	25.8105	24.7361	25.7044	25.9094	-0.154885	0	0.196996	0
E7EVA0;P27816-2;P27816;P27816-6;P27816-4;H0Y2V1;F8W9U4;P27816-5;H7C4C5;B5MEG9;A0A0J9YVV8;A0A0J9YW37;H7C456;P27816-7	MAP4	Microtubule-associated protein;Microtubule-associated protein 4	14	15	15	15	9.2	9.2	9.2	245.44	2297	29.1642	28.3508	29.0013	29.8057	28.6962	28.5376	28.6846	29.7802	-0.155832	0	0.142677	0
Q9NUL3;E7EPX0;Q9NUL3-2;Q9NUL3-3;Q9NUL3-8;E7EVJ4;Q9NUL3-7;Q9NUL3-6;E5RJN7;Q9NUL3-4;E7EVI1;E5RJ67;E5RFK1;H0YBY0;E5RGQ5;Q9NUL3-5;E5RGT3	STAU2	Double-stranded RNA-binding protein Staufen homolog 2	17	13	13	12	29.6	29.6	28.2	62.608	570	25.5957	23.5922	25.2662	27.0668	24.7517	24.03	24.9825	27.1331	-0.155876	0	0.056275	8.49837e-18
Q9Y450-4;Q9Y450;B7Z524;H0YDX7;J3QT46;E9PHZ9;H0YES5;E9PJ90;E9PN23;E9PS53;G5E991;E9PMN1;E9PLR4;Q9Y450-2	HBS1L	HBS1-like protein	14	7	7	7	15.6	15.6	15.6	70.624	642	28.2048	27.832	27.9985	27.3254	27.987	27.4225	28.0553	27.2672	-0.157198	0	0.232282	0
O00422;O00422-2;H7BZW6;U3KQ12;U3KPY7	SAP18	Histone deacetylase complex subunit SAP18	5	9	9	9	44.4	44.4	44.4	17.561	153	25.9985	26.9162	25.7494	26.9392	25.675	26.4763	26.1253	26.6968	-0.157464	0	0.158965	0
Q92615;H0Y4V9;H0Y641;X6RCG6;V9GYI5;B5MCU2;A0A087X183	LARP4B	La-related protein 4B	7	12	12	12	19.1	19.1	19.1	80.551	738	25.6877	24.898	25.3491	26.3678	25.2236	24.8305	25.236	26.3805	-0.157998	0	0.130357	0
Q9UKD2	MRTO4	mRNA turnover protein 4 homolog	1	13	13	13	47.7	47.7	47.7	27.56	239	26.3077	24.6214	26.1353	27.1188	26.0705	24.773	25.6065	27.0942	-0.15976	0	0.0810839	0
P62701;C9JEH7;Q8TD47;P22090	RPS4X	40S ribosomal protein S4, X isoform	4	21	21	21	65.8	65.8	65.8	29.597	263	33.0337	32.8768	33.6061	32.87	32.909	32.4709	33.4994	32.8663	-0.160217	0	0.236297	0
Q92797;A0A087WUE9;M0R3C7;Q92797-2	SYMPK	Symplekin	4	13	13	13	13.8	13.8	13.8	141.15	1274	26.1728	25.3087	25.7972	24.9623	25.4387	25.4328	25.9333	24.7937	-0.160604	0	0.176328	0
Q9NPE3;H0YM60	NOP10	H/ACA ribonucleoprotein complex subunit 3	2	4	4	4	57.8	57.8	57.8	7.7059	64	25.5445	27.3283	25.4204	26.4864	25.2094	26.9282	25.6682	26.3293	-0.16112	0	0.101333	1.69967e-17
P62277;J3KMX5;E9PS50	RPS13	40S ribosomal protein S13	3	12	12	12	62.3	62.3	62.3	17.222	151	31.2313	32.1469	31.4229	32.2064	30.966	32.1354	31.0559	32.2005	-0.162414	0	0.148519	0
Q12872-2;Q12872;H0YFR9	SFSWAP	Splicing factor, suppressor of white-apricot homolog	3	11	11	11	10.4	10.4	10.4	110.01	1003	26.5239	25.8535	25.9517	24.8414	25.927	25.4949	26.1364	24.9592	-0.163237	0	0.14206	0
I3L1P8;Q02978;Q02978-2	SLC25A11	Mitochondrial 2-oxoglutarate/malate carrier protein	3	13	13	13	52	52	52	32.182	296	26.4661	25.2656	26.6328	26.7811	26.3869	25.2399	26.3512	26.5132	-0.163592	0	0.135521	0
Q15424-2;Q15424;Q15424-4;Q15424-3;K7ES42;K7EII0	SAFB	Scaffold attachment factor B1	6	14	14	7	19	19	7.5	95.18	848	26.6747	26.3198	27.0447	27.1831	26.4648	26.3715	26.9465	26.7839	-0.163865	0	0.289023	0
Q5JTH9;Q5JTH9-2;Q5JTH9-3;A0A087X1U8;A0A087X0G0	RRP12	RRP12-like protein	5	16	16	16	15.6	15.6	15.6	143.7	1297	26.0336	25.0161	26.9051	24.9418	26.1461	24.6568	26.7012	24.7368	-0.163932	0	0.0858857	0
Q9BZE4;Q9BZE4-2;Q9BZE4-3;Q5T3R7	GTPBP4	Nucleolar GTP-binding protein 1	4	33	33	33	56.5	56.5	56.5	73.964	634	28.126	27.5745	29.0283	27.7039	28.1123	27.1658	28.922	27.5704	-0.165539	0	0.123297	0
B7WP74;Q9HCG8	CWC22	Pre-mRNA-splicing factor CWC22 homolog	2	6	6	6	8.7	8.7	8.7	85.576	745	25.2628	24.6258	24.3925	24.7616	24.9666	24.5022	24.4413	24.4687	-0.165974	0	0.315878	0
Q13724-2;Q13724;A0A3B3IRK6;A0A3B3IRW2;A0A3B3IS52;C9JDQ1;A0A3B3ITC1;A0A3B3IRI7;A0A3B3ITU6;B8ZZE2	MOGS	Mannosyl-oligosaccharide glucosidase	10	11	11	11	17.8	17.8	17.8	80.702	731	26.9469	26.9122	26.747	26.8806	26.8406	25.9687	26.9956	27.016	-0.166463	0	0.2724	0
P42696;A2A2V2;P42696-2;Q5TCT4;H7C5M1	RBM34	RNA-binding protein 34	5	9	9	9	21.9	21.9	21.9	48.564	430	25.2299	25.0536	25.7986	25.769	25.0336	25.1705	25.3693	25.6076	-0.167529	0	0.312194	0
P52272;A0A087X0X3;P52272-2;M0R019;M0R2T0;M0R0N3;M0R2I7;M0QYQ7;M0QY96;M0R0Y6;M0QYL3	HNRNPM	Heterogeneous nuclear ribonucleoprotein M	11	54	54	26	82.3	82.3	38.2	77.515	730	30.1912	30.786	30.3634	30.794	29.8172	30.6476	30.2953	30.7004	-0.168527	0	0.274177	0
Q9NPJ6;Q5T911;Q9NPJ6-2	MED4	Mediator of RNA polymerase II transcription subunit 4	3	4	4	4	20	20	20	29.745	270	26.085	25.5171	25.3984	26.3993	25.7081	25.1843	25.5527	26.2799	-0.168689	0	0.203517	3.39935e-17
P62314;J3QLI9;J3QLR7	SNRPD1	Small nuclear ribonucleoprotein Sm D1	3	5	5	5	54.6	54.6	54.6	13.281	119	30.9894	31.5307	31.7362	30.6573	30.7785	31.1877	31.7099	30.56	-0.169354	0	0.187799	0
Q8N5N7-2;Q8N5N7	MRPL50	39S ribosomal protein L50, mitochondrial	2	3	3	3	30.4	30.4	30.4	15.524	135	26.447	26.3043	27.1514	27.3066	26.0342	26.4569	26.6466	27.3879	-0.17091	0	0.17611	0
O00425;O00425-2;F8WD15	IGF2BP3	Insulin-like growth factor 2 mRNA-binding protein 3	3	23	23	21	45.9	45.9	42	63.704	579	27.8498	27.1171	27.7398	29.5892	27.3339	27.2939	27.3279	29.6566	-0.170933	0	0.077948	0
P27105;F8VSL7;P27105-2	STOM	Erythrocyte band 7 integral membrane protein	3	6	6	6	30.2	30.2	30.2	31.73	288	23.949	25.8194	24.8347	24.2372	25.5281	24.4977	24.2699	23.8561	-0.172102	0	0.117491	0
A0A494C001;A0A499FJY3;Q96T37-3;A0A087WWP4;Q96T37-4;Q96T37-2;Q96T37;Q8NDT2-2;Q8NDT2	RBM15	Putative RNA-binding protein 15	9	10	10	10	13.7	13.7	13.7	98.013	896	26.1333	26.7369	26.4696	25.8512	25.9991	26.1991	26.2267	26.0732	-0.173194	0	0.37546	6.7987e-17
Q92620;Q92620-2;H3BQT9;H3BV01;J3KRT1;J3KTG2;J3KSA8;H3BMS7	DHX38	Pre-mRNA-splicing factor ATP-dependent RNA helicase PRP16	8	13	12	11	12	11.3	11.2	140.5	1227	24.5907	24.8391	24.7959	23.817	24.786	24.091	24.909	23.5581	-0.174641	0	0.171395	0
A0A024RAC6;Q14241	TCEB3	Transcription elongation factor B polypeptide 3	2	13	13	13	19.7	19.7	19.7	87.229	772	26.2801	26.2844	26.4013	26.3764	26.2604	25.5877	26.6992	26.0957	-0.174774	0	0.319495	0
P62424;Q5T8U2;Q5T8U3	RPL7A	60S ribosomal protein L7a	3	19	19	19	45.5	45.5	45.5	29.995	266	29.1527	27.5231	30.0208	30.2879	29.2562	27.6944	29.206	30.1245	-0.175865	0	0.0789811	0
Q16666;Q16666-3;Q16666-2;Q16666-6;A0A0A0MRB1;X6RHM1;H3BM18;H3BVE6;H3BR88;Q6K0P9-4;Q6K0P9-3;Q6K0P9-2;Q6K0P9-5;Q6K0P9-6;X6RHR0;Q6K0P9;H3BR65	IFI16	Gamma-interferon-inducible protein 16	17	28	28	28	41.7	41.7	41.7	88.255	785	27.3017	27.217	27.2212	27.934	26.8817	26.8855	27.261	27.9394	-0.176588	0	0.235535	3.39935e-17
Q9UK58-6;Q9UK58;Q9UK58-4;Q9UK58-5;H7C4G1;Q96S94-5;Q96S94-2;Q96S94-4;Q96S94	CCNL1	Cyclin-L1	9	7	7	7	17.1	17.1	17.1	47.788	428	27.1318	26.31	26.1181	25.2251	25.9446	26.0564	26.4529	25.6243	-0.176713	0	0.159013	0
Q9NY93-2;Q9NY93;H7C3E9;G3V0G3;F8WDT8;F8WEI3;H7BZN7	DDX56	Probable ATP-dependent RNA helicase DDX56	7	14	14	14	32.1	32.1	32.1	57.274	507	26.6087	26.7307	27.5933	26.7086	26.5072	26.4165	27.3436	26.667	-0.176731	0	0.229022	0
Q9BYD1;E5RJI7;H0YAX3;E5RFI2	MRPL13	39S ribosomal protein L13, mitochondrial	4	9	9	9	55.1	55.1	55.1	20.692	178	25.6896	24.9211	25.9181	26.7203	25.3853	24.8424	25.4305	26.8772	-0.178403	0	0.116049	0
Q9BQ61;K7EN60	C19orf43	Uncharacterized protein C19orf43	2	3	3	3	20.5	20.5	20.5	18.419	176	25.9755	26.1623	23.2916	25.9673	23.0568	26.061	25.9694	25.5953	-0.17856	0.13919	0.0644891	0.0511528
O75569-3;O75569-2;O75569;A0A7I2YQ87;A0A7I2V5H3;A0A7I2V2P4;F8WEG8;G5E9Q4;A0A7I2V5C2;A0A7I2V3L6;C9JMM3;B4DJC7;A0A7I2V2I8;A0A7I2V3J2;A0A7I2V315;A0A7I2V593	PRKRA	Interferon-inducible double-stranded RNA-dependent protein kinase activator A	16	8	8	8	37.5	37.5	37.5	31.635	288	26.7797	25.8712	26.5339	28.0314	26.0829	26.1011	25.9961	28.32	-0.179011	0	0.0899558	0
F5H6J5;F5GX80;Q6NZY4-2;Q6NZY4	ZCCHC8	Zinc finger CCHC domain-containing protein 8	4	3	3	3	23.8	23.8	23.8	20.879	185	24.3026	23.2098	24.1999	25.4153	22.8864	24.3366	24.4916	24.6951	-0.179488	0.0654202	0.110521	0.0459322
Q5C9Z4	NOM1	Nucleolar MIF4G domain-containing protein 1	1	10	10	10	12.6	12.6	12.6	96.256	860	25.2121	25.3246	25.413	25.041	24.9994	25.1251	25.1875	24.9599	-0.179711	0	0.954208	0
Q9Y5B9;G3V5A4;G3V401;G3V2X0	SUPT16H	FACT complex subunit SPT16	4	32	32	32	34.1	34.1	34.1	119.91	1047	27.2813	28.5369	27.554	27.7713	27.3074	28.1427	27.4677	27.502	-0.180931	0	0.222147	0
P51114;B4DXZ6;P51114-2;E9PFF5;P51114-3;E7EU85;C9JAJ4;C9JZE0;C9JY20;H7C4S4;C9IZ22;C9J5B4;C9JYQ6	FXR1	Fragile X mental retardation syndrome-related protein 1	13	25	25	23	46.9	46.9	44.3	69.72	621	27.9822	27.5953	28.638	29.0012	27.7767	27.4774	28.3379	28.8975	-0.181795	0	0.156356	0
Q7Z2W9;F5H7V8;H3BUY0;Q7Z2W9-2	MRPL21	39S ribosomal protein L21, mitochondrial	4	5	5	5	35.6	35.6	35.6	22.814	205	24.6769	24.7089	25.9373	26.3769	25.1656	24.5048	24.9482	26.354	-0.18185	0	0.115425	0
J3QRS9;X6R4W8;O43670-2;O43670;O43670-4;O43670-3;J3KS31	ZNF207	BUB3-interacting and GLEBS motif-containing protein ZNF207	7	6	6	6	11.4	11.4	11.4	52.541	493	27.3562	26.1454	25.7932	26.3473	26.865	25.6076	26.4263	26.015	-0.182028	0	0.162905	0
Q969S3	ZNF622	Zinc finger protein 622	1	10	10	10	23.9	23.9	23.9	54.271	477	23.9106	23.4902	23.6257	25.6614	23.7056	22.7976	23.513	25.9434	-0.182058	0.0505459	0.0771607	0.0209246
Q13123;D6REL4;E7EQZ7;A0A0C4DGW5;D6RCQ4;D6RAY9	IK	Protein Red	6	11	11	11	22.1	22.1	22.1	65.601	557	26.0296	26.1738	25.921	25.8772	25.3223	26.216	26.0636	25.6685	-0.182802	0	0.375096	0
Q86XZ4;F8VS10;F8VXB3	SPATS2	Spermatogenesis-associated serine-rich protein 2	3	14	14	14	36.9	36.9	36.9	59.544	545	25.4312	25.2798	25.5485	26.3112	25.1277	25.184	25.6596	25.8675	-0.183	0	0.256324	0
P49458;Q6P2S0;Q659G3;E9PE20;P49458-2	SRP9	Signal recognition particle 9 kDa protein	5	5	5	5	53.5	53.5	53.5	10.112	86	29.0773	29.4305	28.7893	29.0956	28.2954	29.5203	28.7956	29.0473	-0.183528	0	0.262709	0
Q96ST3;H3BP90	SIN3A	Paired amphipathic helix protein Sin3a	2	13	13	13	12.2	12.2	12.2	145.17	1273	26.1408	25.5959	26.2311	26.7988	25.9878	25.5877	25.8042	26.6484	-0.184638	0	0.219891	0
E7ENR5;H0Y714;Q96G21;B9A008;B8ZZ47	IMP4	U3 small nucleolar ribonucleoprotein protein IMP4	5	5	5	5	29.7	29.7	29.7	27.091	236	23.0073	27.3525	25.7247	25.4358	25.5337	26.9494	25.454	22.844	-0.184831	0.0495113	0.052206	0.0129289
Q15050	RRS1	Ribosome biogenesis regulatory protein homolog	1	6	6	6	15.6	15.6	15.6	41.193	365	25.7708	26.2498	26.5861	26.0247	25.6267	25.6955	26.8617	25.7075	-0.184976	0	0.214891	0
P48634-3;P48634;P48634-2;P48634-4	PRRC2A	Protein PRRC2A	4	18	17	17	11	10.6	10.6	229.06	2156	26.816	25.5565	26.9542	27.3894	26.239	25.5628	26.6433	27.5305	-0.185126	0	0.121451	0
H7C1W2;E9PF84;G5E9Q7;E7EQB8;P51553-2;P51553;H0Y5Q7	IDH3G	Isocitrate dehydrogenase [NAD] subunit, mitochondrial;Isocitrate dehydrogenase [NAD] subunit gamma, mitochondrial	7	3	3	3	17.1	17.1	17.1	22.384	199	23.6582	23.033	24.0576	23.7804	23.1142	22.7546	24.043	23.8755	-0.185454	0.126336	0.199986	0.164359
P51116;I3L1Z2	FXR2	Fragile X mental retardation syndrome-related protein 2	2	10	7	7	20.7	15.5	15.5	74.222	673	25.0152	24.8913	25.1634	25.7587	24.2674	25.1469	24.4847	26.1834	-0.186573	0	0.151267	0
D3YTB1;F8W727;P62910;D3YTI8	RPL32	60S ribosomal protein L32	4	11	11	11	60.2	60.2	60.2	15.616	133	30.0157	25.84	31.36	29.8041	29.7412	25.5506	31.1114	29.8687	-0.187003	0	0.0381441	0
Q9NQ29-2;Q9NQ29;Q9NQ29-3;A8MYV2;B8ZZ10;B8ZZ09;B8ZZ12;F8WBC1;F2Z322;B8ZZ08	LUC7L	Putative RNA-binding protein Luc7-like 1	10	16	8	8	46.2	27.1	27.1	38.405	325	28.7549	27.2264	27.6444	25.9144	27.7446	27.1276	27.6915	26.222	-0.188599	0	0.101101	0
X1WI28;P27635;B8A6G2;A6QRI9	RPL10	60S ribosomal protein L10	4	13	13	2	50.5	50.5	14.5	22.975	200	30.9554	30.6382	32.4323	31.2664	30.7287	30.3276	32.242	31.2373	-0.189144	0	0.124329	0
Q7Z4V5-2;Q7Z4V5;Q7Z4V5-4;Q7Z4V5-3;K7EPS6;M0R0J3;A0A087WX58;K7ERA4;Q9Y3E1;H3BPQ6	HDGFRP2	Hepatoma-derived growth factor-related protein 2	10	7	7	6	13.3	13.3	12.1	74.229	670	26.693	26.6164	26.0357	26.8473	26.3425	25.8009	26.3489	26.9418	-0.189596	0	0.266527	0
Q9P258	RCC2	Protein RCC2	1	22	22	22	54.2	54.2	54.2	56.084	522	28.6375	28.3621	28.8344	28.498	28.5066	28.1358	28.6454	28.2853	-0.189706	0	0.588389	0
B3KS98;O15372;A0A087WZK9;E5RJT0;E5RGU4;E5RFW7;E5RFH0;E5RHC7;E5RH59	EIF3H	Eukaryotic translation initiation factor 3 subunit H	9	9	9	9	32.8	32.8	32.8	41.581	366	26.4735	25.7281	26.4656	26.7876	26.1883	25.6231	26.0574	26.8246	-0.190347	0	0.228783	0
Q96SI9-2;Q96SI9;H0YC91;E9PKQ0;Q5JPA5	STRBP	Spermatid perinuclear RNA-binding protein	5	22	18	18	31.8	26.6	26.6	71.966	658	25.9869	25.8235	26.1861	27.4386	25.4336	25.6388	26.1661	27.4346	-0.190508	0	0.122663	0
A0A087WTA5;E7ERK9;Q9UI10-3;Q9UI10;Q9UI10-2;A0A087WW69;F8W8L6	EIF2B4	Translation initiation factor eIF-2B subunit delta	7	4	4	4	12.3	12.3	12.3	57.495	520	23.9125	22.6142	23.8529	24.5753	23.9788	22.1921	24.0787	23.9414	-0.190988	0.102967	0.123242	0.0733167
Q9H5Z1-2;Q9H5Z1;Q5THR1;Q5THQ7;F2Z2Z2	DHX35	Probable ATP-dependent RNA helicase DHX35	5	12	12	12	24	24	24	75.439	672	26.2361	26.6418	25.7364	25.6434	25.6818	26.2511	26.0095	25.5483	-0.191755	0	0.282972	0
P53999;D6RC37;D6R970	SUB1	Activated RNA polymerase II transcriptional coactivator p15	3	11	11	11	62.2	62.2	62.2	14.395	127	32.2522	32.5307	31.5608	31.9635	31.8176	32.3093	31.7096	31.6981	-0.193157	0	0.324587	0
E7EPB3;P50914	RPL14	60S ribosomal protein L14	2	5	5	5	42.7	42.7	42.7	14.558	124	29.8282	27.8625	29.9424	30.7925	29.4065	27.5802	29.6743	30.9891	-0.193874	0	0.0742649	0
E7ESL0;J3KQY1;Q9NWU5;Q9NWU5-2;Q9NWU5-3	MRPL22	39S ribosomal protein L22, mitochondrial	5	5	5	5	26.4	26.4	26.4	24.325	212	26.0204	25.9228	25.9585	26.9685	25.8751	25.7718	25.9593	26.4882	-0.193964	0	0.268738	0
Q96RF0-3;Q96RF0-2;Q96RF0	SNX18	Sorting nexin-18	3	6	6	6	12.4	12.4	12.4	64.751	591	25.5678	25.9788	25.6073	25.8658	25.005	25.9654	25.5734	25.6964	-0.194891	0	0.37604	0
Q9NWT1	PAK1IP1	p21-activated protein kinase-interacting protein 1	1	7	7	7	20.9	20.9	20.9	43.963	392	26.2435	26.3332	26.2757	25.9862	26.1528	26.1993	26.1127	25.5897	-0.196001	0	0.566657	0
D6RAN8;H7C5U8;Q9P0M9	MRPL27	39S ribosomal protein L27, mitochondrial	3	2	2	2	26.9	26.9	26.9	10.474	93	24.3359	24.2659	25.1385	26.1381	24.2101	22.8656	25.5	26.5177	-0.196233	0.112365	0.0764393	0.0410887
Q4G0J3;Q4G0J3-3;H0YA82;Q4G0J3-2;D6RFF0;D6R9Z6;D6RF49;D6RAF3;D6RF22	LARP7	La-related protein 7	9	13	13	13	25.3	25.3	25.3	66.898	582	25.7872	26.0928	26.2165	26.969	25.5389	25.7748	26.0607	26.9033	-0.1969	0	0.199877	3.39935e-17
A6NEM2;P51610-2;P51610;P51610-4;P51610-3;H7C1C4	HCFC1	Host cell factor 1;HCF N-terminal chain 1;HCF N-terminal chain 2;HCF N-terminal chain 3;HCF N-terminal chain 4;HCF N-terminal chain 5;HCF N-terminal chain 6;HCF C-terminal chain 1;HCF C-terminal chain 2;HCF C-terminal chain 3;HCF C-terminal chain 4;HCF C-terminal chain 5;HCF C-terminal chain 6	6	7	7	7	4.1	4.1	4.1	213.47	2080	24.9658	24.4581	24.4015	25.6136	25.375	23.6038	24.7992	24.8674	-0.19842	0	0.163029	0
Q9UKV8;Q9UKV8-2;Q5TA58;A0A6I8PTZ8;Q9UL18;Q9H9G7;Q9HCK5;Q9H9G7-2;E5RJY2;Q5TA56	AGO2	Protein argonaute-2	10	12	12	12	18.3	18.3	18.3	97.207	859	24.5403	23.1697	24.1448	25.6563	24.0187	23.0241	23.891	25.7804	-0.199193	0	0.0939831	0
P61221;D6R9I9;H0Y990;D6RGF4	ABCE1	ATP-binding cassette sub-family E member 1	4	7	7	7	11.9	11.9	11.9	67.314	599	25.4228	25.2497	24.9242	25.1084	25.2965	24.7159	25.0338	24.8605	-0.199637	0	0.571418	0
A0A2R8Y6J3;P46777;Q5T7N0;A0A2R8Y4A2	RPL5	60S ribosomal protein L5	4	11	11	11	48.3	48.3	48.3	27.045	238	28.2909	27.491	28.3179	27.5254	28.1403	27.1679	28.338	27.178	-0.200254	0	0.205648	0
Q9BXP5-4;Q9BXP5-2;Q9BXP5-3;Q9BXP5;Q9BXP5-5;H7C3A1;H7C1K0;A0A0A0MSP6;A0A286YEP7;H7C0U8	SRRT	Serrate RNA effector molecule homolog	10	34	34	34	39.3	39.3	39.3	100.15	871	27.7282	27.4898	27.7744	27.652	27.197	27.2559	27.8464	27.5437	-0.200328	0	0.582164	0
Q29RF7;Q29RF7-3;H0Y9L6;H0Y9L9	PDS5A	Sister chromatid cohesion protein PDS5 homolog A	4	9	9	7	9.1	9.1	7.9	150.83	1337	24.4154	24.4849	25.4123	24.4353	25.2301	22.7755	25.0188	24.9218	-0.200428	0.0927272	0.116653	0.0461505
A0A0C4DG89;D6RJA6;H0Y9U3	DDX46		3	68	68	1	56.3	56.3	1.9	117.46	1032	31.5466	30.5378	30.4861	29.1936	30.8968	30.0514	30.6314	29.3795	-0.201225	0	0.128488	0
Q14562;F5H658;K7EQH7;K7END7	DHX8	ATP-dependent RNA helicase DHX8	4	31	30	29	34	33.3	32.6	139.31	1220	27.5956	26.8571	26.8018	25.4599	27.1306	26.2507	26.8893	25.6353	-0.202149	0	0.137064	0
Q53EP0;Q53EP0-2	FNDC3B	Fibronectin type III domain-containing protein 3B	2	12	12	12	14.2	14.2	14.2	132.89	1204	24.7008	24.132	25.0493	25.5275	24.1651	24.2978	24.5505	25.5836	-0.203135	0	0.182151	3.39935e-17
Q9H089;H7C2X7;F8WFC6	LSG1	Large subunit GTPase 1 homolog	3	18	18	18	30.5	30.5	30.5	75.225	658	28.4069	27.468	28.5067	27.064	28.3519	26.9002	28.3327	27.0473	-0.203367	0	0.14562	0
Q71RC2-5;Q71RC2-3;Q71RC2;Q71RC2-4;Q71RC2-2;Q96J85;X6RLN4;Q71RC2-7;Q71RC2-6;Q8TBL5;A0A087WTL9;F8W1I4;F8VY40	LARP4	La-related protein 4	13	6	6	6	12.9	12.9	12.9	72.399	653	25.3727	24.3804	24.8642	26.4941	24.9107	24.0667	24.8643	26.4537	-0.203982	0	0.112143	1.69967e-17
P62851	RPS25	40S ribosomal protein S25	1	7	7	7	37.6	37.6	37.6	13.742	125	31.1336	30.0156	31.9362	32.1717	30.7045	30.0587	31.3748	32.3005	-0.204636	0	0.110928	0
O00488;A9J4F5	ZNF593	Zinc finger protein 593	2	4	4	4	38.8	38.8	38.8	15.199	134	25.0927	25.4923	24.775	24.8762	24.6619	25.0919	25.0553	24.6077	-0.204855	0	0.451927	0
J3QSH4;Q14119;I3L2Z5;A0A087WWR2;J9JIC7;P56270-3;P56270;Q9HBE1-4;Q9HBE1-2;Q9HBE1-3;Q9HBE1	VEZF1	Vascular endothelial zinc finger 1;Myc-associated zinc finger protein;POZ-, AT hook-, and zinc finger-containing protein 1	11	2	2	1	3.7	3.7	2.3	55.793	512	24.0216	23.6579	24.1305	25.1503	23.573	23.8315	23.8041	24.925	-0.20667	0	0.18346	0
J3KNS1;Q9UPW5-2;Q9UPW5;Q9UPW5-3;A0A1B0GVQ2;Q96MI9	AGTPBP1	Cytosolic carboxypeptidase 1	6	13	13	13	11.3	11.3	11.3	143.23	1278	26.0391	26.0513	25.551	24.966	25.6246	25.7146	25.8099	24.6305	-0.206946	0	0.220833	0
P26368-2;P26368;K7ENG2;K7ELP8	U2AF2	Splicing factor U2AF 65 kDa subunit	4	24	24	24	59.9	59.9	59.9	53.12	471	32.9119	32.2147	32.0232	30.2871	32.2429	31.7248	32.166	30.4708	-0.208104	0	0.111384	0
A5YKK6-2;A5YKK6;A5YKK6-3;A5YKK6-4;H3BMZ2;H3BR89;H3BVC9;H3BNB1;H3BMH0	CNOT1	CCR4-NOT transcription complex subunit 1	9	19	19	19	8	8	8	266.38	2371	24.4318	23.7247	24.4488	25.1643	24.3098	23.3543	24.2009	25.0711	-0.20838	0	0.177074	3.39935e-17
P18754;P18754-2;C9JW69;C9JRH2;C9J3R0;C9JMJ4;C9JQZ4	RCC1	Regulator of chromosome condensation	7	7	7	7	23.5	23.5	23.5	44.969	421	26.7269	26.5359	26.0119	26.5446	26.2307	26.2385	25.8338	26.6816	-0.208659	0	0.394984	0
Q8TCJ2	STT3B	Dolichyl-diphosphooligosaccharide--protein glycosyltransferase subunit STT3B	1	12	12	11	14.5	14.5	13.7	93.673	826	26.0474	25.5253	26.8629	27.0393	26.1634	24.8178	26.8289	26.8297	-0.208773	0	0.13288	0
Q5T749	KPRP	Keratinocyte proline-rich protein	1	11	11	11	20	20	20	64.135	579	25.2069	25.5589	25.1846	24.716	24.9051	25.7254	25.1688	24.0315	-0.208877	0	0.211706	0
A0A3B3ITZ9;Q9Y2W1	THRAP3	Thyroid hormone receptor-associated protein 3	2	21	21	20	24.8	24.8	24.8	103.52	910	26.7986	26.7902	26.4392	26.5631	26.0882	26.413	26.7735	26.4789	-0.209334	0	0.594707	0
Q7L2J0;Q7L2J0-2	MEPCE	7SK snRNA methylphosphate capping enzyme	2	8	8	8	13.4	13.4	13.4	74.354	689	24.3803	23.5446	25.393	25.6839	23.994	23.0837	25.5323	25.5523	-0.209855	0	0.0985724	0
O15226;O15226-2	NKRF	NF-kappa-B-repressing factor	2	13	13	13	21	21	21	77.672	690	24.616	23.9394	24.4967	25.8919	24.508	23.5775	24.4884	25.5288	-0.210315	0	0.138768	0
P62306;A0A0B4J254;F8W0W6	SNRPF	Small nuclear ribonucleoprotein F	3	9	9	9	89.5	89.5	89.5	9.7251	86	28.4521	29.4533	28.5078	28.0837	27.8784	29.2469	28.5236	28.003	-0.211241	0	0.195102	0
A0A7P0TAE3;Q9ULX6-2;Q9ULX6;A0A7P0TAJ5;A0A7P0TBP0;V9GZ50;A0A7P0T9N5;A0A7P0TAD3;A0A7P0T847	AKAP8L	A-kinase anchor protein 8-like	9	7	7	7	14.4	14.4	14.4	68.193	612	24.9687	24.863	25.1532	25.893	22.7827	25.452	25.3553	26.4423	-0.211372	0.0250948	0.0945642	0.00940756
F8W0Q9;Q8NEY8-6;Q8NEY8-9;Q8NEY8-8;Q8NEY8-2;REV__K7EN69;F8WF16;B7Z8L1;F8W6A0;Q8NEY8-3;Q8NEY8	PPHLN1	Periphilin-1	11	2	2	2	4.2	4.2	4.2	44.682	385	24.6985	24.5671	24.9892	24.575	24.4881	24.3616	24.8765	24.2559	-0.211933	0	0.596781	0
P07305;P07305-2	H1F0	Histone H1.0;Histone H1.0, N-terminally processed	2	5	5	5	21.1	21.1	21.1	20.863	194	27.2336	27.1371	27.4852	27.0201	26.9997	26.4433	27.4891	27.096	-0.21201	0	0.391514	0
C9JFV4;Q8IZL8;E7EV54;I3L445;I3L4P1;I3L1P4;I3L4M7	PELP1	Proline-, glutamic acid- and leucine-rich protein 1	7	7	7	7	7.5	7.5	7.5	124.94	1180	24.8379	23.1076	24.4445	25.3202	24.5835	22.8167	24.0383	25.4229	-0.212203	0.0622447	0.108933	0.0352416
Q8N684-2;Q8N684;Q8N684-3;F5H669;F5H6M0;F5H047;J3QT54;C9J286;C9J323;C9JM38;F5H5B7;F5H1W4;F5H2K8;F5H6P5;F5H6A8;F5GXA3	CPSF7	Cleavage and polyadenylation specificity factor subunit 7	16	19	19	19	45	45	45	51.095	462	29.9345	28.96	29.1249	28.2234	29.2446	28.7321	29.567	27.8434	-0.213954	0	0.159925	0
P62854;Q5JNZ5	RPS26	40S ribosomal protein S26;Putative 40S ribosomal protein S26-like 1	2	7	7	7	50.4	50.4	50.4	13.015	115	32.5835	32.0771	33.6028	31.9488	32.6692	31.3175	33.5303	31.8358	-0.214865	0	0.131819	0
P61254;J3QRI7;J3QQQ9;J3QQV1;J3QRC4;J3KSS0;J3KS10	RPL26	60S ribosomal protein L26	7	15	15	4	55.9	55.9	13.8	17.258	145	32.6927	30.7364	32.7693	32.6379	32.6215	30.5049	32.6844	32.1652	-0.215069	0	0.112607	0
Q9UQ35;Q9UQ35-2;I3L4D8;I3L182;I3L1I8;Q9UQ35-3;A0A087X1W1;I3L1C0;I3L0N7;I3L3Q8;I3L4U6	SRRM2	Serine/arginine repetitive matrix protein 2	11	59	59	59	29.2	29.2	29.2	299.61	2752	28.8382	28.0609	27.4505	28.2258	27.5584	27.7068	28.2553	28.1925	-0.215629	0	0.265596	0
Q8WWM7;Q8WWM7-3;Q8WWM7-2;Q8WWM7-8;Q8WWM7-5;Q8WWM7-4;Q8WWM7-6;Q8WWM7-9;H3BUF6;Q8WWM7-7;H3BSK9;H3BUE3;H3BSQ5;A0A0C4DGL7;H3BRB0;S4R3J6;F8W0B5;F8WB05;F8WB06	ATXN2L	Ataxin-2-like protein	19	23	23	22	28.9	28.9	28.2	113.37	1075	26.2545	25.1533	25.8299	27.2271	25.8189	25.166	25.4701	27.1472	-0.215645	0	0.131886	0
Q9BYJ9	YTHDF1	YTH domain-containing family protein 1	1	6	6	2	12.2	12.2	4.1	60.873	559	24.6979	24.3459	24.3783	25.535	24.2722	24.2355	24.3871	25.1935	-0.217212	0	0.247406	0
Q9BYN8	MRPS26	28S ribosomal protein S26, mitochondrial	1	8	8	8	36.6	36.6	36.6	24.211	205	25.3832	24.9852	25.8614	27.1734	24.7265	25.3452	25.4471	27.0148	-0.217394	0	0.118965	0
P62841;K7EQJ5;K7ELC2;K7EM56;A0A0B4J2B4;S4R417;K7EJ78;S4R456	RPS15	40S ribosomal protein S15	8	8	8	8	69.7	69.7	69.7	17.04	145	30.6002	28.4261	30.6514	30.7888	30.3241	28.0427	30.5913	30.6375	-0.21772	0	0.0945791	1.69967e-17
B4DLN1;I3L1E8	B4DLN1		2	11	11	0	35.7	35.7	0	48.099	442	27.3103	26.7203	27.2781	28.3313	26.9041	26.8737	26.8744	28.1134	-0.218539	0	0.188343	3.39935e-17
Q9UNQ2;A0A7P0T9J1;A0A7P0Z4I0;A0A7P0T9Y7;A0A494C0G7;A0A0C4DGB1;B4DRY2;D6RCL3;A0A7P0T967;A0A7P0T8X7	DIMT1	Probable dimethyladenosine transferase	10	10	10	10	37.1	37.1	37.1	35.236	313	25.7977	25.6863	25.8485	25.7292	25.6304	25.3558	25.8102	25.3899	-0.218868	0	0.997038	1.35974e-16
Q7L2H7;J3KNJ2;Q7L2H7-2;E9PN86;H0YCQ8;E9PRY0;E7ESM3	EIF3M	Eukaryotic translation initiation factor 3 subunit M	7	10	10	10	32.9	32.9	32.9	42.502	374	26.5826	25.8671	25.9969	27.1664	26.289	25.4729	26.0871	26.8856	-0.219599	0	0.209528	0
Q00653-3;Q00653-4;Q00653	NFKB2	Nuclear factor NF-kappa-B p100 subunit;Nuclear factor NF-kappa-B p52 subunit	3	6	5	5	17.3	15.7	15.7	47.021	428	23.7007	23.7655	23.3613	25.2049	23.4737	23.069	23.9452	24.6595	-0.221246	0	0.159712	0
P62906	RPL10A	60S ribosomal protein L10a	1	16	16	16	59.4	59.4	59.4	24.831	217	31.0995	29.0796	31.1061	32.1542	30.4708	29.4024	30.6522	32.0277	-0.221581	0	0.0966056	0
P11387;A0A7P0T852;A0A7P0T9R7;Q969P6-2;Q969P6;E5RIC7;E5RJ95;E5RFS0;E5RJ33;H0YBR3;H0YAR3;H0YC03;E5RGE7;E5RGR4;E5RFE3;E5RGR2	TOP1	DNA topoisomerase 1	16	40	40	40	48.2	48.2	48.2	90.725	765	30.5722	30.0153	29.9828	29.61	30.055	29.6022	30.0226	29.6102	-0.222536	0	0.421146	6.7987e-17
F5H8F7;Q9UBL3-3;Q9UBL3;H0YBF6;Q9UBL3-2;H0YAQ0	ASH2L	Set1/Ash2 histone methyltransferase complex subunit ASH2	6	4	4	4	8.2	8.2	8.2	55.324	489	23.895	23.2384	23.3768	24.4484	23.5873	22.859	22.9829	24.635	-0.223579	0.224557	0.179727	0.140356
P0DN76;Q01081;Q01081-4;Q8WU68-3;Q8WU68;A0A1B0GW87;M0QYK5;M0R2N4;Q01081-3;Q8WU68-2;K7EJH3;K7EJM7	U2AF1	Splicing factor U2AF 35 kDa subunit	12	12	12	2	55.8	55.8	16.2	27.872	240	32.7992	32.3301	32.1278	30.1907	32.1257	31.7432	32.1487	30.5343	-0.223993	0	0.121484	0
P62913-2	RPL11	60S ribosomal protein L11	1	14	14	1	63.3	63.3	6.2	20.124	177	31.3512	29.5377	30.9534	31.7111	30.5332	29.5941	30.7605	31.7617	-0.22599	0	0.130426	0
Q96GM5-2;Q96GM5;F8VZ70;F8VUB0;F8VRQ4;H0YHV1	SMARCD1	SWI/SNF-related matrix-associated actin-dependent regulator of chromatin subfamily D member 1	6	5	4	4	14.3	10.8	10.8	53.298	474	22.658	24.5937	23.9867	24.5247	22.7792	24.3481	23.2414	24.4898	-0.226156	0.143362	0.135251	0.0745879
E7EPN9;Q9Y520-6;Q9Y520-4;Q9Y520-5;Q9Y520;Q9Y520-7;Q9Y520-3;Q9Y520-2;H7C5N8;A0A2R8YET2;A0A2R8Y7F4;A0A0A0MS30;A0A2R8Y424	PRRC2C	Protein PRRC2C	13	28	28	27	12.8	12.8	12.5	308.77	2819	26.4615	25.5801	26.4597	26.7234	26.0213	25.4303	26.2589	26.6091	-0.22629	0	0.264376	0
P18124;A8MUD9;C9JIJ5;C9JZ88	RPL7	60S ribosomal protein L7	4	20	20	20	58.5	58.5	58.5	29.225	248	30.1493	27.8062	31.0898	31.2931	29.6332	27.8178	30.7081	31.2706	-0.227177	0	0.0738531	0
A0A075B7D9;Q92804-2;Q92804;A0A075B7E4;A0A075B7F4;A0A075B7F2	TAF15	TATA-binding protein-associated factor 2N	6	10	10	8	27.2	27.2	24.1	48.839	449	29.001	28.8319	28.8476	29.7665	28.4	28.8104	28.8131	29.5069	-0.229141	0	0.301309	0
Q9NUD5;Q9NUD5-2	ZCCHC3	Zinc finger CCHC domain-containing protein 3	2	9	9	9	23.3	23.3	23.3	43.547	403	24.1024	22.9584	24.5381	25.6277	23.5778	23.0307	24.0016	25.6993	-0.229291	0.0631859	0.107317	0.0351636
O75534-2;O75534;O75534-3;O75534-4;E9PLT0;E9PLD4;E9PKN4	CSDE1	Cold shock domain-containing protein E1	7	10	10	10	15.5	15.5	15.5	85.746	767	24.4704	23.8635	23.8453	24.5929	23.9784	23.3504	23.7843	24.735	-0.230994	0	0.27268	0
A0A0A0MT33;Q9UPN6;Q9UPN6-2	SCAF8	Protein SCAF8	3	6	6	3	4.2	4.2	2.3	148.86	1349	25.2449	24.5484	25.5809	24.7327	25.2049	24.2907	25.3935	24.2915	-0.231576	0	0.250708	0
Q6PJT7;Q6PJT7-5;Q6PJT7-2;Q6PJT7-9;Q6PJT7-4;Q6PJT7-10;G3V256;Q6PJT7-3;Q6PJT7-11;H0YJA2;G3V5I6;A0A3B3IT62;G3V3Y4;G3V3R9;H0YJ87;G3V473;G3V411;A0A087WTC9;G3V240;G3V572;Q6PJT7-8	ZC3H14	Zinc finger CCCH domain-containing protein 14	21	10	10	10	17.1	17.1	17.1	82.875	736	24.7193	25.8366	24.0271	25.8216	24.1334	25.0435	24.836	25.4634	-0.232066	0	0.172022	0
Q9NXF1;Q9NXF1-2;A0A0A0MSR3	TEX10	Testis-expressed sequence 10 protein	3	4	4	4	4.4	4.4	4.4	105.67	929	22.8479	22.9491	23.0487	24.3636	23.1326	22.4634	23.0318	23.6495	-0.232982	0.19067	0.224544	0.221371
Q13310-3;A0A7I2V4L7;Q13310-2;B1ANR0;Q13310;A0A7I2V598;H0Y5F5;A0A7I2V5W9;H0YEU6;A0A7I2V4V6;H0YCC8;H0Y6X6;H0YEQ8;B1ANR1;H0YER0	PABPC4	Polyadenylate-binding protein 4;Polyadenylate-binding protein	15	32	23	20	45	29.5	26.4	72.39	660	28.0757	26.5808	27.9393	28.9891	27.6163	26.7813	27.2654	28.9855	-0.23409	0	0.128122	0
P82914	MRPS15	28S ribosomal protein S15, mitochondrial	1	10	10	10	27.6	27.6	27.6	29.842	257	28.0989	26.843	28.5375	28.7438	27.8239	26.6518	28.4113	28.3996	-0.234126	0	0.150637	0
P11940;A0A7I2V649;A0A7I2YQ88;E7EQV3;H0YAR2;A0A087WTT1;E7ERJ7;A0A7I2V4N4;P11940-2;A0A7I2YQE4;A0A7I2YQ90;Q9H361;H0YBN4;H0YB75;H0YAS6;H0YB86;H0YAP2;E5RJB9;H0YAS7;E5RGH3;Q4VXU2;E5RH24;A0A6Q8JFT6;Q4VXU2-2;A0A6I8PS38;H0YC10;A0A6Q8JFV4;E5RHG7;H0YAW6;A0A6I8PLA1;E5RGC4;E5RFD8;Q96DU9-2;Q96DU9;A0A7I2V3J9;E5RJM8	PABPC1	Polyadenylate-binding protein 1;Polyadenylate-binding protein	36	34	34	24	59.6	59.6	41.8	70.67	636	29.2223	27.7806	28.9988	29.8627	28.7199	27.9833	28.3474	29.8729	-0.235221	0	0.150276	0
Q08J23;Q08J23-2;Q08J23-3;A0A140T9Y7	NSUN2	tRNA (cytosine(34)-C(5))-methyltransferase	4	14	14	14	22.6	22.6	22.6	86.47	767	26.8976	27.1537	27.0089	27.3772	26.8045	26.7526	26.6919	27.2413	-0.236782	0	0.710031	0
Q96A35;X6RJ73	MRPL24	39S ribosomal protein L24, mitochondrial	2	4	4	4	20.8	20.8	20.8	24.915	216	24.0624	24.2032	24.1741	25.6475	24.1391	22.9069	24.5353	25.5546	-0.237819	0.0452634	0.134543	0.0211159
P22087;M0QXL5;M0R299;M0R2Q4;M0R0P1;M0R2U2;M0R1H0;M0R2B0;M0QXC9	FBL	rRNA 2-O-methyltransferase fibrillarin	9	17	17	15	63.6	63.6	60.1	33.784	321	28.7608	28.9506	29.7483	28.0794	28.8726	28.4305	29.5366	27.7351	-0.241066	0	0.184537	0
P26373;P26373-2;J3QSB4;J3KS98;H3BTH3;H3BUK8	RPL13	60S ribosomal protein L13	6	15	15	15	50.2	50.2	50.2	24.261	211	29.8013	27.758	31.6099	30.9669	29.7009	27.5991	31.1287	30.7428	-0.241194	0	0.0747299	0
A0A0B4J1Z1;C9JAB2;Q16629-3;Q16629-2;Q16629-4;Q16629;F8WEA1	SRSF7	Serine/arginine-rich splicing factor 7	7	8	7	7	51.1	51.1	51.1	15.763	137	29.4468	29.0481	28.5699	28.9041	28.5789	28.5235	29.0207	28.8773	-0.242152	0	0.512223	0
A0A7I2YQA8;A0A7I2V5F1;A0A7I2YQQ0;A0A7I2V5D0;A0A7I2V490;P26358-3;P26358;P26358-2;K7ENW7;A0A7I2V5F6;A0A7I2V311	DNMT1	DNA (cytosine-5)-methyltransferase 1	11	6	6	6	4.1	4.1	4.1	179.16	1577	24.9926	24.1285	24.543	24.4974	25.0891	23.3792	24.1727	24.5489	-0.242892	0.147249	0.22841	0.0852996
P15880;H0YEN5;E9PMM9;I3L404;E9PPT0;E9PQD7;E9PM36;H3BNG3;H0YE27	RPS2	40S ribosomal protein S2	9	20	20	20	67.2	67.2	67.2	31.324	293	29.7019	27.1399	31.4295	30.0482	29.6034	26.6077	31.295	29.8339	-0.244849	0	0.0655283	0
Q8NFW8;Q8NFW8-2;F5H296;F5GYM0	CMAS	N-acylneuraminate cytidylyltransferase	4	8	8	8	22.6	22.6	22.6	48.379	434	24.7215	25.5055	25.2882	25.8909	24.5107	25.0212	25.0774	25.8173	-0.244861	0	0.279489	0
E9PM14;A0A087WUM3;E9PQ53;O95298;O95298-3	NDUFC2	NADH dehydrogenase [ubiquinone] 1 subunit C2;NADH dehydrogenase [ubiquinone] 1 subunit C2, isoform 2	5	3	3	3	17.8	17.8	17.8	12.541	107	23.5755	23.6186	23.3511	23.5622	23.4411	23.2374	23.1575	23.2919	-0.244886	0	1.56064	2.71948e-16
P35251-2;P35251;H0Y8U4;A0A1W2PP02	RFC1	Replication factor C subunit 1	4	7	7	7	8.5	8.5	8.5	128.18	1147	25.4574	25.697	25.4083	25.7743	25.2261	25.2009	25.2502	25.6749	-0.246212	0	0.860554	0
Q8WUQ7;Q8WUQ7-2;K7EMQ0;K7ENY9;K7EIU6;K7EQE3	CACTIN	Cactin	6	15	15	15	23.2	23.2	23.2	88.701	758	26.6738	25.9012	25.5427	24.492	25.7416	25.5976	25.4994	24.7807	-0.247598	0	0.19465	3.39935e-17
Q658Y4;E7ER68;G3V120;P0C866	FAM91A1	Protein FAM91A1	4	6	6	6	8.8	8.8	8.8	93.908	838	24.4888	23.5512	23.8942	25.5188	23.5647	23.7141	23.6003	25.5803	-0.248438	0	0.144829	0
Q7L4I2-2;Q7L4I2;H0YGP9;E1B6W4	RSRC2	Arginine/serine-rich coiled-coil protein 2	4	5	5	5	16.6	16.6	16.6	44.878	386	27.8477	27.3077	27.0589	25.7062	27.2037	26.3925	27.3315	25.9978	-0.248737	0	0.173313	0
Q9BUQ8;H0YI52;F8VVA2;H0YIL9;F8W1J5;Q9BUQ8-2	DDX23	Probable ATP-dependent RNA helicase DDX23	6	44	44	44	54.3	54.3	54.3	95.581	820	29.9144	27.851	29.4335	28.3824	29.2156	27.6198	29.2394	28.5031	-0.25084	0	0.15856	0
Q9NUL7	DDX28	Probable ATP-dependent RNA helicase DDX28	1	16	16	16	34.3	34.3	34.3	59.58	540	25.9301	25.5767	25.9917	26.0865	25.4854	25.3727	25.9925	25.7284	-0.251515	0	0.688039	0
Q9NYV4;Q9NYV4-2;Q9NYV4-3;J3QSD7;A0A590UJE9;A0A087X209;Q9BVE2;A0A2R8Y644;A0A2R8YEB7;H0YAZ9;E5RGN0;E7EUK8;A0A087WZU2;O94921-2;K7EJ83;F8VZ51;F8VWX7;F8VTV8;F8VZZ0;F8VYH9;F8VXD2;Q96Q40;E7ESI2;Q00536-3;Q00536;Q07002;O94921;Q96Q40-4;Q96Q40-5;O94921-3;Q07002-3;Q96Q40-3;Q96Q40-6;Q00534;Q00526;P11802;P11802-2;Q00536-2	CDK12	Cyclin-dependent kinase 12	38	24	24	20	21.7	21.7	18.5	164.15	1490	29.0823	28.3128	28.349	27.3197	28.4596	27.9434	28.3944	27.2602	-0.251515	0	0.221409	3.39935e-17
G3V394;Q9Y4I1-2;Q9Y4I1;Q9Y4I1-3;F8WE88;E7ERV5;Q9UES5;H0YMK3;Q9NQX4-2;Q9NQX4;H0YM93;H0YM96;Q9ULV0	MYO5A	Unconventional myosin-Va	13	22	22	22	14.4	14.4	14.4	215.47	1853	25.8498	25.1356	25.9797	26.529	25.4637	24.773	25.7155	26.5323	-0.252381	0	0.218151	0
Q9BRX2	PELO	Protein pelota homolog	1	9	9	9	28.3	28.3	28.3	43.359	385	24.8495	24.8511	25.3863	25.5609	25.2449	24.1789	24.8942	25.32	-0.252484	0	0.338773	0
Q96IZ7-2;Q96IZ7;H7C5Q0;C9J367;C9J713	RSRC1	Serine/Arginine-related protein 53	5	3	3	3	12.3	12.3	12.3	31.528	276	25.34	24.6314	24.9631	24.4586	25.2235	24.5166	24.5063	24.1354	-0.252827	0	0.366063	0
Q8WU90;Q8WU90-2;F8WB26;H7C466;F8WF67	ZC3H15	Zinc finger CCCH domain-containing protein 15	5	9	9	9	25.6	25.6	25.6	48.602	426	26.6425	26.4332	26.2367	26.8049	26.4128	25.9187	26.3991	26.3737	-0.253235	0	0.718504	1.35974e-16
Q9UN86;Q9UN86-2;A0A7I2YQD9;A0A7I2V3E2;A0A7I2V3P9;A0A7I2V647;A0A7I2YQS2;D6RB17;D6RAC7;D6RBR0;D6RBW8;D6RGJ4;A0A7I2V2R0;D6R9A4;E5RI46;A0A7I2V382;A0A7I2V3Z6;A0A7I2YQL7;A0A7I2YQG8;A0A7I2V572;A0A7I2V547;A0A7I2V3R7;A0A7I2V481;H0YAE3	G3BP2	Ras GTPase-activating protein-binding protein 2	24	18	18	16	42.3	42.3	39.6	54.12	482	27.792	26.9175	27.6487	28.7696	27.213	27.1151	27.2749	28.511	-0.253458	0	0.198903	0
Q14331;E9PRR7;E9PLY7	FRG1	Protein FRG1	3	9	9	9	37.2	37.2	37.2	29.172	258	27.2026	26.7295	26.6651	26.4461	26.7535	26.1778	26.7225	26.3752	-0.253557	0	0.559128	0
A0A3B3IUB5;Q8TCT9-5;Q8TCT9;Q8TCT9-2;A0A075B6F6;A0A0S2Z6F0;A0A3B3IT72;Q8TCT9-4;A0A0C4DGU3	HM13	Minor histocompatibility antigen H13	9	4	4	4	10.7	10.7	10.7	46.313	420	24.0605	23.9767	24.3634	24.0574	24.4559	22.5041	24.6272	23.8529	-0.254472	0.0673714	0.204041	0.0321391
A0A087WU53;Q9H0U3;Q9H0U3-2	MAGT1	Magnesium transporter protein 1	3	4	4	4	10.4	10.4	10.4	41.531	367	24.8913	22.8364	25.5755	25.364	24.817	22.503	24.9438	25.3636	-0.259943	0.0462449	0.110552	0.0387429
P38159;P38159-2;H3BT71;H0Y6E7;Q96E39;H3BUY5;H3BR27;P38159-3;A0A1B0GUK8;H3BNC1;O75526;Q8IZ40;Q8N7X1	RBMX	RNA-binding motif protein, X chromosome;RNA-binding motif protein, X chromosome, N-terminally processed;RNA binding motif protein, X-linked-like-1	13	19	19	19	43.5	43.5	43.5	42.331	391	29.6947	29.9047	29.3545	29.2913	29.2798	29.4231	29.4075	29.0932	-0.260372	0	0.788725	0
A0A0C4DGG9;A0A2R8Y521;A0A2R8Y212;F5GWX5;A0A2R8Y5J0;A0A2R8Y425;Q14839-2;Q14839;A0A2U3TZM0;A0A2R8YFK9;A0A2R8YDJ9;A0A2R8YFD8;A0A2R8YD40;A0A2R8YDW2;A0A2R8Y4X2;A0A2R8Y8C1;A0A2R8YER1;A0A2R8Y445;A0A2R8Y7I0;A0A2R8Y7M9;A0A2R8Y5M9;A0A2R8YE38;A0A2R8Y5Z7;Q8TDI0;A0A2R8Y685;A0A2R8Y8B3;K7EMY3;F2Z2R5;A0A2R8Y6G9;A0A2R8Y7X1;H7C0J3;F5H6N4;H7C3H7;I3L229;K7ESA5;F6T542;K7EPV1	CHD4	Chromodomain-helicase-DNA-binding protein 4	37	22	22	16	12.5	12.5	8.8	220.47	1937	25.7158	25.5555	25.6781	25.7099	25.4998	25.04	25.6115	25.46	-0.261989	0	1.03789	0
Q9BVI4;F5H303	NOC4L	Nucleolar complex protein 4 homolog	2	19	19	19	48.3	48.3	48.3	58.467	516	27.9444	25.6628	26.5084	25.485	27.9406	24.4887	26.7268	25.3963	-0.262045	0	0.10228	0
P62888;E5RI99;A0A0B4J213;A0A0C4DH44;E5RJH3	RPL30	60S ribosomal protein L30	5	7	7	7	67	67	67	12.784	115	29.6095	28.3223	29.4004	29.9855	28.7309	28.5027	28.9113	30.1245	-0.262068	0	0.204341	0
P01857;A0A0A0MS08;A0A0A0MS07	IGHG1	Ig gamma-1 chain C region	3	6	6	4	23.3	23.3	18.8	36.105	330	31.2742	32.9435	32.9323	30.8511	31.2812	32.8444	32.8324	29.9904	-0.263183	0	0.110726	1.69967e-17
Q14498-2;Q14498;Q14498-3;G3XAC6;H0Y4X3;A0A0U1RQH7;A0A0U1RQW2;Q5QP23;Q5QP22;F8WF24;F2Z2Z5;Q86U06-4;Q86U06-5;Q86U06-2;Q86U06;A8MYG5;F8WF73;G3V5Z6;Q86U06-3;H0YJJ3;F2Z3E6;G3XAP0;A0A087X122;H0Y6I9;G3V546	RBM39	RNA-binding protein 39	25	22	22	22	57.3	57.3	57.3	58.656	524	31.3996	30.7046	30.6604	29.2631	30.7361	29.9971	30.7247	29.5061	-0.265951	0	0.194355	0
Q00839;Q00839-2;A0A1W2PPS1;A0A1X7SBS1;A0A1W2PP35;Q5RI18;A0A1W2PPH7;A0A1W2PPL4;A0A1W2PP34;A0A1W2PQL0;A0A1W2PQ74;A0A1W2PRZ7;A0A1W2PQD4;A0A1W2PRI6;A0A1W2PPE9;A0A1W2PP22;A0A1W2PNG3;A0A087WVI9	HNRNPU	Heterogeneous nuclear ribonucleoprotein U	18	41	41	41	50.1	50.1	50.1	90.583	825	32.0038	32.5293	32.9778	32.1572	31.708	32.1882	32.7062	32.0008	-0.266179	0	0.385222	0
Q9UM00-1;Q9UM00-2;Q9UM00;J3QQY2;J3KS45;J3KTQ7;A0A0D9SEL8	TMCO1	Transmembrane and coiled-coil domain-containing protein 1	7	3	3	3	17	17	17	21.175	188	28.2288	27.5628	28.0921	28.2554	28.0039	27.0763	27.9721	28.0219	-0.266254	0	0.418931	0
Q9BUJ2-2;Q9BUJ2;A0A0A0MRA5;B7Z4B8;Q9BUJ2-4;Q9BUJ2-3;M0R3F1;M0QYZ0;M0QZV6;M0R0K8;M0R203;M0QYI8;M0QYM5;M0R247;A0A087X1I2	HNRNPUL1	Heterogeneous nuclear ribonucleoprotein U-like protein 1	15	20	20	20	30.5	30.5	30.5	90.291	804	27.3821	26.8368	27.3688	28.424	26.844	26.6326	27.038	28.4306	-0.266634	0	0.200841	0
P46781;B5MCT8;C9JM19;F2Z3C0;A8MXK4	RPS9	40S ribosomal protein S9	5	19	19	19	62.4	62.4	62.4	22.591	194	29.3203	27.7266	30.0093	30.3411	29.0225	27.6688	29.5367	30.0943	-0.268769	0	0.129649	0
A0A3B3ISH6;Q86U38;Q86U38-2	NOP9	Nucleolar protein 9	3	3	3	3	12.1	12.1	12.1	49.714	456	24.8391	22.4952	25.4977	24.9117	25.4096	22.8607	25.3881	23.01	-0.268831	0.0911401	0.103686	0.0417455
P30050;P30050-2	RPL12	60S ribosomal protein L12	2	7	7	7	59.4	59.4	59.4	17.818	165	30.5859	28.904	30.4582	31.4368	29.4294	29.2535	29.8448	31.779	-0.269561	0	0.129071	0
Q9Y221;J3QLW7;Q9Y221-2;J3QRD6;J3QRR4	NIP7	60S ribosome subunit biogenesis protein NIP7 homolog	5	5	5	5	40.6	40.6	40.6	20.462	180	26.2449	25.651	25.8406	27.3409	25.671	25.3121	25.7501	27.2649	-0.269816	0	0.183682	0
Q5JRI1;O75494-5;O75494-4;O75494-6;O75494-3;O75494-2;O75494;Q6IQ42;Q8WXF0;R4GMP8	SRSF10	Serine/arginine-rich splicing factor 10	10	6	6	6	36.6	36.6	36.6	20.913	172	27.9479	28.0089	27.7264	27.6951	27.4635	27.3136	27.945	27.574	-0.270536	0	0.874951	0
P36578;H3BM89;H3BTP7;H3BU31	RPL4	60S ribosomal protein L4	4	19	19	19	46.1	46.1	46.1	47.697	427	30.2835	27.455	30.9354	31.4903	29.9544	27.512	30.4395	31.1695	-0.272228	0	0.0821756	0
Q96JC1-2;Q96JC1	VPS39	Vam6/Vps39-like protein	2	5	5	5	7.3	7.3	7.3	100.77	875	24.3546	23.5065	23.8405	24.3465	23.8596	22.7684	23.6982	24.633	-0.27224	0.0328132	0.25519	0.0195403
Q6PGP7;D6RCE2	TTC37	Tetratricopeptide repeat protein 37	2	4	4	4	2.8	2.8	2.8	175.48	1564	27.4973	22.7407	27.8418	27.0282	27.0522	22.8332	27.7437	26.3899	-0.272261	0.023851	0.0596375	0.00560311
V9GYM8;A0A5F9ZI21;Q92974-3;Q92974-2;Q92974;Q5VY93;V9GYF0;V9GZ14;V9GYF5;V9GYG5	ARHGEF2	Rho guanine nucleotide exchange factor 2	10	29	29	29	33.3	33.3	33.3	116.07	1031	27.0754	26.3466	26.5918	27.7467	26.607	26.0776	26.4104	27.5758	-0.272428	0	0.249049	0
Q02040;X6RAJ1;Q02040-2;Q02040-3	AKAP17A	A-kinase anchor protein 17A	4	13	13	13	19.7	19.7	19.7	80.735	695	25.8011	25.5062	25.8491	24.7932	25.0722	25.366	25.924	24.4968	-0.272678	0	0.296952	0
Q8N884;A0A7P0TBQ3;Q8N884-2	MB21D1	Cyclic GMP-AMP synthase	3	5	5	5	11.9	11.9	11.9	58.814	522	23.7755	22.9455	23.7339	24.6528	23.2142	22.9583	22.9061	24.9371	-0.272943	0.130924	0.166044	0.0771354
P11171;P11171-4;A0A2U3TZH6;A0A2R8YD30;A0A3B3ITP0;P11171-3;A0A2R8Y7Y3;P11171-2;P11171-6;P11171-5;P11171-7;A0A2R8Y6G5;A0A3B3IU06;A0A2R8Y5Z6;A0A2R8Y5G2;A0A2R8Y570;A0A2R8YCW8;A0A2R8YFR9;A0A3B3IUD6;A0A2R8Y4N6;A0A2R8Y7N0;A0A2R8Y420;A0A1B0GWG0;A0A2R8Y6D0;A0A2R8Y783	EPB41	Protein 4.1	25	4	4	3	6.1	6.1	5	97.016	864	23.9423	25.1857	24.628	22.7886	22.9232	25.3248	24.2938	22.9103	-0.273158	0.274499	0.146059	0.109269
Q8WVK2;B8ZZ98	SNRNP27	U4/U6.U5 small nuclear ribonucleoprotein 27 kDa protein	2	6	6	6	29.7	29.7	29.7	18.86	155	29.1568	27.8351	28.3835	26.8722	28.3427	27.2654	28.5401	26.9911	-0.277118	0	0.174896	3.39935e-17
Q8TDN6	BRIX1	Ribosome biogenesis protein BRX1 homolog	1	6	6	6	17	17	17	41.401	353	25.3206	25.5141	25.5991	26.2459	25.105	25.2991	25.4953	25.6708	-0.277368	0	0.54898	0
Q9NVS2;Q5QPA5;Q9NVS2-2;Q9NVS2-3	MRPS18A	28S ribosomal protein S18a, mitochondrial	4	8	8	8	44.4	44.4	44.4	22.184	196	24.7065	24.2102	25.3429	25.9387	24.3042	24.0381	25.158	25.5807	-0.279346	0	0.213802	3.39935e-17
P62917;E9PKZ0;G3V1A1;E9PKU4;E9PP36	RPL8	60S ribosomal protein L8	5	11	11	11	48.2	48.2	48.2	28.024	257	30.0547	29.2051	30.617	31.0475	29.5865	28.9275	30.2922	30.9969	-0.280275	0	0.183234	0
Q13523;H0YDJ3	PRPF4B	Serine/threonine-protein kinase PRP4 homolog	2	20	20	20	20.4	20.4	20.4	116.99	1007	27.861	26.4609	27.3438	27.1815	27.1544	26.0856	27.5529	26.9311	-0.280776	0	0.273908	0
P53621;P53621-2;A0A3B3IT15;A0A3B3IS84;A0A3B3ISC6;A0A3B3IU89;A0A3B3ITV3;A0A3B3ISK1;A0A3B3ITI7;A0A3B3IU78;A0A3B3ITX2;A0A3B3IS23	COPA	Coatomer subunit alpha;Xenin;Proxenin	12	59	59	59	56.8	56.8	56.8	138.34	1224	28.6077	26.3297	27.9036	29.2053	27.9761	26.0565	27.8769	29.0133	-0.280865	0	0.119964	1.69967e-17
Q9NX24;D6RC52;D6RCB9;H0YC83;J3QSY4	NHP2	H/ACA ribonucleoprotein complex subunit 2	5	3	3	3	35.3	35.3	35.3	17.201	153	25.8323	27.8729	26.0314	27.5882	25.9177	27.3306	26.0561	26.8957	-0.28116	0	0.175237	3.39935e-17
F1T0I1;O15027-2;O15027-4;O15027-3;O15027;O15027-5;A0A3F2YNX0;A0A3F2YNZ0;X6RGP5;A0A0C4DH09;Q8N9G1	SEC16A	Protein transport protein Sec16A	11	30	30	30	17.1	17.1	17.1	249.48	2334	25.4374	24.6328	26.5259	28.0533	25.3673	24.4991	26.0667	27.582	-0.283579	0	0.106019	0
Q9Y6N5;H3BNP9	SQRDL	Sulfide:quinone oxidoreductase, mitochondrial	2	3	3	3	8.9	8.9	8.9	49.96	450	24.7995	25.0473	25.1838	25.0669	25.6437	22.8877	25.3852	25.041	-0.284975	0.0635411	0.173002	0.0260238
K7EP90;Q9BTD8-4;Q9BTD8-2;Q9BTD8-3;Q9BTD8;K7ER08;K7EQ03;K7EML2	RBM42	RNA-binding protein 42	8	4	4	4	7.4	7.4	7.4	48.024	458	25.2019	24.6091	24.517	25.3561	25.132	24.1682	24.3173	24.9255	-0.285255	0	0.400258	0
Q9UPT8;M0QY97	ZC3H4	Zinc finger CCCH domain-containing protein 4	2	29	29	29	28.4	28.4	28.4	140.26	1303	29.2859	29.2705	29.023	27.8689	28.5084	28.895	29.0877	27.8143	-0.285738	0	0.268603	0
Q8WUA2	PPIL4	Peptidyl-prolyl cis-trans isomerase-like 4	1	17	17	17	38.2	38.2	38.2	57.224	492	28.1802	27.5774	27.6162	26.5308	27.6267	26.8002	27.9107	26.42	-0.286746	0	0.237107	0
Q9H307;G3V5F0;G3V579	PNN	Pinin	3	13	13	13	20.1	20.1	20.1	81.627	717	25.9077	25.8062	25.3147	26.0371	25.0763	25.384	25.7103	25.7465	-0.28714	0	0.611264	0
Q96A65;Q96A65-2	EXOC4	Exocyst complex component 4	2	4	4	4	4.7	4.7	4.7	110.5	974	23.4113	23.4446	23.0108	23.3481	23.2391	22.8967	23.1573	22.7678	-0.288484	0.103078	0.889276	0.460084
A0A2R8YF78;A0A0D9SFB3;A0A2R8YCW1;A0A2R8YFR4;A0A2R8YFS5;A0A2U3TZJ9;A0A2R8Y4A4;A0A2R8Y645;A0A0D9SG12;O00571-2;A0A2R8Y5G6;O00571;A0A0D9SF53;F6S8Q4;A0A2R8Y7T2;A0A2R8YDT5;O15523;A0A2R8YDH3;O15523-2;A0A0J9YVQ7;A0A087WVZ1;O15523-3;A0A2R8Y650;C9J081;A0A2R8YCU0;A0A2R8YF89;C9J8G5;Q9NQI0;A0A087WX09;D6RCM4;Q9NQI0-4;Q9NQI0-2;Q9NQI0-3;H0Y960;A0A2R8Y4D2	DDX3X	ATP-dependent RNA helicase DDX3X;ATP-dependent RNA helicase DDX3Y	35	31	30	30	56.5	54.8	54.8	70.939	641	29.3067	29.2352	29.035	29.0706	28.713	28.8551	28.8501	29.0723	-0.289247	0	1.58025	2.71948e-16
P50750-2;P50750;X6RE90	CDK9	Cyclin-dependent kinase 9	3	9	8	8	18	16.4	16.4	53.365	489	26.6895	26.0701	26.3946	26.7004	26.0684	25.809	26.2231	26.5911	-0.290755	0	0.625578	0
P46779;H0YKD8;P46779-2;P46779-3;H0YMF4;P46779-4;P46779-5;H0YLP6	RPL28	60S ribosomal protein L28	8	10	10	10	52.6	52.6	52.6	15.747	137	29.9418	27.1779	31.998	29.9697	29.6754	26.4773	31.7598	30.002	-0.293223	0	0.0708529	0
A0A590UJK4;A0A590UK01;A0A590UJP7;A0A590UK80;Q13247-3;Q13247;Q13247-2	SRSF6	Serine/arginine-rich splicing factor 6	7	12	12	8	41.2	41.2	25.7	26.306	226	30.8897	30.5237	29.7512	30.534	29.7948	30.0825	30.1747	30.47	-0.294106	0	0.48157	6.7987e-17
P00403	MT-CO2	Cytochrome c oxidase subunit 2	1	4	4	4	24.7	24.7	24.7	25.565	227	25.0868	25.6741	25.5598	25.7862	26.2155	23.2774	25.8854	25.5478	-0.295172	0.020698	0.166898	0.00775693
C9JX88;P35998;P35998-2;C9JLS9	PSMC2	26S protease regulatory subunit 7	4	4	4	4	10.2	10.2	10.2	48.263	430	22.9147	24.6744	24.3676	24.5182	24.7107	22.936	22.9576	24.6873	-0.295851	0.110196	0.178246	0.0701386
E9PF19;Q9Y4P3;Q96E41;A0A087WXC6;F8WDI9;F8WCR3	TBL2	Transducin beta-like protein 2	6	22	22	22	57.4	57.4	57.4	45.935	411	26.9387	26.9199	26.9465	28.2601	26.3794	26.8406	26.6771	27.9727	-0.298834	0	0.254067	0
P18077;C9K025;F8WBS5;F8WB72	RPL35A	60S ribosomal protein L35a	4	9	9	9	50	50	50	12.538	110	30.1189	28.291	30.4051	31.1356	29.4198	28.2932	29.8197	31.2214	-0.299112	0	0.13169	0
F8VPD4;P27708;A0A669KBF2;P31327-2;P31327;P31327-3	CAD	CAD protein;Glutamine-dependent carbamoyl-phosphate synthase;Aspartate carbamoyltransferase;Dihydroorotase	6	3	3	3	1.3	1.3	1.3	236.02	2162	24.3945	23.1612	24.2391	24.5273	22.6719	23.1396	24.3269	24.9805	-0.300774	0.131046	0.193187	0.0960806
A0A0G2JS82;O94973;O94973-2;A0A0G2JQM1;O94973-3;A0A0G2JRS3;A0A0G2JRF9;A0A0G2JQA4;E9PR62;E9PNC4;A0A0G2JS17;A0A0G2JQT9;H0YDE9;H0YEG0;E9PQP4	AP2A2	AP-2 complex subunit alpha-2	15	16	9	9	21.6	13	13	101.54	917	25.4844	25.1041	25.5268	26.1687	24.9531	24.8048	25.1906	26.1206	-0.303701	0	0.354948	6.7987e-17
P62249;M0R210;M0R3H0;M0R1M5;Q6IPX4;M0QX76	RPS16	40S ribosomal protein S16	6	15	15	15	73.3	73.3	73.3	16.445	146	30.6802	29.0737	30.9923	31.9368	30.1099	29.0976	30.4577	31.8008	-0.304252	0	0.141338	0
P18583-6;P18583-10;P18583-3;P18583-4;P18583-7;P18583;P18583-5;P18583-9;P18583-2;P18583-8;H7C1M2;J3QSZ5	SON	Protein SON	12	15	15	15	11	11	11	228.18	2108	26.5433	26.4342	26.3636	25.4305	25.5091	25.911	26.6039	25.5283	-0.30485	0	0.363851	0
A9Z1X7;Q8IYB3-2;Q8IYB3;E9PCT1;M0R088;M0R1E7;M0QXG5	SRRM1	Serine/arginine repetitive matrix protein 1	7	15	15	15	20.3	20.3	20.3	103.39	913	30.5533	29.6853	29.4516	29.306	29.2359	29.373	29.7095	29.4493	-0.307121	0	0.468379	0
P09234;A0A0A0MRR7;Q5TAL2	SNRPC	U1 small nuclear ribonucleoprotein C	3	4	4	4	30.2	30.2	30.2	17.394	159	29.0882	29.504	29.0752	28.1498	28.3929	28.9478	29.4371	27.8051	-0.30858	0	0.282522	0
Q7L7X3;Q7L7X3-3;Q7L7X3-2;J3QS76;Q9UL54-2;Q9UL54-4;Q9UL54;H0YF68;Q9UL54-3	TAOK1	Serine/threonine-protein kinase TAO1	9	26	26	25	29.3	29.3	28	116.07	1001	27.3607	26.8112	27.0086	26.4565	26.7802	26.613	27.0133	25.9921	-0.309595	0	0.488101	6.7987e-17
Q9NYF8-2;Q9NYF8;A0A1W2PQ43;E9PK09;E9PQN2;E9PKI6;E9PK91;Q9NYF8-3;Q9NYF8-4;E9PJA7;H0YF00;H0YF14	BCLAF1	Bcl-2-associated transcription factor 1	12	9	8	8	10.6	9.4	9.4	105.95	918	26.2901	26.254	25.6969	25.8145	25.3985	25.9228	25.8676	25.6255	-0.310259	0	0.797036	0
Q5VTL8;Q5VTL8-2;A0A0A0MRN0	PRPF38B	Pre-mRNA-splicing factor 38B	3	13	13	13	25.1	25.1	25.1	64.467	546	28.9325	27.8917	28.2395	26.9513	28.063	27.5192	28.2322	26.959	-0.310395	0	0.251984	0
Q92541;H0YKX1	RTF1	RNA polymerase-associated protein RTF1 homolog	2	9	9	9	14.5	14.5	14.5	80.313	710	25.3104	24.752	24.7076	25.1552	24.8653	24.1528	24.8477	24.8177	-0.310409	0	0.652298	0
Q86UP2-2;Q86UP2-4;Q86UP2;Q86UP2-3;G3V4Y7;H0YJZ8;G3V5G2;B7Z6P3;G3V5P0;H0YJV5;H0YJP2	KTN1	Kinectin	11	28	28	28	26.2	26.2	26.2	149.61	1300	25.8935	25.229	25.6081	26.8294	25.0277	25.1774	25.4365	26.6764	-0.310501	0	0.249502	0
Q96A33;Q96A33-2;A0A087WYW6;J3QR89	CCDC47	Coiled-coil domain-containing protein 47	4	8	8	8	20.1	20.1	20.1	55.873	483	25.9194	25.5382	25.7914	26.0514	25.3434	25.1842	25.8386	25.6845	-0.312401	0	0.840675	0
Q6P158;H7C109;Q6P158-2;A0A087WZ11;Q6P158-3;A0A087WW12	DHX57	Putative ATP-dependent RNA helicase DHX57	6	19	19	18	16	16	15.4	155.6	1386	26.0581	25.5229	26.43	26.9199	25.618	25.0275	26.0517	26.9825	-0.312827	0	0.252139	0
J3KS22;Q7Z4W1;J3KRZ4;J3QS36;J3QS45;J3KSZ5;J3QL34	DCXR	L-xylulose reductase	7	3	3	3	13.9	13.9	13.9	23.803	223	24.428	24.3813	24.4833	24.2455	22.5212	25.0807	24.493	24.189	-0.313544	0.0208335	0.228934	0.00844232
O14617;O14617-5;O14617-4;O14617-2;O14617-3;A0A2R8Y611;A0A2R8Y4J3;K7ELX8;K7ERW8	AP3D1	AP-3 complex subunit delta-1	9	29	29	26	33.7	33.7	29.9	130.16	1153	27.8707	27.2367	27.7605	27.2395	27.3988	26.6385	27.8474	26.9675	-0.313799	0	0.452099	0
Q86UK7-2;Q86UK7-3;Q86UK7;H3BQQ2;H3BPG6;H3BR87;Q86UK7-4	ZNF598	Zinc finger protein 598	7	7	7	7	10.4	10.4	10.4	97.805	896	25.3194	24.7592	25.3774	25.966	24.5595	24.598	25.2918	25.7156	-0.31429	0	0.363912	0
O00257;O00257-3;F8WCW6;I3L4F1	CBX4	E3 SUMO-protein ligase CBX4	4	9	9	9	19.8	19.8	19.8	61.367	560	24.6921	25.0787	26.0985	26.3719	24.3852	24.8843	25.7126	25.9985	-0.315129	0	0.232504	0
P82912-2;P82912;H0YL99;P82912-3	MRPS11	28S ribosomal protein S11, mitochondrial	4	5	5	5	28	28	28	20.459	193	24.7894	24.0022	25.4751	26.16	24.5773	22.7898	25.7054	26.0908	-0.315847	0.099956	0.134976	0.0362071
A0A6Q8PHD2;O00458-2;O00458;A0A6Q8PF03;A0A6Q8PHN0;A0A6Q8PH75;H0YEE3;E9PMY4;C9JNM6;A0A6Q8PFA5;C9JA65	IFRD1	Interferon-related developmental regulator 1	11	3	3	3	9.9	9.9	9.9	47.097	424	24.4344	23.1657	24.3412	24.397	24.2125	22.5734	25.3759	22.9116	-0.316213	0.0345178	0.170192	0.016461
A0A494C1M4;Q3SY69;Q3SY69-2;Q3SY69-3	ALDH1L2	Mitochondrial 10-formyltetrahydrofolate dehydrogenase	4	4	4	3	5.5	5.5	4.6	102.85	932	22.8231	25.1539	25.0009	24.2551	22.7037	25.1709	23.2269	24.8595	-0.318018	0.0741778	0.154497	0.0536677
F5H5U2;Q8NHQ9;E7EX41;Q8NHQ9-2	DDX55	ATP-dependent RNA helicase DDX55	4	11	11	11	16.9	16.9	16.9	65.19	569	25.0639	24.9241	25.5251	25.4139	24.7278	24.5941	24.9675	25.3539	-0.320931	0	0.714152	0
Q9BSC4;Q9BSC4-2;Q9BSC4-4;H7C1Z3;Q9BSC4-3	NOL10	Nucleolar protein 10	5	14	14	14	20.6	20.6	20.6	80.301	688	25.4759	26.0381	25.932	24.8407	25.6392	25.3759	25.8375	24.1412	-0.323217	0	0.287383	0
Q96PV6;C9JMY0;A0A087WUE4;Q96PV6-1;A0A0G2JNN3;E7EWC7;Q96PV6-3;B0VJY8;A0A0G2JPW6;H7BZP5	LENG8	Leukocyte receptor cluster member 8	10	17	17	17	26.6	26.6	26.6	88.156	800	25.8822	26.5653	26.3298	25.3333	25.3995	26.0616	26.3158	25.0402	-0.323375	0	0.34717	0
Q9BRR8	GPATCH1	G patch domain-containing protein 1	1	10	10	10	16.8	16.8	16.8	103.34	931	25.2502	25.3948	24.4914	24.6618	24.8041	24.2094	25.0186	24.4704	-0.323942	0	0.527497	0
P62266;D6RD47;D6RIX0;D6R9I7;D6RDJ2	RPS23	40S ribosomal protein S23	5	12	12	12	61.5	61.5	61.5	15.807	143	32.1127	31.4717	33.688	31.9048	31.8035	30.8105	33.4932	31.7684	-0.325395	0	0.17086	3.39935e-17
P16070;P16070-17;H0Y5E4;H0YCV9;H0YD13;P16070-8;P16070-7;P16070-3;P16070-6;H0YDW7;P16070-4;P16070-5;P16070-9;P16070-14;P16070-16;P16070-10;P16070-11;P16070-13;P16070-12;P16070-18;P16070-15;H0YDX6;H0YD17;H0Y2P0;P16070-19;Q86UZ1;E9PKC6	CD44	CD44 antigen	27	2	2	2	2.8	2.8	2.8	81.537	742	24.5362	25.327	24.4664	23.4382	24.816	25.5276	23.0463	23.0757	-0.325545	0.0644434	0.171428	0.0393191
Q9UN81	L1RE1	LINE-1 retrotransposable element ORF1 protein	1	2	2	2	6.8	6.8	6.8	40.055	338	23.1753	24.2487	24.2812	24.113	22.8737	24.3502	23.1941	24.0925	-0.326925	0.119196	0.310798	0.112357
Q9HD33;Q9HD33-2;Q9HD33-3	MRPL47	39S ribosomal protein L47, mitochondrial	3	3	3	3	12.8	12.8	12.8	29.45	250	24.7447	22.7958	25.444	25.1879	24.9164	22.8939	23.0184	26.0311	-0.32813	0.232307	0.127055	0.0909549
P82673;H0YG82;P82673-2	MRPS35	28S ribosomal protein S35, mitochondrial	3	9	9	9	38.1	38.1	38.1	36.844	323	25.8334	25.3686	26.0444	27.7514	24.8123	25.2811	25.8955	27.6946	-0.328555	0	0.153728	0
E9PM72;A0A1W2PS27;A0A1W2PRB8;Q9NVC6;A0A1W2PQ48;A0A1W2PS69;A0A1W2PRX4;A0A1W2PNW7;A0A1W2PNF3;A0A1W2PPP8;A0A1W2PR99;E9PKQ4;A0A1W2PQE4	MED17	Mediator of RNA polymerase II transcription subunit 17	13	6	6	6	12.6	12.6	12.6	57.119	509	24.6609	23.5913	24.7269	24.7863	24.2485	23.1062	24.1906	24.9047	-0.328848	0.152938	0.276033	0.0897969
Q9BZH6	WDR11	WD repeat-containing protein 11	1	8	8	8	7.7	7.7	7.7	136.68	1224	24.973	24.6015	25.1267	26.1401	25.0564	24.0916	24.7299	25.6434	-0.33003	0	0.299774	0
P46087;P46087-4;P46087-2;P46087-3;F5GWB7;F5H709;F5H5X6;F5H359;F5H8G6;F5GYR3	NOP2	Probable 28S rRNA (cytosine(4447)-C(5))-methyltransferase	10	16	16	16	21.3	21.3	21.3	89.301	812	26.0926	25.5793	26.0311	26.6047	25.4256	25.3208	25.5616	26.6776	-0.330538	0	0.38152	6.7987e-17
Q7Z6I6;A0A0A0MRJ8;Q7Z6I6-3;A0A0A0MRJ9;Q7Z6I6-2;Q7Z6I6-4	ARHGAP30	Rho GTPase-activating protein 30	6	5	5	4	5.3	5.3	4.6	118.58	1101	22.9555	22.9972	23.9929	23.1769	23.1824	22.6003	22.942	23.0644	-0.333338	0.0792039	0.552319	0.10952
P35637;P35637-2;H3BPE7	FUS	RNA-binding protein FUS	3	7	5	5	20.3	18.6	18.6	53.425	526	28.2747	27.5743	27.5781	27.7087	27.4638	27.7694	27.4833	27.0838	-0.333856	0	0.753181	0
F8WDS9;E9PHS0;O43813	LANCL1	LanC-like protein 1	3	2	2	2	24.4	24.4	24.4	9.2824	82	24.4937	24.3954	24.0788	24.3723	24.3621	24.2944	24.1787	23.169	-0.334033	0.0283306	0.524341	0.00393571
A0A7N4I394;O75400-2;O75400;O75400-3;F5H578;H0YG38;H7C2N3;F8VU11;Q6NWY9-2;Q6NWY9-3;Q6NWY9	PRPF40A	Pre-mRNA-processing factor 40 homolog A	11	31	31	31	26	26	26	112.4	994	29.5258	29.4425	29.2566	28.8066	28.7296	28.8481	29.4269	28.6904	-0.334104	0	0.689729	0
Q6PKG0;Q6PKG0-3;A0A0B4J210;E5RH50;H0YBW1;H0YC73;Q659C4-7;Q659C4-6;Q659C4-5;H0YAN4;H0YC33;E5RHK4	LARP1	La-related protein 1	12	17	17	14	19.9	19.9	17.2	123.51	1096	25.7021	24.0785	25.5085	26.712	25.1728	23.8786	24.951	26.6466	-0.338012	0	0.165934	0
O15381-3;O15381-4;O15381-2;O15381-5;O15381;C9JP83;C9J6P7;E7EWK7	NVL	Nuclear valosin-containing protein-like	8	3	3	3	6.8	6.8	6.8	72.732	659	24.2977	22.7237	24.4616	25.4034	24.6601	22.8343	22.8993	25.1397	-0.338229	0.131801	0.163673	0.0758958
Q12767;Q12767-3;Q12767-2;J3QQW3;J3KRU7;J3QS17;J3QLM7;J3KS76;J3QLC5	KIAA0195	Uncharacterized protein KIAA0195	9	4	4	4	3	3	3	151.15	1356	24.5647	24.2264	24.8486	23.1226	24.6182	22.6048	24.6524	23.5328	-0.338513	0.0854899	0.219671	0.0664603
Q7Z2T5;Q7Z2T5-2;X6RK96	TRMT1L	TRMT1-like protein	3	14	14	14	24.7	24.7	24.7	81.746	733	25.8022	24.8094	25.6197	26.7854	25.6623	24.78	24.6424	26.5757	-0.339075	0	0.225359	0
O75616;J3QT61;J3QSB2;J3QRV9;O75616-2	ERAL1	GTPase Era, mitochondrial	5	3	3	3	7.6	7.6	7.6	48.349	437	24.404	23.768	25.1084	25.2061	24.557	22.7189	24.8807	24.9684	-0.340372	0.0246786	0.217126	0.0098187
H7BXY3;Q7L2E3-3;Q7L2E3;Q7L2E3-2	DHX30	Putative ATP-dependent RNA helicase DHX30	4	25	25	25	28	28	28	130.55	1166	25.8764	24.2424	25.4689	26.734	24.9383	24.1969	24.9956	26.8293	-0.340429	0	0.1732	3.39935e-17
Q9BQG0;Q9BQG0-2;I3L1L3;I3L2H8;I3L311	MYBBP1A	Myb-binding protein 1A	5	56	56	56	50.2	50.2	50.2	148.85	1328	29.0128	27.7041	28.7508	28.4102	28.8884	26.8294	28.7991	27.9954	-0.341375	0	0.250978	0
J3KP15;Q01130;J3QL05;Q01130-2;Q9BRL6-2;Q9BRL6	SRSF2	Serine/arginine-rich splicing factor 2	6	8	8	8	56.4	56.4	56.4	15.371	133	31.4377	31.4951	30.3938	30.9669	30.4614	30.7775	30.8492	30.8382	-0.341816	0	0.593982	0
A0A0G2JMB2;A0A286YEY5;P01877	IGHA2	Ig alpha-2 chain C region	3	5	5	1	17.1	17.1	4.4	36.508	340	25.2236	25.2522	25.7414	25.0233	25.5862	26.1927	25.0841	23.0056	-0.343006	0.0462183	0.189478	0.0167721
Q9NRW3;A0A087WX48;Q6ICH2;Q96AK3	APOBEC3C	DNA dC->dU-editing enzyme APOBEC-3C	4	8	8	7	55.8	55.8	49.5	22.826	190	26.5676	26.3393	26.4478	26.7619	25.8315	25.7856	26.1802	26.9456	-0.343434	0	0.567716	0
P51532;P51532-4;P51532-3;Q9HBD4;A0A2R8Y4P4;A0A2R8Y7S2;P51532-2;P51532-5;A0A0A0MT49;A0A2R8YGG3;A0A2R8Y440;A0A2R8YGP5;A0A2R8YG32;A0A2R8Y7F3;A0A2R8Y4C5;A0A2R8Y6V2;A0A2R8Y6N0;A0A2R8Y7Y7;A0A2R8Y526;A0A2R8YF58;A0A2R8YF80;A0A2R8YDA1;A0A2R8YCY3;A0A2R8Y523;A0A2R8YFV8;A0A2R8Y4R6;A0A2R8Y5K3;A0A0U1RQE1;A0A087X0E3;A0A2R8YFK5;A0A0U1RRF5;A0A0U1RRD6;A0A0U1RR83;F6UH26;A0A0U1RQU0;A0A0U1RR09;K7EP28;F6XE55;B1ALF6;A0…	SMARCA4	Transcription activator BRG1	52	17	17	8	11.8	11.8	5.6	184.64	1647	25.2724	24.9814	25.4137	25.3481	25.206	24.0971	25.3362	25.0023	-0.343484	0	0.538824	0
Q9NUQ6;Q9NUQ6-2;Q9NUQ6-3;Q9NUQ6-4;B8ZZZ7;F8W6C2;C9JW67;F8VT91;C9JGM8;C9JKE4;F8VZ02;F2Z2S1;H7C2G5;C9J8M7;C9IZC3;F8WAV0;Q4ZFW0	SPATS2L	SPATS2-like protein	17	15	15	15	33.5	33.5	33.5	61.728	558	24.888	26.2032	26.0074	26.2645	24.6983	25.4807	25.8539	25.9509	-0.344789	0	0.343763	0
E7EX17;P23588;P23588-2;F8W0K0;F8VSC7;F8VP89;F8VX11;F8VRU1;F8VYE9	EIF4B	Eukaryotic translation initiation factor 4B	9	7	7	7	13.8	13.8	13.8	69.697	616	27.3924	26.8223	26.6103	26.6999	26.6796	26.7205	26.5173	26.2128	-0.34865	0	0.82877	0
Q9UBX3-2;Q9UBX3;F6RGN5	SLC25A10	Mitochondrial dicarboxylate carrier	3	7	1	1	34.5	3.4	3.4	32.145	296	24.2749	23.9753	24.5665	24.2869	24.2703	23.322	24.4176	23.6846	-0.352275	0	0.586687	0
Q16630;Q16630-2;F8WJN3;Q16630-3;F8W084;A0A3B3ISW1	CPSF6	Cleavage and polyadenylation specificity factor subunit 6	6	16	16	16	33	33	33	59.209	551	32.0669	31.5255	31.6002	30.292	31.4668	30.9198	31.6417	30.047	-0.352316	0	0.280058	0
P67775-2;P67775;P62714;H0YBN9;E7ESG8	PPP2CA	Serine/threonine-protein phosphatase 2A catalytic subunit alpha isoform;Serine/threonine-protein phosphatase 2A catalytic subunit beta isoform	5	3	3	3	10.6	10.6	10.6	29.734	255	24.7179	24.9293	24.6867	24.8306	24.8913	22.966	25.0102	24.8874	-0.352395	0.111376	0.293421	0.0345024
A0A7I2V4J2;A0A7I2V5Y7;A0A7I2V535;Q15233;Q15233-2;A0A7P0MRW0;A0A7I2V4K9;A0A7I2V4N2;A0A7I2V464;H7C367;C9JYS8;C9IZL7;C9J4X2;A0A7I2YQK8	NONO	Non-POU domain-containing octamer-binding protein	14	29	28	27	62	60.3	58.8	53.818	468	30.279	29.0348	28.81	29.509	29.2713	28.7877	28.9992	29.1613	-0.353285	0	0.467762	6.7987e-17
P05386	RPLP1	60S acidic ribosomal protein P1	1	5	4	4	94.7	79.8	79.8	11.514	114	30.9816	29.6207	31.329	32.0714	30.0865	29.6059	30.5028	32.3891	-0.35462	0	0.172781	3.39935e-17
A0A2R8YFH5;Q15437;Q5QPE2;Q5QPE1;A0A2R8Y633;A0A2R8Y7S7;A0A2R8YF30;F5H365;Q15436-2;Q15436	SEC23B	Protein transport protein Sec23B	10	12	12	12	19.2	19.2	19.2	84.472	749	26.4977	25.3078	26.2963	26.4518	25.5203	25.0661	26.1466	26.3943	-0.35657	0	0.377368	0
O00178;F5H716;F5H257;B0QY59	GTPBP1	GTP-binding protein 1	4	5	5	5	8.5	8.5	8.5	72.453	669	24.4562	24.3204	24.2542	24.7839	24.5255	22.5804	24.3546	24.9262	-0.35699	0.0726741	0.2755	0.024693
A0A590UKC9;A0A590UJN8;A0A590UJW0;P20585	MSH3	DNA mismatch repair protein Msh3	4	3	3	3	3.3	3.3	3.3	105.71	946	23.4998	22.8226	23.771	24.4806	22.8251	22.8492	23.5908	23.881	-0.356998	0.067864	0.367741	0.137683
A0A087WUT6;O60841;Q9H2L5-3;Q9H2L5;Q9H2L5-2	EIF5B	Eukaryotic translation initiation factor 5B	5	26	26	26	28.8	28.8	28.8	138.68	1220	27.6533	26.9919	27.183	26.8898	27.065	26.4735	27.184	26.5636	-0.357994	0	0.710708	1.35974e-16
P05388;F8VWS0;P05388-2;F8VU65;F8VPE8;G3V210;F8VW21;F8VQY6;F8VRK7;F8VZS0;Q8NHW5;F8VS58;F8VWV4;F8W1K8	RPLP0	60S acidic ribosomal protein P0;60S acidic ribosomal protein P0-like	14	13	13	13	49.8	49.8	49.8	34.273	317	30.6744	29.0155	30.6434	31.9595	29.7843	29.1916	30.0136	31.8649	-0.359602	0	0.166458	0
Q5JR04;Q9HCE1;Q9HCE1-2	MOV10	Putative helicase MOV-10	3	8	8	8	8.6	8.6	8.6	107.21	947	23.6983	22.804	23.9299	24.9414	22.8861	22.9027	23.4376	24.7004	-0.361652	0.146993	0.243225	0.120045
Q8WXA9-2;Q8WXA9;A0A087WY03;E5RFV3;H0YC47	SREK1	Splicing regulatory glutamine/lysine-rich protein 1	5	15	15	15	26.6	26.6	26.6	71.649	624	29.678	28.799	28.8773	27.6604	28.5444	28.5959	28.7984	27.6285	-0.361874	0	0.31161	0
Q9BU76-4;Q9BU76;Q9BU76-3;Q9BU76-2	MMTAG2	Multiple myeloma tumor-associated protein 2	4	5	5	5	33.3	33.3	33.3	20.536	189	30.0513	29.4133	30.212	28.7798	29.3601	28.7602	29.9713	28.8959	-0.367197	0	0.374371	0
P23246;P23246-2;H0Y9K7;H0Y9U2	SFPQ	Splicing factor, proline- and glutamine-rich	4	32	32	31	45.8	45.8	44.7	76.149	707	31.7961	30.7511	30.399	31.1492	30.7955	30.3978	30.6727	30.7432	-0.371548	0	0.554079	0
Q5T8U5;O15260-2;O15260;B7Z1G8;O15260-3	SURF4	Surfeit locus protein 4	5	4	4	4	25.3	25.3	25.3	21.127	186	26.155	23.0443	25.6601	24.2776	26.6523	22.8228	25.3892	22.7827	-0.372533	0.150397	0.115905	0.0478655
Q9NVU7;E7EW05;Q9NVU7-2;F8W8T7;D6RC74;D6RIR5	SDAD1	Protein SDA1 homolog	6	28	28	28	40.6	40.6	40.6	79.87	687	28.8471	28.4332	28.4403	28.2653	28.5984	27.7428	28.3576	27.7896	-0.374393	0	0.751189	0
Q8N3C0;Q8N3C0-4;J3KNJ4;E5RFZ0;Q8N3C0-3	ASCC3	Activating signal cointegrator 1 complex subunit 3	5	17	17	17	8.3	8.3	8.3	251.46	2202	24.5088	23.9767	24.7775	25.3943	24.0636	23.7489	24.2135	25.1309	-0.375101	0	0.393173	6.7987e-17
P05387;H0YDD8;P05386-2	RPLP2	60S acidic ribosomal protein P2	3	10	10	9	93	93	78.3	11.665	115	29.6159	27.9417	29.9492	31.0201	28.7184	28.4518	28.9351	30.9085	-0.378281	0	0.172877	3.39935e-17
Q15776	ZKSCAN8	Zinc finger protein with KRAB and SCAN domains 8	1	2	2	2	4.3	4.3	4.3	65.815	578	22.7912	23.3056	23.3442	24.2289	22.7667	22.5475	23.2294	23.6111	-0.378796	0.0952141	0.448867	0.163424
Q96SB8;Q96SB8-2;C9JMN1;A0A0A0MRY1	SMC6	Structural maintenance of chromosomes protein 6	4	8	8	8	9.2	9.2	9.2	126.32	1091	24.7883	25.1722	25.0079	26.4463	24.2519	25.1088	24.8667	25.6584	-0.382233	0	0.346856	0
P82663;E7EPW2;P82663-2;P82663-3	MRPS25	28S ribosomal protein S25, mitochondrial	4	8	8	8	36.4	36.4	36.4	20.116	173	26.4737	26.2685	27.1514	28.1291	26.184	25.9993	26.0728	28.2333	-0.383332	0	0.225767	0
O95218-2;O95218	ZRANB2	Zinc finger Ran-binding domain-containing protein 2	2	7	7	7	24.1	24.1	24.1	36.318	320	27.8379	25.792	26.6185	27.1408	26.3788	26.3852	26.2169	26.8683	-0.384996	0	0.367758	0
G3V529;Q9GZR7;Q9GZR7-2;F5GYL3;A0A087WXU8;A0A1W2PRR2	DDX24	ATP-dependent RNA helicase DDX24	6	24	24	24	40.4	40.4	40.4	91.48	816	26.1055	25.7313	26.6634	27.3603	25.6872	25.0395	26.2943	27.2887	-0.387713	0	0.268432	0
J3KPP4;O95232;D6RDI2;C9JL41;O95232-2;H0YA81;E7EN55;H7C5U7;D6RHH0;U3KQT3	LUC7L3	Luc7-like protein 3	10	20	20	20	33.7	33.7	33.7	58.22	489	29.8837	29.6173	29.5945	28.4633	29.246	28.7625	29.6541	28.339	-0.389279	0	0.40224	0
Q9BTC0;Q9BTC0-1;Q9BTC0-2;Q9BTC0-3	DIDO1	Death-inducer obliterator 1	4	9	9	9	5.2	5.2	5.2	243.87	2240	24.7321	24.1284	24.3651	24.8502	24.0147	23.7939	24.524	24.1753	-0.391971	0	0.872731	1.35974e-16
Q7Z2W4;C9J6P4;A0A7P0T8C6;Q7Z2W4-2;Q7Z2W4-3;Q7Z2W4-4;H7C5K1;Q7Z2W4-5	ZC3HAV1	Zinc finger CCCH-type antiviral protein 1	8	20	20	20	26.8	26.8	26.8	101.43	902	24.9762	24.3129	24.774	26.4528	24.5585	23.8163	24.3047	26.2682	-0.392049	0	0.222791	3.39935e-17
O60563;A0A1W2PQ16;O60563-2	CCNT1	Cyclin-T1	3	7	7	7	11	11	11	80.684	726	25.0011	24.0094	24.5776	25.2823	24.5496	23.2508	24.7755	24.7219	-0.393138	0	0.375887	0
P62269;A0A0G2JQH2;Q5GGW2;J3JS69	RPS18	40S ribosomal protein S18	4	16	16	16	61.8	61.8	61.8	17.718	152	30.6063	28.4239	30.817	32.2185	29.9422	28.4987	30.1784	31.8702	-0.394047	0	0.143238	0
Q13428-3;Q13428-8;A0A6I8PRA0;E7ETY2;Q13428-7;A0A3B3IS06;A0A2R8Y857	TCOF1	Treacle protein	7	41	41	1	30.7	30.7	0.8	152.2	1489	29.3587	28.8817	29.0822	28.6427	28.6268	28.2216	29.2264	28.3061	-0.396081	0	0.703122	0
A0A0C4DG62;F8WCT1;Q66PJ3-7;Q66PJ3-3;Q66PJ3-2;Q66PJ3;F5GYV5;H7BZV4;Q66PJ3-4;F5H7X4;F8WEP2;A0A0C4DH18;Q66PJ3-5	ARL6IP4	ADP-ribosylation factor-like protein 6-interacting protein 4	13	7	7	7	30.7	30.7	30.7	24.591	218	27.8494	28.6795	27.5873	27.2433	26.6179	28.1687	27.7677	27.2159	-0.397302	0	0.380313	0
P62857	RPS28	40S ribosomal protein S28	1	3	3	3	46.4	46.4	46.4	7.8409	69	28.3936	26.8764	28.5344	28.7818	27.2253	27.3172	27.6463	28.7921	-0.401359	0	0.299463	0
Q9H1I8;Q9H1I8-3;B1AH59;Q9H1I8-2;H7C3Y4	ASCC2	Activating signal cointegrator 1 complex subunit 2	5	8	8	8	12.7	12.7	12.7	86.359	757	24.4915	22.7401	24.58	25.0071	22.7749	22.8099	24.3936	25.2343	-0.401529	0.0731726	0.200723	0.00526087
J3QQ67;Q07020;G3V203;H0YHA7;Q07020-2;F8VUA6;F8VYV2;A0A075B7A0;F8VXR6	RPL18	60S ribosomal protein L18	9	7	7	7	41.6	41.6	41.6	21.728	190	27.0666	24.5655	28.8186	28.6598	27.2708	24.0863	28.0139	28.1194	-0.405032	0	0.109474	1.69967e-17
P61313;A0A2R8YEM3;E7EQV9;E7ENU7;E7EX53;A0A2R8Y738;P61313-2;E7ERA2	RPL15	60S ribosomal protein L15;Ribosomal protein L15	8	11	11	11	46.1	46.1	46.1	24.146	204	27.6672	24.9399	28.8179	28.671	27.4758	24.7259	27.88	28.3889	-0.406331	0	0.125191	0
H0Y8P4;Q8TED0-3;Q8TED0;Q8TED0-2	UTP15	U3 small nucleolar RNA-associated protein 15 homolog	4	3	3	3	6.1	6.1	6.1	61.32	545	24.4984	24.2417	24.3384	24.521	24.79	22.6491	24.1821	24.3402	-0.409541	0.0858787	0.377102	0.019247
A0A087WZ13;E9PAU2;Q8IY67-2;Q8IY67;K7EKR9;K7EQG2;Q8IY67-3	RAVER1	Ribonucleoprotein PTB-binding 1	7	7	7	7	13.1	13.1	13.1	77.843	739	25.6696	25.5183	24.6452	25.1086	25.581	24.5054	24.7721	24.4255	-0.414451	0	0.551301	0
Q06787-6;Q06787-4;Q06787-7;Q06787-10	FMR1	Fragile X mental retardation protein 1	4	21	20	0	40.3	39	0	66.459	590	26.8534	26.582	27.3774	28.0331	26.2121	26.1407	26.956	27.8747	-0.415604	0	0.346096	0
O96028;A0A7P0P278;A0A7I2YQS5;O96028-4;O96028-5;O96028-3;O96028-2;H0Y9L4;A0A7I2V2S2;D6R9V2;O96028-6	WHSC1	Histone-lysine N-methyltransferase NSD2	11	4	4	4	3.5	3.5	3.5	152.26	1365	23.9849	24.0629	24.3979	23.922	24.1476	22.6246	24.326	23.605	-0.416129	0.158767	0.461012	0.0312392
Q8NC51;Q8NC51-3;Q8NC51-2;Q8NC51-4	SERBP1	Plasminogen activator inhibitor 1 RNA-binding protein	4	18	18	18	48.8	48.8	48.8	44.965	408	29.0726	27.8541	28.7689	28.5809	28.6378	27.5305	28.3262	28.114	-0.41699	0	0.557768	0
E7EWK3;Q9H2U1-3;Q9H2U1-2;Q9H2U1;A0A0G2JRP3;A0A0G2JQU7;H7C5F5;H7C514	DHX36	ATP-dependent RNA helicase DHX36	8	11	10	10	17.6	16.4	16.4	91.43	797	25.7209	24.5256	24.8902	25.7257	24.7573	24.442	24.3856	25.6001	-0.419356	0	0.458092	0
Q15648;Q15648-3;J3KSD7;J3QKZ7	MED1	Mediator of RNA polymerase II transcription subunit 1	4	8	8	8	5.9	5.9	5.9	168.48	1581	25.4457	24.4197	24.8783	25.2296	25.2187	22.6084	24.9964	25.4714	-0.419594	0.117379	0.240466	0.0324812
P62995-3;P62995;H7BXF3;H7C2L4	TRA2B	Transformer-2 protein homolog beta	4	8	8	7	43.1	43.1	38.3	21.935	188	28.6395	28.2015	28.0899	28.429	27.5725	27.7612	28.1674	28.1783	-0.420114	0	1.13141	0
Q8IY37;F5H3Y4	DHX37	Probable ATP-dependent RNA helicase DHX37	2	15	15	15	14.6	14.6	14.6	129.54	1157	24.8714	24.9908	25.5204	25.0366	24.7668	24.2118	25.243	24.5147	-0.420746	0	0.802101	0
F2Z2T0;Q3YEC7-3;Q3YEC7;Q3YEC7-2;G3V154;Q3YEC7-4;Q3YEC7-5;Q3YEC7-6;H0Y7H6	RABL6	Rab-like protein 6	9	3	3	3	6	6	6	53.859	484	24.3979	23.7645	24.1438	23.6461	24.0362	22.5858	23.9099	23.7197	-0.425146	0.140383	0.514566	0.0111327
Q9HBH1	PDF	Peptide deformylase, mitochondrial	1	2	2	2	7.4	7.4	7.4	27.013	243	24.4858	24.2826	23.8574	24.5411	22.9307	24.7153	23.9232	23.8938	-0.425991	0.0912081	0.481522	0.0284223
M0R0F0;P46782;M0R0R2;M0QZN2	RPS5	40S ribosomal protein S5;40S ribosomal protein S5, N-terminally processed	4	13	13	13	56	56	56	22.391	200	30.7117	29.2255	30.6146	31.4059	29.8777	28.9628	30.1241	31.2888	-0.426033	0	0.264825	0
Q9NS86	LANCL2	LanC-like protein 2	1	3	3	3	9.1	9.1	9.1	50.854	450	23.327	23.7537	23.2862	24.4702	22.7726	22.4808	23.6447	24.2277	-0.427833	0.0481585	0.381824	0.0362007
F5H8D7;P18887;M0QYS5;M0QZ96;M0R0D2;M0R1U8	XRCC1	DNA repair protein XRCC1	6	4	4	4	7.6	7.6	7.6	66.013	602	23.2888	22.5753	23.6251	23.8382	22.8234	22.5251	22.6762	23.5897	-0.428269	0.106892	0.528999	0.192583
Q8ND56-3;Q8ND56-2;Q8ND56;A0A0G2JQ95;A0A096LP11;A0A140TA66	LSM14A	Protein LSM14 homolog A	6	6	6	1	12.6	12.6	1.9	46.411	422	27.4123	26.7523	26.8207	26.7618	26.4518	26.5499	26.9947	26.0339	-0.429172	0	0.849705	0
Q96P11;Q96P11-2;Q96P11-4;Q96P11-5;Q63ZY6-5;Q63ZY6-6;Q63ZY6;Q96P11-3;Q63ZY6-4;Q3KNT7-2;Q63ZY6-2;Q3KNT7-3;Q3KNT7	NSUN5	Probable 28S rRNA (cytosine-C(5))-methyltransferase	13	7	7	7	20.7	20.7	20.7	46.691	429	24.7471	23.8966	24.0526	24.7699	24.6454	22.55	23.7049	24.8448	-0.430237	0.151929	0.30825	0.0543326
Q9NZB2;Q9NZB2-6;Q9NZB2-4;A0A0C4DG79;Q9NZB2-5;Q9NZB2-2;A0A0C4DH52;A0A494C0Y9;Q5T035	FAM120A	Constitutive coactivator of PPAR-gamma-like protein 1	9	30	30	30	35.4	35.4	35.4	121.89	1118	26.294	25.6737	26.2491	27.0765	25.5738	24.9674	26.1781	26.8511	-0.430725	0	0.378129	6.7987e-17
B7WPG3;C9IYN3;V9GYK2;Q8WVV9-5;Q8WVV9-4;Q8WVV9;Q8WVV9-3;Q8WVV9-2;H7BXH8;H7C464;C9JJZ7	HNRNPLL	Heterogeneous nuclear ribonucleoprotein L-like	11	15	14	14	37	35.6	35.6	56.45	508	26.4126	26.2413	26.1951	27.1017	25.8204	25.6444	26.1103	26.6513	-0.431046	0	0.685289	1.35974e-16
K7ELG9;Q3MHD2;Q3MHD2-2	LSM12	Protein LSM12 homolog	3	4	4	4	26.1	26.1	26.1	24.955	230	25.421	24.5371	25.4214	27.1008	25.1029	24.3834	24.5642	26.6974	-0.433105	0	0.232795	3.39935e-17
Q8WWK9-4;Q8WWK9-6;Q8WWK9-5;Q8WWK9;C9J7Y4	CKAP2	Cytoskeleton-associated protein 2	5	2	2	2	5.7	5.7	5.7	55.307	494	23.4709	22.9325	23.4154	24.8712	22.8203	22.5806	23.0077	24.5452	-0.434019	0.0593559	0.294682	0.0288005
A0A494C050;Q8N5F7;Q5M9Q1	NKAP	NF-kappa-B-activating protein;NKAP-like protein	3	4	4	4	15.5	15.5	15.5	46.877	414	26.4759	26.7361	26.5469	26.4623	25.5307	25.7864	26.7183	26.3947	-0.447775	0	0.794339	0
Q9BW71;Q9BW71-2;Q9BW71-3	HIRIP3	HIRA-interacting protein 3	3	5	5	5	9.7	9.7	9.7	61.956	556	24.63	24.0743	24.4451	24.1395	24.7152	22.7013	24.1872	23.8798	-0.451349	0.120371	0.449746	0.0171856
P08621;P08621-2;P08621-3;M0QYR1;P08621-4;M0QX04	SNRNP70	U1 small nuclear ribonucleoprotein 70 kDa	6	19	19	19	43.9	43.9	43.9	51.556	437	29.3273	29.236	29.4509	28.2362	28.3201	28.5535	29.3754	28.1954	-0.45149	0	0.54457	0
Q9UKJ3;Q9UKJ3-2;K7EKU0	GPATCH8	G patch domain-containing protein 8	3	15	15	15	11.9	11.9	11.9	164.2	1502	26.323	26.174	25.2957	25.7189	25.1436	25.4655	25.6464	25.4475	-0.452155	0	0.897618	1.35974e-16
Q15542;Q15542-2	TAF5	Transcription initiation factor TFIID subunit 5	2	9	9	9	14.1	14.1	14.1	86.829	800	26.2521	25.4396	24.9056	25.4782	25.7988	23.4217	25.715	25.3145	-0.456386	0.0496665	0.308231	0.0140862
Q9ULG6-4;Q9ULG6-2;Q9ULG6;Q9ULG6-5;H3BN32;H3BNE2;Q9ULG6-3	CCPG1	Cell cycle progression protein 1	7	2	2	2	3.8	3.8	3.8	68.394	598	23.0755	23.0255	23.4685	24.0576	22.3796	22.4066	23.181	23.8182	-0.46042	0.0306798	0.499527	0.125082
P62875	POLR2L	DNA-directed RNA polymerases I, II, and III subunit RPABC5	1	2	2	2	29.9	29.9	29.9	7.645	67	24.3533	24.8867	24.4476	25.1908	24.5349	24.6981	23.0087	24.7635	-0.468326	0.0289828	0.457657	0.00318144
A0A087WY71;Q96CW1-2;Q96CW1;E9PFW3;C9JGT8;C9JJ47;C9JJD3;C9JTK4;C9JPV8;H7C4C3	AP2M1	AP-2 complex subunit mu	10	14	14	14	41.2	41.2	41.2	49.526	434	27.09	26.31	27.78	27.9554	26.3546	25.6269	27.4963	27.7836	-0.468521	0	0.316245	0
A0A6Q8KRG2;Q08379;Q08379-2;A0A1W2PQY5;A0A087WYC0	GOLGA2	Golgin subfamily A member 2	5	13	13	7	14.9	14.9	7.3	111.66	990	25.6279	25.5284	25.6851	26.7266	25.1744	24.8211	25.581	26.1168	-0.468667	0	0.552508	0
P39023;G5E9G0;H7C422;H7C3M2;B5MCW2;F8WCR1;Q92901	RPL3	60S ribosomal protein L3	7	23	23	23	49.1	49.1	49.1	46.108	403	28.8143	26.6648	29.6179	29.7359	28.3189	26.3523	29.1518	29.126	-0.470929	0	0.191083	0
P39019;A0A075B6E2;M0R2L9;M0QYF7;M0R140	RPS19	40S ribosomal protein S19	5	15	15	15	69.7	69.7	69.7	16.06	145	30.7349	29.2305	30.8336	31.7064	29.7734	29.2876	30.103	31.457	-0.471123	0	0.28228	0
Q9Y383;Q9Y383-3;Q9Y383-2;V9GZ75;F8WEU3	LUC7L2	Putative RNA-binding protein Luc7-like 2	5	24	24	1	52.8	52.8	2.8	46.513	392	32.1215	31.0906	31.4308	29.7666	30.9917	30.4285	31.363	29.7113	-0.478764	0	0.334182	6.7987e-17
Q7Z6E9-2;Q7Z6E9;A0A2R8Y880;H3BSK8;Q7Z6E9-4;I3L3Y2;H3BUN0	RBBP6	E3 ubiquitin-protein ligase RBBP6	7	11	11	11	8.4	8.4	8.4	197.29	1758	26.5516	25.8507	25.6942	26.0917	25.2764	25.0894	25.943	25.958	-0.480333	0	0.819232	1.35974e-16
M0R3F6;M0R2Z9;Q8IX01-4;Q8IX01-3;Q8IX01	SUGP2	SURP and G-patch domain-containing protein 2	5	4	4	4	7.6	7.6	7.6	93.859	841	23.6465	23.1167	23.7919	24.7912	23.3009	23.0541	23.028	23.9758	-0.496887	0.13151	0.553346	0.183549
Q9UNS2;J3QL22;J3QS85;J3KTQ1;J3QKR0;C9JLV5;H7C3P9;Q9UNS2-2	COPS3	COP9 signalosome complex subunit 3	8	2	2	2	5.4	5.4	5.4	47.873	423	24.3867	24.8823	24.182	23.8758	25.1488	22.7841	23.0967	24.2985	-0.499684	0.10676	0.359185	0.0512796
C9J4Z3;P61513;M0R0A1;Q6P4E4;E9PEL3;M0R2L6;G5E9R3;A6NKH3	RPL37A	60S ribosomal protein L37a	8	7	7	7	76.5	76.5	76.5	7.624	68	31.2066	31.0516	31.3762	31.135	30.8303	30.0107	31.1264	30.8005	-0.500407	0	1.04254	0
A0A0A0MSJ0;Q86XP3-2;Q86XP3;J3KRE3	DDX42	ATP-dependent RNA helicase DDX42	4	7	7	7	11	11	11	77.813	708	24.9554	25.6348	24.7907	23.9355	24.9347	24.6295	24.9713	22.7793	-0.500453	0.0494163	0.340128	0.0147246
O95373;E9PLB2	IPO7	Importin-7	2	2	2	2	2.3	2.3	2.3	119.52	1038	28.7229	30.2706	23.4243	29.3164	29.177	29.2159	28.6673	22.665	-0.502259	0.127914	0.0821729	0.0224852
H3BV80;H3BMS0;H3BMM9;H3BTC0;Q15287-3;Q15287-2;Q15287;H3BPG5	RNPS1	RNA-binding protein with serine-rich domain 1	8	3	3	3	16.6	16.6	16.6	24.561	211	26.4766	26.3584	25.8645	26.284	25.1446	25.8212	25.9715	26.0226	-0.505896	0	1.08455	0
O95210	STBD1	Starch-binding domain-containing protein 1	1	8	8	8	26	26	26	39.007	358	26.2808	25.6166	25.4594	24.9038	25.6663	25.5841	25.7733	23.2053	-0.507909	0.0354519	0.315251	0.00851539
Q15428;K7EMT0	SF3A2	Splicing factor 3A subunit 2	2	4	4	4	9.9	9.9	9.9	49.255	464	24.8756	26.246	23.5781	23.3594	23.8818	25.5372	23.7772	22.827	-0.509002	0	0.235806	0
E9PN50;E9PMD8;E9PM69;R4GNH3;P17980;E9PLG2;E9PKD5	PSMC3	26S protease regulatory subunit 6A	7	2	2	2	14	14	14	28.586	257	24.7211	23.1303	24.8612	25.0224	25.4379	22.6462	22.8469	24.7648	-0.509818	0.136607	0.248647	0.0600886
P40222	TXLNA	Alpha-taxilin	1	5	5	5	8.8	8.8	8.8	61.89	546	23.2014	24.1644	24.4378	24.2545	22.6318	22.6424	24.391	24.3443	-0.512159	0.14735	0.387133	0.0753316
P49207	RPL34	60S ribosomal protein L34	1	8	8	8	46.2	46.2	46.2	13.293	117	30.4407	26.7236	31.8217	30.6224	30.192	25.6797	31.4058	30.2344	-0.524106	0	0.116151	0
P38117-2;P38117;M0QY67	ETFB	Electron transfer flavoprotein subunit beta	3	4	4	4	11.6	11.6	11.6	37.434	346	24.8309	25.4027	25.1825	24.7657	25.0353	22.9711	25.1406	24.9059	-0.532242	0.0640851	0.442632	0.0039485
G5EA31;P53992;P53992-2	SEC24C	Protein transport protein Sec24C	3	6	6	6	6.5	6.5	6.5	111.98	1042	24.9055	24.2389	24.7805	24.8931	24.4194	22.7588	24.5775	24.9095	-0.53818	0.0455324	0.484002	0.000597992
Q9UNX3;E5RIT6;E5RHH1	RPL26L1	60S ribosomal protein L26-like 1	3	13	2	2	53.8	11.7	11.7	17.256	145	29.4466	27.5993	29.3899	29.4725	28.7335	26.8555	29.284	28.8771	-0.539563	0	0.322794	0
Q92506	HSD17B8	Estradiol 17-beta-dehydrogenase 8	1	3	3	3	14.9	14.9	14.9	26.973	261	25.1894	23.1288	24.8793	25.2306	22.9398	23.052	25.1534	25.1126	-0.542588	0.143907	0.288218	0.109124
Q9NX05;F8W881	FAM120C	Constitutive coactivator of PPAR-gamma-like protein 2	2	2	2	2	1.9	1.9	1.9	120.59	1096	24.5718	24.3514	24.826	24.5768	24.2695	22.7094	24.6307	24.5379	-0.544664	0.114308	0.554198	0.0218702
Q9Y6C9;E9PIE4	MTCH2	Mitochondrial carrier homolog 2	2	3	3	3	8.9	8.9	8.9	33.331	303	24.5334	24.0527	24.5149	22.9473	24.9007	23.074	22.8762	22.9757	-0.555417	0.338869	0.405624	0.26578
Q02543;M0R3D6;M0R1A7;M0R117;M0R0P7	RPL18A	60S ribosomal protein L18a	5	11	11	11	53.4	53.4	53.4	20.762	176	29.6881	27.0106	30.641	30.285	28.7737	26.4725	30.2059	29.9347	-0.559501	0	0.185144	3.39935e-17
O95182;M0R0N0;M0R1K9	NDUFA7	NADH dehydrogenase [ubiquinone] 1 alpha subcomplex subunit 7	3	3	3	3	25.7	25.7	25.7	12.551	113	23.0235	24.2307	24.4897	25.167	23.2424	22.3011	24.1632	24.9593	-0.561194	0.240212	0.330833	0.155596
P82675;P82675-2	MRPS5	28S ribosomal protein S5, mitochondrial	2	15	15	15	34	34	34	48.006	430	25.2565	23.7696	25.9868	26.8611	24.707	22.9236	25.7383	26.2389	-0.566554	0.0534976	0.232352	0.0157237
Q9H0G5;A0A024QZ33;K7ERM9;J3KT62;K7EQJ6;J3QLV5;J3QRI6;K7EMD8	NSRP1	Nuclear speckle splicing regulatory protein 1	8	13	13	13	23.1	23.1	23.1	66.389	558	27.4639	26.9916	26.9108	26.1668	26.8098	26.177	26.971	25.309	-0.566584	0	0.574049	0
O00308-2;O00308;O00308-3;O00308-4;H0YBS9	WWP2	NEDD4-like E3 ubiquitin-protein ligase WWP2	5	10	9	7	14.5	13.1	11	86.307	754	26.958	26.582	26.0343	25.3293	25.8084	25.7559	26.1068	24.9421	-0.572646	0	0.630526	0
Q9NWB6;Q9NWB6-3;Q9NWB6-2	ARGLU1	Arginine and glutamate-rich protein 1	3	8	8	8	19.8	19.8	19.8	33.216	273	30.3013	29.6771	29.6173	28.5452	28.9869	28.8201	29.6541	28.386	-0.573415	0	0.603269	0
A3KFL5;A3KFL2;Q13868-2;Q13868;A3KFL1;Q13868-3	EXOSC2	Exosome complex component RRP4	6	5	5	5	25.3	25.3	25.3	26.327	237	25.0772	24.6933	24.9167	25.6947	24.75	22.9272	24.6103	25.8006	-0.573451	0.114767	0.395453	0.0205022
Q9UGR2	ZC3H7B	Zinc finger CCCH domain-containing protein 7B	1	3	3	3	3.8	3.8	3.8	109.86	977	23.6612	23.0305	23.4692	24.9452	22.621	23.2291	22.9279	24.0195	-0.577177	0.129846	0.525393	0.182741
Q969Q0	RPL36AL	60S ribosomal protein L36a-like	1	8	8	2	47.2	47.2	9.4	12.469	106	32.7769	31.5507	33.3573	32.3294	32.4664	30.3267	33.1661	31.7435	-0.577936	0	0.346056	0
P84103;P84103-2;A0A087X2D0	SRSF3	Serine/arginine-rich splicing factor 3	3	9	9	8	41.5	41.5	41.5	19.329	164	31.8061	31.4902	31.6118	30.7744	30.6915	30.7836	31.5301	30.3214	-0.589007	0	0.876731	0
Q9HAN9;B1AN62	NMNAT1	Nicotinamide/nicotinic acid mononucleotide adenylyltransferase 1	2	6	6	6	25.8	25.8	25.8	31.932	279	25.8271	24.3183	26.0435	27.4275	24.5114	23.9432	25.0697	27.704	-0.597035	0	0.229707	0
E7EPT4;P19404	NDUFV2	NADH dehydrogenase [ubiquinone] flavoprotein 2, mitochondrial	2	3	3	3	16.3	16.3	16.3	27.907	252	24.9238	25.2951	25.5522	25.2344	22.8443	25.3538	25.1525	25.2655	-0.597337	0.197318	0.426227	0.0146969
Q13601-2;Q13601	KRR1	KRR1 small subunit processome component homolog	2	8	8	8	22.8	22.8	22.8	36.788	324	24.3963	23.1817	24.0781	25.5164	22.8656	23.1182	23.2007	25.5979	-0.597528	0.0911723	0.312927	0.0416306
Q9H0U4;E7END7;P62820;Q92928;E9PLD0;P62820-2;H0YL94;G3V196;H0YLJ8;H0YNE9;A0A2R8YFB8;H0YMN7;A0A2R8YDI9;P51153;P61006;P61006-2;Q92930;P59190-2;P59190;P62820-3	RAB1B	Ras-related protein Rab-1B;Ras-related protein Rab-1A;Putative Ras-related protein Rab-1C	20	3	3	2	13.4	13.4	8	22.171	201	26.1154	26.6772	26.8321	27.0111	27.2738	26.7366	23.2134	27.0178	-0.598543	0.138154	0.248187	0.0261656
O14880;Q5VV89;Q5VV87	MGST3	Microsomal glutathione S-transferase 3	3	2	2	2	17.8	17.8	17.8	16.516	152	24.81	24.7017	24.9131	25.3129	25.0191	22.7763	24.9656	24.5751	-0.600373	0.101969	0.504449	0.00496781
Q9NVH0;Q9NVH0-2;C9JLF4	EXD2	Exonuclease 3-5 domain-containing protein 2	3	4	4	4	7.6	7.6	7.6	70.352	621	23.8549	23.6644	23.8486	24.5979	23.8622	22.5302	23.0785	24.091	-0.600972	0.189539	0.683829	0.0569982
A0A087X0H9;Q5T8P6-3;Q5T8P6-2;Q5T8P6;Q5T8P6-5;Q5T8P6-4;Q5T8P6-6;E2PSN0	RBM26	RNA-binding protein 26	8	9	9	8	9.8	9.8	8.6	113.79	1009	25.5886	25.1977	25.3759	24.7441	24.7842	24.2747	25.5879	23.8178	-0.610426	0	0.707658	0
Q15397;S4R3K8	KIAA0020	Pumilio domain-containing protein KIAA0020	2	10	10	10	18.5	18.5	18.5	73.584	648	26.3153	25.5367	27.1182	26.2772	26.2092	23.0445	27.3223	26.2253	-0.611521	0.126847	0.25383	0.0257934
Q13610;B4DJV5;Q13610-2	PWP1	Periodic tryptophan protein 1 homolog	3	3	3	3	7.2	7.2	7.2	55.827	501	24.3646	26.5087	24.4328	25.487	23.6231	26.0737	23.9455	24.6659	-0.621217	0	0.360933	6.7987e-17
P56181-2	P56181-2		1	2	2	2	5.5	5.5	5.5	50.983	473	23.8501	22.8069	23.9419	24.5262	22.7959	22.8851	22.856	24.1004	-0.621939	0.0931568	0.659678	0.348762
Q5JRC6;A0A0D9SGE8;Q8IWS0-3;Q8IWS0;Q8IWS0-5;Q8IWS0-4;Q8IWS0-2	PHF6	PHD finger protein 6	7	7	7	7	28.7	28.7	28.7	36.43	324	26.6889	26.2076	26.5345	26.7881	25.9165	25.8106	26.5338	25.4685	-0.622448	0	1.29294	0
Q9NXX6;Q9NXX6-2;Q8N140	NSMCE4A	Non-structural maintenance of chromosomes element 4 homolog A	3	5	5	5	13.2	13.2	13.2	44.301	385	24.613	24.6135	24.8393	25.2913	24.7813	22.6722	24.3932	24.9965	-0.628472	0.0372203	0.52589	0.00227429
Q6PK04;I3L0U5;I3L4F6	CCDC137	Coiled-coil domain-containing protein 137	3	7	7	7	26.6	26.6	26.6	33.231	289	24.7997	26.3049	26.3739	25.0212	24.3129	24.9208	26.2034	24.5304	-0.633036	0	0.48601	6.7987e-17
E9PFN5;Q9Y2Q3;C9JNT3;Q9Y2Q3-3;Q9Y2Q3-2;Q9Y2Q3-4	GSTK1	Glutathione S-transferase kappa 1	6	4	4	4	26.8	26.8	26.8	21.707	190	24.931	25.9881	23.3425	24.9923	25.1113	23.058	25.5622	22.9788	-0.635904	0.108288	0.309169	0.0625206
A6NJD9;A8MVT4;A8MYK1;Q16540;H7C2P7	MRPL23	39S ribosomal protein L23, mitochondrial	5	5	5	5	31.9	31.9	31.9	18.529	163	25.1293	24.9702	25.6334	26.1622	25.0905	22.3742	25.4106	26.4628	-0.639262	0.121801	0.290797	0.0233828
E7ERS3;Q86VM9;H3BRH3;H3BP01;H3BRN6	ZC3H18	Zinc finger CCCH domain-containing protein 18	5	9	9	9	11.7	11.7	11.7	108.94	977	26.9682	25.0175	25.6471	26.7145	25.1992	25.1622	25.5203	25.8838	-0.645458	0	0.632125	0
Q9BRZ2;C9JI91;Q9BRZ2-3;Q9BRZ2-2	TRIM56	E3 ubiquitin-protein ligase TRIM56	4	8	8	8	15.2	15.2	15.2	81.487	755	24.3503	24.5374	24.7086	25.613	23.2112	23.931	24.314	25.1558	-0.649344	0	0.628432	0
B9ZVT1;Q8IXT5;E5RJW8;E5RHG1;E5RJ83;E5RJV8	RBM12B	RNA-binding protein 12B	6	5	5	5	10.3	10.3	10.3	102.7	881	24.6176	24.6227	24.7795	25.0185	24.2941	22.7633	24.7604	24.5366	-0.670976	0.0584574	0.709223	0.030994
J3KQN4;P83881;H0Y5B4;H7BZ11;R4GN19;H7BY91;H0Y3V9	RPL36A	60S ribosomal protein L36a	7	8	2	2	35.2	7	7	16.378	142	28.9074	26.916	29.2355	28.0998	28.4501	25.7424	28.898	27.3505	-0.679421	0	0.332197	0
P82921	MRPS21	28S ribosomal protein S21, mitochondrial	1	4	4	4	47.1	47.1	47.1	10.688	87	25.914	22.6212	26.8277	26.9444	22.8182	22.8855	26.8012	27.0788	-0.680894	0.0290804	0.169439	0.00868683
Q9BQ70;H3BQ53;H3BSS3;Q9H384;H3BRP4	TCF25	Transcription factor 25	5	4	4	4	7.2	7.2	7.2	76.666	676	24.0774	23.1064	24.185	24.2582	23.8397	22.8635	23.5616	22.6314	-0.682701	0.213694	0.815697	0.0884539
Q9NZ01;M0R2N5;M0R3C3;Q9NZ01-2	TECR	Very-long-chain enoyl-CoA reductase	4	4	4	4	12.3	12.3	12.3	36.034	308	27.4037	24.6843	25.2989	24.9656	26.623	23.2557	25.2386	24.4966	-0.684614	0.139545	0.303745	0.0458377
P52298;C9JQX9;B3KSB0;P52298-2;F8WE41;P52298-3;A6PVI3	NCBP2	Nuclear cap-binding protein subunit 2	7	3	3	3	20.5	20.5	20.5	18.001	156	26.5973	26.4028	26.1544	27.2384	26.4436	26.4429	23.0608	27.5571	-0.722134	0.0597852	0.302311	0.0100377
Q99575;E5RK39	POP1	Ribonucleases P/MRP protein subunit POP1	2	12	12	12	15.8	15.8	15.8	114.71	1024	24.8628	24.5972	25.6782	25.8231	24.485	22.7919	25.2184	25.5655	-0.725127	0.170956	0.474194	0.0144312
B8ZZ77;Q9H2H8;Q9H2H8-2;H7BZ14;C9K058;F8WC82;C9J4N2	PPIL3	Peptidyl-prolyl cis-trans isomerase-like 3;Peptidyl-prolyl cis-trans isomerase	7	4	4	4	33.8	33.8	33.8	17.696	157	26.4009	25.911	26.445	25.7495	25.9612	26.1849	26.3085	23.1503	-0.725402	0.150383	0.413113	0.0114183
A8MV53;A0A0A6YYI3;A0A0B4J1V8;Q9NQ55-2;Q9NQ55;Q9NQ55-3;C9J3W3;C9JHF7;H7C446	PPAN	Suppressor of SWI4 1 homolog	9	3	3	3	7.1	7.1	7.1	47.144	420	24.9838	24.9982	26.0932	25.3137	25.1549	25.0703	25.3591	22.8908	-0.728463	0.0888457	0.52987	0.0032006
C9JN15;C9JM79;A0A7I2V629;A0A7I2V5Q5;Q13427-2;Q13427;E9PG73;A0A7I2V4W3;A0A7I2V4F2	PPIG	Peptidyl-prolyl cis-trans isomerase;Peptidyl-prolyl cis-trans isomerase G	9	5	5	5	22.4	22.4	22.4	27.409	246	25.7882	25.583	25.2007	25.9517	24.9432	23.2185	25.4534	25.9889	-0.729914	0.0799793	0.545112	0.00405815
Q08170;A0A0D9SEM4;A0A0D9SGD2	SRSF4	Serine/arginine-rich splicing factor 4	3	9	5	5	16	8.9	8.9	56.678	494	26.6055	26.3188	25.9419	26.4894	25.2742	25.2357	25.9014	25.9329	-0.752882	0	1.69545	0
E9PDP5;Q8IWZ3;Q8IWZ3-4;Q8IWZ3-6;H7C2F5;H3BLS9;H0YLQ3;D6RHC4;Q8IWZ3-5;Q8IWZ3-3;Q8IWZ3-2	ANKHD1	Ankyrin repeat and KH domain-containing protein 1	11	5	5	2	4.8	4.8	2.7	166.74	1565	25.9717	26.1219	25.8445	25.8755	22.8963	26.1954	25.677	26.0195	-0.756323	0.0444479	0.434194	0.00125356
Q9P015;E5RIZ4;E5RHF4	MRPL15	39S ribosomal protein L15, mitochondrial	3	7	7	7	29.7	29.7	29.7	33.419	296	25.5305	25.1094	26.2085	26.6223	25.392	22.615	25.9937	26.405	-0.766234	0.106812	0.358669	0.0162773
Q6P1L8	MRPL14	39S ribosomal protein L14, mitochondrial	1	4	4	4	28.3	28.3	28.3	15.947	145	26.6481	22.8544	26.7437	26.7265	22.9032	23.0516	26.684	27.2457	-0.772042	0.0986081	0.202893	0.0232264
P24390;P24390-2;M0R1Y2;P33947-2	KDELR1	ER lumen protein-retaining receptor 1;ER lumen protein-retaining receptor	4	4	4	3	24.5	24.5	19.3	24.542	212	27.6655	26.3128	26.8938	26.1095	26.7154	25.5425	26.3053	25.3121	-0.776599	0	0.808341	0
A0A3B3ITW3;P28288-2;P28288;P28288-3	ABCD3	ATP-binding cassette sub-family D member 3	4	5	5	5	9.7	9.7	9.7	75.421	659	26.8894	26.4679	26.5425	26.8062	26.9727	26.8926	23.1287	26.6048	-0.776795	0.0447117	0.359603	0.00446516
A0A2R8Y595;A0A2R8YFL0;P49711;P49711-2;V9GY73;Q8NI51-11;Q8NI51-6;Q8NI51-5;Q8NI51-10;Q8NI51-2;Q8NI51-8;Q8NI51;Q8NI51-3;Q8NI51-7	CTCF	Transcriptional repressor CTCF	14	4	4	4	7.1	7.1	7.1	72.999	638	24.2288	24.0772	24.4499	26.2054	23.7648	22.8882	24.7745	24.3936	-0.785067	0.12634	0.562631	0.0396591
P54886-2;P54886	ALDH18A1	Delta-1-pyrroline-5-carboxylate synthase;Glutamate 5-kinase;Gamma-glutamyl phosphate reductase	2	7	7	7	10.5	10.5	10.5	87.088	793	25.7233	26.015	25.9459	25.4334	25.3447	22.8732	25.8597	25.852	-0.797028	0.0539088	0.503252	0.00273351
Q9P2N5;U3KPZ7	RBM27	RNA-binding protein 27	2	7	6	6	9.5	8.4	8.4	118.72	1060	26.2716	24.8198	25.3664	24.9926	25.613	22.6474	25.2464	24.7214	-0.805559	0.0099521	0.499684	0.000422658
Q9Y6X9;Q9Y6X9-2;A0A6Q8PGC6;H7C1V1;Q86VD1-2;Q86VD1	MORC2	MORC family CW-type zinc finger protein 2	6	11	11	11	13.6	13.6	13.6	117.82	1032	23.9321	23.3447	23.3753	26.1925	22.7615	22.4827	23.392	24.8021	-0.851541	0.198939	0.44736	0.126014
P46100-2;P46100-5;P46100-3;P46100-4;P46100;A0A6Q8PHA4;A0A096LNL9;P46100-6	ATRX	Transcriptional regulator ATRX	8	4	4	4	1.7	1.7	1.7	259.84	2288	24.8124	24.5366	24.4691	24.7516	24.7217	22.5491	24.6273	23.0052	-0.916611	0.0867125	0.808046	0.0171325
Q7Z417;Q7Z417-2	NUFIP2	Nuclear fragile X mental retardation-interacting protein 2	2	11	11	11	23.6	23.6	23.6	76.12	695	26.208	23.9481	25.8621	27.6221	24.7256	24.0011	23.9189	27.3035	-0.922785	0	0.364369	6.7987e-17
G3V4A5;A0A087WYL7;O75586;O75586-2	MED6	Mediator of RNA polymerase II transcription subunit 6	4	2	2	2	9.2	9.2	9.2	28.723	249	24.4485	24.1426	23.0695	25.1793	22.7425	22.6617	23.0663	24.6763	-0.923298	0.277521	0.691748	0.249533
Q9HCD5;Q5JY17	NCOA5	Nuclear receptor coactivator 5	2	4	4	4	9.2	9.2	9.2	65.536	579	24.4666	24.1955	24.422	25.0177	22.6274	24.3262	22.951	24.431	-0.941603	0.0483759	0.969003	0.020194
Q9Y3B7;Q9Y3B7-2;Q9Y3B7-3;E9PQB6;H0YCD5	MRPL11	39S ribosomal protein L11, mitochondrial	5	10	10	10	54.2	54.2	54.2	20.683	192	26.1772	25.4131	26.2341	27.2414	25.7663	22.6785	25.6699	27.0281	-0.980749	0.0754366	0.439919	0.00605821
P16402	HIST1H1D	Histone H1.3	1	13	2	2	39.8	11.3	11.3	22.35	221	26.0658	26.3262	25.7211	26.5009	25.776	22.6372	25.933	26.2604	-1.00182	0.17585	0.540952	0.0154948
P38432	COIL	Coilin	1	4	4	4	8.5	8.5	8.5	62.608	576	25.008	26.0742	23.1014	25.1574	23.0413	25.9693	22.9266	23.202	-1.05044	0.0907705	0.500048	0.0692467
H0Y8B3;O43865-2;Q96HN2-4;Q96HN2-3;O43865;Q96HN2-2;Q96HN2	AHCYL2	Adenosylhomocysteinase;Putative adenosylhomocysteinase 2;Putative adenosylhomocysteinase 3	7	2	2	2	3.9	3.9	3.9	58.004	518	25.6279	22.8038	24.8124	25.0025	23.0974	22.6738	22.9339	25.1822	-1.08986	0.0404824	0.614415	0.0303045
P40429;A0A7I2V5L3;A0A7I2V2L9;M0QYS1;Q8J015;Q6NVV1;M0QZU1;A0A096LPE0	RPL13A	60S ribosomal protein L13a	8	13	13	13	46.3	46.3	46.3	23.577	203	30.218	26.1712	31.3266	31.0533	29.5988	23.4328	31.2581	30.1109	-1.09217	0	0.203545	0
Q9H501;A0A087WX71	ESF1	ESF1 homolog	2	4	4	4	5.8	5.8	5.8	98.795	851	27.3163	27.6668	27.4576	27.2101	27.3455	27.6695	27.3448	22.8827	-1.10207	0.0591426	0.426274	0.00133762
Q9GZR2;A0A0C4DG31;Q9GZR2-2	REXO4	RNA exonuclease 4	3	3	3	3	8.1	8.1	8.1	46.671	422	22.6863	24.8707	24.3929	23.9682	22.372	23.092	22.897	23.1364	-1.1052	0.0801416	1.11902	0.11165
D6R938;E9PBG7;E9PF82;Q13557-8;Q13557-12;Q13557-9;Q13557-10;Q13557-5;Q13557;Q13557-3;Q13557-6;Q13557-4;Q13557-11	CAMK2D	Calcium/calmodulin-dependent protein kinase type II subunit delta	13	2	2	1	4.4	4.4	2	56.298	498	22.924	24.2148	23.9997	24.4173	22.7663	22.7714	22.97	22.5532	-1.1237	0.151939	1.76797	0.505182
H0Y6K2;A0A140T9E9;A0A0G2JK44;P25440-4;P25440-3;P25440;P25440-2;A0A0G2JHN8;A0A140T9I1;U3KQA6;A0A0G2JHL0;A0A140T9F7;A0A140T9V2	BRD2	Bromodomain-containing protein 2	13	6	6	6	8.8	8.8	8.8	88.288	807	24.8101	24.5944	23.2777	24.3002	22.949	22.7352	22.8236	23.9671	-1.12685	0.132045	1.315	0.0801879
Q9H5Q4	TFB2M	Dimethyladenosine transferase 2, mitochondrial	1	3	3	3	8.8	8.8	8.8	45.348	396	24.1684	24.201	23.9812	24.0843	24.0818	22.6081	22.7447	22.442	-1.13958	0.0644261	1.50451	0.126921
Q9NXE8;A0A087WY60	CWC25	Pre-mRNA-splicing factor CWC25 homolog	2	4	4	4	9.4	9.4	9.4	49.647	425	25.8098	24.6351	25.1459	24.2573	24.4991	23.0996	24.744	22.8459	-1.16488	0.0456755	1.01458	0.01965
O60828-2;O60828;A0A5H1ZRR1;O60828-6;O60828-5;O60828-4;O60828-3;H7C053;O60828-10;O60828-9;O60828-8;O60828-7	PQBP1	Polyglutamine-binding protein 1	12	3	3	3	13.6	13.6	13.6	30.401	264	25.1458	25.1258	24.8383	25.3343	25.1359	22.6748	24.8028	22.8672	-1.24087	0.0761381	0.979953	0.00946433
Q68E01-3;Q68E01-2;Q68E01;A0A096LNW8;Q68E01-4	INTS3	Integrator complex subunit 3	5	4	4	4	8.2	8.2	8.2	103.15	902	25.0442	22.837	24.9998	24.9272	23.042	22.4569	22.9529	24.3237	-1.25818	0.01035	0.945719	0.0658521
F8VUG4;Q12852;Q12852-2	MAP3K12	Mitogen-activated protein kinase kinase kinase 12	3	1	1	1	5.1	5.1	5.1	43.507	393	28.381	28.8631	28.7487	28.487	22.7728	29.0796	29.1222	28.4258	-1.26986	0.0835321	0.355743	0.00514518
Q9Y388;A0A1W2PP04;Q5JY83	RBMX2	RNA-binding motif protein, X-linked 2	3	3	3	3	8.7	8.7	8.7	37.335	322	26.0209	25.1967	25.5353	23.5369	24.7271	24.7832	23.1106	22.5327	-1.28412	0.17515	0.811638	0.15553
A0A7I2V3U5;A0A7I2V3X4;A0A7I2V539;P30419-2;P30419;K7EN82;A0A7I2V4Y5;Q5VUC6;O60551	NMT1	Glycylpeptide N-tetradecanoyltransferase 1;Glycylpeptide N-tetradecanoyltransferase;Glycylpeptide N-tetradecanoyltransferase 2	9	2	2	2	6.6	6.6	6.6	44.593	393	24.3822	22.7352	24.7526	24.7085	22.672	22.7768	23.1937	22.7497	-1.29658	0.174161	1.36507	0.320874
A0A0A0MRM9;Q14978;Q14978-3;Q14978-2;S4R402;S4R341;S4R349	NOLC1	Nucleolar and coiled-body phosphoprotein 1	7	2	2	2	4.1	4.1	4.1	74.543	708	27.9613	26.6647	26.5163	26.2832	26.5721	22.8598	26.3935	26.3382	-1.31544	0.058551	0.649301	0.00851871
O43663-3;O43663-2;O43663-4;O43663;H0YNE4;H0YL53;G3V3N7	PRC1	Protein regulator of cytokinesis 1	7	3	3	3	6.1	6.1	6.1	61.388	525	25.3001	22.9056	25.0778	27.9891	25.2016	22.9551	24.9128	22.8698	-1.33332	0.0528728	0.503781	0.0381714
P17096-3;P17096;P17096-2	HMGA1	High mobility group protein HMG-I/HMG-Y	3	2	2	2	14	14	14	19.694	179	24.7479	26.25	24.8163	24.4627	24.4485	22.6347	25.0228	22.7917	-1.34481	0.0857948	0.952086	0.0121053
Q9BRU9	UTP23	rRNA-processing protein UTP23 homolog	1	3	3	3	13.7	13.7	13.7	28.402	249	24.3496	22.7601	24.7295	24.9433	22.7673	22.8757	23.0195	22.6799	-1.36002	0.258048	1.43238	0.390886
P61927;D6RG19;D6R9X9	RPL37	60S ribosomal protein L37;Ribosomal protein L37	3	3	3	3	26.8	26.8	26.8	11.078	97	28.3583	22.9379	29.0325	27.7561	28.0867	23.0379	28.3763	23.0039	-1.39499	0.0238317	0.283584	0.0151236
Q8WXF1;Q8WXF1-2;X6RDA4	PSPC1	Paraspeckle component 1	3	4	3	3	11.5	10.1	10.1	58.743	523	25.9737	25.2035	23.0287	24.9917	22.8257	22.9425	22.8027	25.014	-1.4032	0.0261416	0.842811	0.0302442
B4DEM9;Q9Y2S7	POLDIP2	Polymerase delta-interacting protein 2	2	4	4	4	13.7	13.7	13.7	39.871	350	24.7993	25.0562	24.9541	24.7764	25.1917	22.7788	22.9731	22.831	-1.45285	0.129098	1.30037	0.0229147
Q9HCU5;B5MC98;H7C2N7;H7C0W3	PREB	Prolactin regulatory element-binding protein	4	3	3	3	11.8	11.8	11.8	45.468	417	26.3694	22.5995	26.7448	26.7589	22.6617	22.652	23.212	26.9679	-1.74477	0.35194	0.559563	0.121779
O00483	NDUFA4	Cytochrome c oxidase subunit NDUFA4	1	3	3	3	37	37	37	9.3697	81	26.5153	26.4456	26.3905	26.5145	23.2299	22.5992	26.3601	26.6064	-1.7676	0.055525	0.846353	0.0126674
Q9BQ67;M0QX71	GRWD1	Glutamate-rich WD repeat-containing protein 1	2	3	3	3	11.7	11.7	11.7	49.419	446	26.7017	26.1364	26.5222	27.3208	22.9309	22.9476	26.5773	27.062	-1.79084	0.0780774	0.758692	0.0118072
Q9NQT5;Q9NQT5-2;A0A7I2V328	EXOSC3	Exosome complex component RRP40	3	4	4	4	19.3	19.3	19.3	29.572	275	29.2585	29.4175	28.9542	29.2793	28.6894	22.8197	28.4737	29.2242	-1.92562	0.0644481	0.605532	0.00661691
H3BPJ9;O96000;H3BV16;O96000-2	NDUFB10	NADH dehydrogenase [ubiquinone] 1 beta subcomplex subunit 10	4	3	3	3	22.4	22.4	22.4	19.258	161	25.3538	25.4823	25.2134	23.1351	22.6954	22.7061	23.0398	23.0271	-1.92906	0.253386	1.82223	0.462841
P61769;H0YLF3;F5H6I0	B2M	Beta-2-microglobulin;Beta-2-microglobulin form pI 5.3	3	3	3	3	35.3	35.3	35.3	13.714	119	27.1247	27.0706	26.7662	26.4436	26.8912	22.7262	26.7683	23.027	-1.99812	0.0687002	0.871532	0.00334291
E9PDQ8;Q96I99;Q96I99-2	SUCLG2	Succinyl-CoA ligase [GDP-forming] subunit beta, mitochondrial	3	4	4	4	10.8	10.8	10.8	41.438	379	22.8579	25.8173	25.6077	25.1965	22.4367	22.896	23.0181	22.9022	-2.05658	0.0761872	1.59326	0.224312
Q9NQT4;M0R050;M0R102	EXOSC5	Exosome complex component RRP46	3	3	3	3	20.4	20.4	20.4	25.249	235	25.5234	25.1967	25.5036	26.2819	22.925	22.4793	22.8913	25.733	-2.11928	0.141259	1.42652	0.0439719

## Sheet: FL vs exon7 deletion
Protein IDs	Gene names	Protein names	Number of proteins	Peptides	Razor + unique peptides	Unique peptides	Sequence coverage [%]	Unique + razor sequence coverage [%]	Unique sequence coverage [%]	Mol. weight [kDa]	Sequence length	mean_control_log2_LFQ intensity DelExon7_01	mean_control_log2_LFQ intensity DelExon7_02	mean_control_log2_LFQ intensity DelExon7_03	mean_control_log2_LFQ intensity DelExon7_04	mean_treatment_log2_LFQ intensity FL_01	mean_treatment_log2_LFQ intensity FL_02	mean_treatment_log2_LFQ intensity FL_03	mean_treatment_log2_LFQ intensity FL_04	mean_log2_fold_change	std_log2_fold_change	mean_-log10_pval	std_-1og10_pval
A0A5H1ZRS9;A2NJV5;A0A0A0MRZ7;A0A075B6S2;A0A5H1ZRS2;A0A087X0Q4;A0A075B6S6;A0A075B6P5;A0A0C4DH68;A0A075B6R9;A0A087WW87;P06310;P01615;P01614	IGKV A18	Ig kappa chain V-II region RPMI 6410;Ig kappa chain V-II region FR;Ig kappa chain V-II region Cum	14	2	2	2	19.6	19.6	19.6	11.192	102	23.3095	22.9597	22.9242	22.8643	33.8828	34.8517	34.0004	33.6023	11.0699	0.212552	7.48314	0.274091
Q15910-3;Q15910;Q15910-2;Q15910-4;Q15910-5;G3XAL2;E9PDH6;K7EIH5	EZH2	Histone-lysine N-methyltransferase EZH2	8	16	16	13	25.7	25.7	21.8	81.037	707	22.6504	22.97	22.8347	23.3369	27.6021	28.3326	27.53	27.5407	4.80335	0.0994639	5.59973	0.414399
A0A5F9ZI63;O75530-3;O75530;O75530-2;E9PJK2	EED	Polycomb protein EED	5	3	3	3	6.4	6.4	6.4	56.294	501	22.9604	22.7919	27.4888	22.8445	28.4034	28.476	28.1351	27.9249	4.21343	0.0667651	1.94764	0.0125015
O95373;E9PLB2	IPO7	Importin-7	2	2	2	2	2.3	2.3	2.3	119.52	1038	22.8409	22.6609	22.7244	28.2217	29.177	29.2159	28.6673	22.8816	3.37348	0.12432	0.81523	0.05385
P60174-4;P60174;P60174-3;U3KPZ0;U3KQF3;U3KPS5	TPI1	Triosephosphate isomerase	6	4	4	4	31.7	31.7	31.7	17.958	167	22.7727	22.8721	23.0051	23.0715	26.0253	25.6268	24.9708	25.223	2.53112	0.0546114	3.96842	0.375349
A0A096LP73;A0A096LNH5;H7C1F6;A0A2R8YDR7;H7C2G3;F2Z2Q0;A0A096LP12;P0DPI2;A0A0B4J2D5;A0A096LPI6;A0A096LNJ1;A0A2R8Y6K9;P0DPI2-2;A0A0B4J2D5-2	C21orf33		14	2	2	2	25.5	25.5	25.5	14.417	137	22.9655	23.0081	23.0243	22.7555	26.2503	26.2265	26.179	23.1212	2.50591	0.273575	1.7316	0.205674
D6R9P3;D6RD18;D6RBZ0;Q99729-3;Q99729-2;Q99729-4;Q99729	HNRNPAB	Heterogeneous nuclear ribonucleoprotein A/B	7	4	4	4	16.1	16.1	16.1	30.302	280	23.3639	25.4405	25.1959	25.414	26.4986	27.8362	26.6291	26.9508	2.12511	0.0472501	1.96888	0.0875667
P63151;P63151-2;E5RIY1;A0A590UJY3	PPP2R2A	Serine/threonine-protein phosphatase 2A 55 kDa regulatory subunit B alpha isoform	4	2	2	2	4.9	4.9	4.9	51.691	447	25.4279	23.033	22.9886	23.243	25.8067	25.4497	25.6632	26.1817	2.10217	0.14946	1.84612	0.0351474
Q60FE5	FLNA		1	132	1	1	67.1	0.5	0.5	278.22	2620	22.8054	22.7148	22.9324	23.3044	26.1266	25.4071	22.9822	25.5477	2.07667	0.218452	1.60117	0.445257
A0A3B3IS95;A0A5F9ZHM4;P07195;A8MW50;F5H793;C9J7H8;F5H5G7;F5H155;A0A087WUM2;G3XAP5;F5H245;Q6ZMR3;P07864	LDHB	L-lactate dehydrogenase B chain;L-lactate dehydrogenase	13	4	3	3	17.1	12.8	12.8	30.688	281	23.5498	22.8312	23.2004	23.1573	25.3283	25.3436	25.2008	24.9766	2.02767	0.102367	4.54359	0.147439
A0A087WUC6;E9PI68;Q15005;E9PL01;H0YE04;E9PRB9	SPCS2	Signal peptidase complex subunit 2	6	4	4	4	15.4	15.4	15.4	25.09	227	23.2819	22.9243	22.8554	23.1461	25.8642	22.7799	25.6347	25.3105	1.84538	0.249097	1.33695	0.281649
O75223;M0QZK8;B8ZZK2;O75223-3;A0A0B4J1Y4;H7BZK5;O75223-2;O75223-4	GGCT	Gamma-glutamylcyclotransferase	8	3	3	3	18.1	18.1	18.1	21.007	188	25.1322	26.1011	22.7955	22.7182	25.7389	26.3406	25.5712	25.0542	1.48947	0.090003	0.837499	0.0062103
A0A1B0GV75;A0A1B0GTB8;A0A1B0GWC0;A0A1B0GVF3;P23786;A0A1B0GTM0	CPT2	Carnitine O-palmitoyltransferase 2, mitochondrial	6	4	4	4	7.7	7.7	7.7	67.171	598	23.2143	25.7431	23.0113	25.3067	25.2693	26.2707	25.834	25.6625	1.44026	0.123586	1.00755	0.0150534
A0A087WUK2;O14979-3;O14979-2;O14979	HNRNPDL	Heterogeneous nuclear ribonucleoprotein D-like	4	3	2	2	8.8	6.6	6.6	40.04	363	24.3959	24.7158	25.184	25.5414	26.011	26.6827	26.3816	26.2491	1.37183	0	2.49996	0
P04259	KRT6B	Keratin, type II cytoskeletal 6B	1	43	2	1	58.7	4.6	1.6	60.066	564	25.1995	25.5576	25.4889	25.8343	28.2097	27.1506	26.5779	25.5848	1.36069	0	1.2813	0
Q9NQT5;Q9NQT5-2;A0A7I2V328	EXOSC3	Exosome complex component RRP40	3	4	4	4	19.3	19.3	19.3	29.572	275	28.7997	29.4871	22.8034	23.0125	28.6894	23.1541	28.4737	29.2242	1.35968	0.0663659	0.24012	0.0161825
A0A0G2JIW1;P0DMV8-2;P0DMV9;P0DMV8;V9GZ37	HSPA1A	Heat shock 70 kDa protein 1A;Heat shock 70 kDa protein 1B	5	11	9	5	20.4	17.3	8.9	70.108	642	25.964	25.3244	25.27	25.4413	26.9544	27.3653	26.5338	26.5153	1.34226	0	2.708	0
P35580;P35580-5;P35580-2;P35580-3;P35580-4	MYH10	Myosin-10	5	11	5	4	5.4	2.5	2.1	229	1976	22.7972	22.7732	22.9607	23.2343	24.287	24.6219	23.8883	24.3361	1.34199	0.101689	2.88344	0.0575163
H3BTL2;H3BS02;O14874-2;O14874-3;O14874;H3BNP3	BCKDK	[3-methyl-2-oxobutanoate dehydrogenase [lipoamide]] kinase, mitochondrial	6	3	3	3	18.1	18.1	18.1	24.208	216	26.1963	25.8869	22.7327	22.8298	25.9853	25.7851	25.6991	25.5284	1.33809	0.154195	0.679823	0.0188421
P00338;P00338-3;P00338-4;P00338-5;P00338-2;F5GYU2;F5GXY2;F5H5J4;F5H6W8;F5GXH2	LDHA	L-lactate dehydrogenase A chain	10	5	5	4	17.2	17.2	13.6	36.688	332	24.6509	24.8377	23.0831	24.3266	25.7221	26.1306	25.1832	25.1655	1.32578	0.0783534	1.56591	0.132641
B8ZZ54;P61604;B8ZZL8	HSPE1	10 kDa heat shock protein, mitochondrial	3	2	2	2	46.8	46.8	46.8	5.1899	47	25.1129	22.9906	25.1203	24.7594	26.0144	26.1669	25.7315	25.3236	1.31328	0.0362622	1.29008	0.0507793
A0A0J9YVP6;Q9UHX1-2;A0A0J9YYL3;A0A0J9YXX5;Q9UHX1-4;Q9UHX1;A0A0J9YXJ8;Q9UHX1-3;A0A0J9YVR6;E9PQ56;A0A0J9YWM1;H0YEM1;E9PN18;E9PMU7;E9PL19;H0YCP8	PUF60	Poly(U)-binding-splicing factor PUF60	16	27	1	1	65.5	2.1	2.1	57.398	534	29.5617	29.4158	29.712	23.3573	29.4664	29.3169	29.5567	28.9504	1.3109	0.122741	0.363666	0.00700414
P55209;F8VXI6;H0YIV4;F5H4R6;F8W0J6;B7Z9C2;F8W543;F8VV59;F8VY35;F8VUX1;F8W118;F8W020;H0YHC3;H0YH88;P55209-3;P55209-2;F8VRJ2;F8VVB5;E9PNJ7;E9PS34;E9PJJ2;E9PNW0	NAP1L1	Nucleosome assembly protein 1-like 1	22	2	2	1	5.4	5.4	2.8	45.374	391	25.011	25.4486	24.5429	23.1635	26.411	25.8682	25.462	25.638	1.30331	0.0859043	1.29649	0.106993
Q9NRW1;P20340-2;P20340;C9JB90;F5H3K7;C9J0I2;C9JU14;F5GX61;J3KR73;P20340-3;P20340-4;Q9NRW1-2;Q14964	RAB6B	Ras-related protein Rab-6B;Ras-related protein Rab-6A;Ras-related protein Rab-39A	13	2	2	2	10.6	10.6	10.6	23.461	208	27.1264	22.7886	27.1685	27.0273	27.4907	27.2586	27.1518	27.2615	1.26294	0.036667	0.541294	0.00309343
Q15008;Q15008-4;Q15008-3;Q15008-2;H7C531;C9J7B7;C9J0E9	PSMD6	26S proteasome non-ATPase regulatory subunit 6	7	6	6	6	18	18	18	45.531	389	25.3454	22.8844	22.9469	24.9056	26.2354	25.3062	24.7663	24.7965	1.25551	0.0678811	0.85987	0.00833644
A0A7I2V351;A0A7I2V487;A0A7I2YQE1;P52292;A0A7I2V3Z3;J3QLL0;J3KS65	KPNA2	Importin subunit alpha-1	7	4	4	4	9.5	9.5	9.5	55.086	504	24.4267	22.7142	23.2072	24.4836	25.3313	24.9306	24.5795	24.9377	1.23685	0.0553465	1.40488	0.0503837
Q5F1R6;Q5F1R6-3;Q5F1R6-2;A0A2R8Y534;A0A2R8Y4Q0	DNAJC21	DnaJ homolog subfamily C member 21	5	2	2	2	5.5	5.5	5.5	62.027	531	22.9171	22.8648	22.9185	23.0303	23.0406	24.5227	24.6508	24.4066	1.22249	0.08388	1.64151	0.310324
P09651;P09651-2;A0A7I2V3R8;F8W6I7;P09651-3;A0A7I2V3W0;A0A7I2V2L6;A0A7I2YQX9;F8VZ49;Q32P51;A0A2R8Y4L2;F8VTQ5;H0YH80;F8W646;A0A7I2V5U9;A0A7I2V661;A0A7I2V3K5;A0A7I2V334;A0A7I2YQY2;A0A7I2YQ85;A0A7I2V2R4;A0A7I2V453;A0A7I2V2Q7;A0A7I2V360;A0A7I2V2M7;A0A7I2V4F8;A0A7I2V520;A0A7I2V459;A0A7I2V497;A0A7I2V5N7;A0A7I2V2F1;A0A7I2V4P7;A0A7I2V5P1;A0A7I2V4E2;A0A7I2V2X1;A0A7I2V3U8;A0A7I2V666;A0A7I2V4M0;A0A7I2YQV3;A0…	HNRNPA1	Heterogeneous nuclear ribonucleoprotein A1;Heterogeneous nuclear ribonucleoprotein A1, N-terminally processed;Heterogeneous nuclear ribonucleoprotein A1-like 2	46	16	15	15	47.8	45.4	45.4	38.746	372	27.2078	27.6969	27.2268	27.3799	28.4219	29.1296	28.362	28.4719	1.21849	0	2.91961	5.43896e-16
Q96IX5	USMG5	Up-regulated during skeletal muscle growth protein 5	1	2	2	2	43.1	43.1	43.1	6.4575	58	26.8576	22.784	26.9889	27.0768	27.0811	27.1759	26.8896	27.1582	1.14935	0.144454	0.501012	0.00669365
P12273	PIP	Prolactin-inducible protein	1	5	5	5	36.3	36.3	36.3	16.572	146	26.7296	27.1303	26.8361	26.7075	28.197	28.6279	27.987	27.1076	1.129	0	1.82627	2.71948e-16
E7EPT4;P19404	NDUFV2	NADH dehydrogenase [ubiquinone] flavoprotein 2, mitochondrial	2	3	3	3	16.3	16.3	16.3	27.907	252	25.3866	22.464	22.7795	23.2658	22.5438	25.3538	25.1525	25.2655	1.10488	0.121682	0.537843	0.0591803
Q9H0U4;E7END7;P62820;Q92928;E9PLD0;P62820-2;H0YL94;G3V196;H0YLJ8;H0YNE9;A0A2R8YFB8;H0YMN7;A0A2R8YDI9;P51153;P61006;P61006-2;Q92930;P59190-2;P59190;P62820-3	RAB1B	Ras-related protein Rab-1B;Ras-related protein Rab-1A;Putative Ras-related protein Rab-1C	20	3	3	2	13.4	13.4	8	22.171	201	26.5995	22.9487	23.0861	26.968	27.2738	26.7366	22.9838	27.0178	1.10244	0.256381	0.312492	0.0818886
P68366-2;P68366;C9JDL2;C9JEV8;C9JQ00;C9JJQ8	TUBA4A	Tubulin alpha-4A chain	6	18	2	2	54.3	5.8	5.8	48.328	433	24.375	22.8427	22.9041	24.925	25.998	24.4309	24.6558	24.3038	1.08543	0.147502	0.820442	0.0292166
D6RBW1;P06730;P06730-3;P06730-2;H0Y8J7	EIF4E	Eukaryotic translation initiation factor 4E	5	3	3	3	13.1	13.1	13.1	28.512	245	25.9032	22.8224	25.911	26.2824	26.0279	26.3376	26.0067	26.7317	1.04624	0.0113859	0.599131	0.00185577
Q14240-2;Q14240;E7EQG2	EIF4A2	Eukaryotic initiation factor 4A-II;Eukaryotic initiation factor 4A-II, N-terminally processed	3	12	3	3	34.8	9.6	9.6	46.489	408	25.8723	22.9784	23.3047	26.1341	25.6723	25.4394	25.507	25.814	1.03578	0.0404496	0.582176	0.00816759
Q14151	SAFB2	Scaffold attachment factor B2	1	10	3	3	13.9	3.7	3.7	107.47	953	22.8598	22.9677	22.8469	23.0744	24.0299	23.9665	23.2451	24.6039	1.02416	0.080516	1.81011	0.292394
Q13151	HNRNPA0	Heterogeneous nuclear ribonucleoprotein A0	1	5	5	5	19.7	19.7	19.7	30.84	305	25.0016	25.4037	25.2658	25.1669	26.1589	26.5657	26.2437	25.9135	1.01093	0	3.14766	5.43896e-16
A0A7I2V2T3;H0Y4R1;P12268;E7ETK5;A0A7I2YQK5	IMPDH2	Inosine-5-monophosphate dehydrogenase 2	5	6	6	6	16.1	16.1	16.1	56.842	522	25.6849	25.2055	23.0463	25.6031	26.616	25.5957	25.488	25.8722	1.008	0.0501824	0.735366	0.0160653
O95139	NDUFB6	NADH dehydrogenase [ubiquinone] 1 beta subcomplex subunit 6	1	1	1	1	10.2	10.2	10.2	15.489	128	24.7032	22.7584	22.8827	24.5164	24.8521	24.8468	24.4992	24.5516	0.972245	0.127938	0.933788	0.0141397
O43242-2;O43242	PSMD3	26S proteasome non-ATPase regulatory subunit 3	2	4	4	4	13.8	13.8	13.8	41.183	356	24.8533	22.7675	24.3737	23.3882	25.6218	24.4335	24.8225	24.2858	0.945211	0.118727	0.842387	0.0219601
K7ELW0;Q99497	PARK7	Protein deglycase DJ-1	2	2	2	2	13	13	13	17.91	169	23.2036	24.035	22.8505	23.2096	24.7846	24.5991	23.9509	23.6771	0.928292	0.0538393	1.35719	0.0672588
P06733;A0A2R8Y6G6;P06733-2;K7EM90;A0A2R8YEM5;A0A2R8Y879;K7ERS8;A0A2R8YEG5;A0A2R8Y798;A0A2R8Y6I8;P13929-3;P09104-2;F5H1C3;P13929-2;E5RI09;E5RG95;K7EKN2;P09104;K7EPM1;E5RGZ4;F5H0C8;P13929	ENO1	Alpha-enolase;Enolase	22	10	10	10	27	27	27	47.168	434	26.5113	26.1593	25.8314	25.7281	27.4984	27.5022	26.4735	26.4244	0.917111	0	1.39626	0
O95292	VAPB	Vesicle-associated membrane protein-associated protein B/C	1	4	3	3	21.4	16.5	16.5	27.228	243	24.3589	23.0542	24.165	24.4252	24.7315	24.8825	24.5972	25.4397	0.911881	0.0352995	1.31358	0.0622051
P00387-2;P00387;P00387-3;B1AHF3	CYB5R3	NADH-cytochrome b5 reductase 3;NADH-cytochrome b5 reductase 3 membrane-bound form;NADH-cytochrome b5 reductase 3 soluble form	4	2	2	2	6.5	6.5	6.5	31.628	278	23.0583	24.5951	24.3014	22.7047	25.7735	23.2422	24.7353	24.4646	0.888995	0.0785741	0.60237	0.0557436
A6NJA2;P54578-2;P54578-3;P54578;J3QQT6;J3KS55	USP14	Ubiquitin carboxyl-terminal hydrolase;Ubiquitin carboxyl-terminal hydrolase 14	6	3	3	3	7.1	7.1	7.1	51.086	448	24.4255	22.9585	22.9867	22.9453	25.1968	24.196	22.9421	24.4986	0.879342	0.269325	0.700114	0.24882
O43920	NDUFS5	NADH dehydrogenase [ubiquinone] iron-sulfur protein 5	1	3	3	3	24.5	24.5	24.5	12.517	106	23.0237	24.6847	25.0538	25.0805	25.1849	25.8443	25.0461	25.2749	0.876881	0.0928958	0.854481	0.0586648
P16615;P16615-2;P16615-5;P16615-3;P16615-4;H7C5W9;O14983-2;O14983;O14983-3;Q93084-6;Q93084-1;A0A0C4DH86;Q93084-7;Q93084-3;Q93084;Q93084-4;Q93084-5	ATP2A2	Sarcoplasmic/endoplasmic reticulum calcium ATPase 2;Sarcoplasmic/endoplasmic reticulum calcium ATPase 1	17	4	4	4	5.1	5.1	5.1	114.76	1042	25.47	22.995	25.7037	25.7896	26.2865	25.2508	25.8772	25.9246	0.845172	0.0933051	0.562776	0.010592
P01040;C9J0E4	CSTA	Cystatin-A;Cystatin-A, N-terminally processed	2	5	5	5	51	51	51	11.006	98	26.5228	26.7146	27.0076	26.2191	27.5638	28.1957	27.2576	26.7932	0.836526	0	1.31977	0
A0A7I2V4I6;P22626;A0A7I2V4N1;A0A7I2V3P1;A0A7I2V323;P22626-2;A0A7I2V4S4;A0A7I2V3P7;A0A087WUI2;A0A7I2V4N0;A0A024RA28;A0A7I2YQN4	HNRNPA2B1	Heterogeneous nuclear ribonucleoproteins A2/B1	12	19	19	18	57.5	57.5	57.5	34.259	318	29.0964	28.9861	28.6414	29.2903	29.8569	30.1214	29.676	29.6815	0.830399	0	2.53933	0
P35914;P35914-3;P35914-2;G5E9S9;B7Z4D4;H0Y2L7;B7Z212;Q8TB92-5;Q8TB92-2;Q8TB92	HMGCL	Hydroxymethylglutaryl-CoA lyase, mitochondrial	10	4	4	4	15.1	15.1	15.1	34.36	325	24.8106	25.9054	23.2826	25.1119	25.1744	26.0403	25.7408	25.4425	0.821934	0.0375685	0.68539	0.0082097
Q9Y2H6-2;Q9Y2H6;G5E9X3;H7C507;A0A087X1M6	FNDC3A	Fibronectin type-III domain-containing protein 3A	5	4	4	4	5	5	5	125.82	1142	24.6458	22.8642	22.9191	25.0107	24.6054	24.2201	24.4854	25.4094	0.820105	0.047102	0.622185	0.0174339
P30101	PDIA3	Protein disulfide-isomerase A3	1	5	5	4	12.3	12.3	10.3	56.782	505	25.546	25.3785	25.2127	24.9556	26.1303	26.6014	26.0787	25.5612	0.819683	0	1.79393	0
Q9UHD8;Q9UHD8-5;Q9UHD8-2;Q9UHD8-7;Q9UHD8-3;K7EL40;Q9UHD8-8;Q9UHD8-9;Q9UHD8-4;A0A6Q8PHC2;K7EK18;K7EN52;K7EQD7;K7EKN4;K7ER52;K7EJZ2;K7EIE4;K7ENQ5;K7EJ51	SEPT9	Septin-9	19	3	3	3	5.8	5.8	5.8	65.401	586	23.0539	23.0193	24.739	23.1064	25.5011	24.5641	22.7773	24.3376	0.815378	0.256021	0.525071	0.166768
E9PES6;E7ES08;E7EQU1;O15347	HMGB3	High mobility group protein B3	4	2	2	2	17.6	17.6	17.6	17.522	153	22.8443	25.9756	25.4784	25.3351	25.233	26.3182	25.8594	25.4831	0.815075	0.0635074	0.504181	0.00119606
H0Y8C6;O00410-2;O00410;O00410-3	IPO5	Importin-5	4	4	4	4	4.7	4.7	4.7	123.75	1099	23.0306	24.0923	22.7254	22.9448	24.5715	24.0728	24.478	22.9257	0.813706	0.11561	0.829748	0.223358
Q9NX24;D6RC52;D6RCB9;H0YC83;J3QSY4	NHP2	H/ACA ribonucleoprotein complex subunit 2	5	3	3	3	35.3	35.3	35.3	17.201	153	26.2318	26.7565	22.9327	27.0252	25.9177	27.3306	26.0561	26.8957	0.813526	0.021935	0.346542	0.00283185
V9GZ56;Q9Y4Z0;U3KQK1;M0QXB0	LSM4	U6 snRNA-associated Sm-like protein LSm4	4	3	3	3	10.1	10.1	10.1	25.733	238	24.5276	27.1188	23.2109	24.603	24.5221	27.6531	24.6606	25.8294	0.801227	0.0277088	0.309215	0.0081024
P27449	ATP6V0C	V-type proton ATPase 16 kDa proteolipid subunit	1	1	1	1	11.6	11.6	11.6	15.736	155	23.1301	27.7234	23.2347	27.0538	22.8565	27.8297	26.873	26.746	0.790811	0.110896	0.189197	0.0307066
P17152	TMEM11	Transmembrane protein 11, mitochondrial	1	3	3	3	17.2	17.2	17.2	21.541	192	25.1232	22.9881	25.4403	25.8223	25.5258	25.2938	25.6785	26.0332	0.789333	0.0299592	0.564676	0.00378651
P53597;A0A494C0D1;H7C233	SUCLG1	Succinyl-CoA ligase [ADP/GDP-forming] subunit alpha, mitochondrial	3	2	2	2	6.9	6.9	6.9	36.249	346	24.5188	24.6654	22.7795	24.5585	25.1472	25.2578	24.9966	24.2761	0.788909	0.0869256	0.778324	0.0428652
Q9H5V9-2;Q9H5V9-3;Q9H5V9	CXorf56	UPF0428 protein CXorf56	3	4	4	4	26	26	26	19.981	173	26.1448	25.7208	22.8309	23.0753	26.0008	26.3099	25.8584	22.7395	0.784199	0.154149	0.267338	0.0461553
A0A0A6YYL4;P57737-3;P57737-2;P57737-4;P57737;I3L1U7;I3L0X9;I3L3T0;Q9Y3D7;I3L351;E7EP81;I3L167	CORO7-PAM16	Coronin;Coronin-7	12	6	6	6	5.3	5.3	5.3	114.16	1048	25.0178	24.9048	22.7255	25.1547	25.1361	25.4058	24.9876	25.4038	0.782631	0.0608696	0.638573	0.0196472
Q5TDF0;Q9BSD7	NTPCR	Cancer-related nucleoside-triphosphatase	2	2	2	2	8.8	8.8	8.8	25.072	228	23.3286	22.8899	23.0838	23.7082	23.8958	24.412	23.833	23.9591	0.772323	0.130617	1.8183	0.183689
Q96SB8;Q96SB8-2;C9JMN1;A0A0A0MRY1	SMC6	Structural maintenance of chromosomes protein 6	4	8	8	8	9.2	9.2	9.2	126.32	1091	25.1328	22.8747	22.7333	26.065	24.2519	25.1088	24.8667	25.6584	0.769995	0.175605	0.373624	0.0479605
P37802;P37802-2;X6RJP6;C9J5W6;Q9UI15	TAGLN2	Transgelin-2	5	7	7	7	38.7	38.7	38.7	22.391	199	25.6754	24.8531	23.1256	25.2548	26.1774	25.6703	25.1568	24.9602	0.76399	0.0767873	0.574639	0.00388011
Q96TC7;H0YMB1;Q96TC7-2;H0YNE5;H0YLG5	RMDN3	Regulator of microtubule dynamics protein 3	5	5	5	5	14	14	14	52.118	470	25.4553	22.6195	25.4634	25.6168	25.4223	25.523	25.4674	25.7965	0.763538	0.0627087	0.474789	0.00193154
Q71U36-2;Q71U36;P0DPH8;P0DPH7;P0DPH7-2;Q6PEY2;F8VQQ4;V9GZ17	TUBA1A	Tubulin alpha-1A chain;Tubulin alpha-3E chain	8	20	2	1	63.5	6.5	3.4	46.297	416	24.7587	23.0887	23.0034	24.4215	25.9963	22.8375	24.8209	24.6654	0.761957	0.116282	0.425179	0.0772445
P18085;C9JPM4;C9JAK5;U3KQF2	ARF4	ADP-ribosylation factor 4	4	7	4	4	48.3	19.4	19.4	20.511	180	23.043	22.8215	22.7024	24.9916	24.879	24.5219	24.3828	22.8109	0.759026	0.132289	0.488063	0.087109
P07384;E9PL37;E9PRM1;E9PIA9;E9PLX0;E9PJJ3;E9PLC9;E9PMC6;E9PJA6;E9PSA6;E9PQB3	CAPN1	Calpain-1 catalytic subunit	11	5	5	5	7.4	7.4	7.4	81.889	714	25.1196	25.2282	25.2014	22.8524	25.6819	25.849	24.9777	24.9129	0.754934	0.0650244	0.558713	0.00623491
P24666;G5E9R5;P24666-4;F2Z2Q9;P24666-3;P24666-2;D3YTI2	ACP1	Low molecular weight phosphotyrosine protein phosphatase	7	4	4	4	31.6	31.6	31.6	18.042	158	25.2548	25.2662	23.282	25.2407	26.1887	25.3256	25.2012	25.348	0.754931	0.111293	0.672408	0.03306
A0A1B0GVP4	A0A1B0GVP4		1	2	2	2	1.2	1.2	1.2	211.48	1871	25.2771	25.1178	24.361	23.2432	25.1848	25.6876	25.1836	24.96	0.754236	0.0685403	0.760333	0.0266403
P45974-2;P45974;A0A7P0TB18;H7C5J3;A0A7P0TB69;A0A7P0TAP9;Q92995-2;Q92995	USP5	Ubiquitin carboxyl-terminal hydrolase 5	8	7	7	7	11.6	11.6	11.6	93.307	835	24.7758	24.1486	22.7261	25.3539	26.2528	24.6317	24.8131	24.3225	0.753937	0.0376799	0.48327	0.0069355
Q9BYD6;H0Y8N7	MRPL1	39S ribosomal protein L1, mitochondrial	2	4	4	4	16.9	16.9	16.9	36.908	325	24.204	22.7539	22.7578	24.8086	23.9652	24.3321	24.4173	24.8135	0.750922	0.13051	0.638654	0.0483073
H3BR04;H3BPS8;H3BQN4;J3KPS3;P04075;P04075-2;H3BMQ8;H3BUH7;H3BU78	ALDOA	Fructose-bisphosphate aldolase;Fructose-bisphosphate aldolase A	9	4	4	4	34	34	34	17.793	162	25.1253	24.6244	24.6814	23.0296	25.5618	25.0496	25.1325	24.7051	0.747095	0.143873	0.752661	0.0663464
P00558;P00558-2;P07205	PGK1	Phosphoglycerate kinase 1;Phosphoglycerate kinase 2	3	7	7	7	21.1	21.1	21.1	44.614	417	26.3287	25.7292	25.3235	25.9391	27.1741	26.5305	26.2419	26.3282	0.738524	0	1.32349	0
P31942-2;P31942;P31942-3;P31942-4;P31942-6;P31942-5	HNRNPH3	Heterogeneous nuclear ribonucleoprotein H3	6	9	8	8	33.8	31.4	31.4	35.238	331	27.0303	26.5949	26.7561	27.2633	27.4208	27.7363	27.4393	27.9994	0.737773	0	1.97338	2.71948e-16
B3KQ25;K7ESG5;P61289;P61289-3;P61289-2;A0A087WTV2;K9J957;K7EMD0;K7EPX6;K7EKR3;K7ENH2	PSME3	Proteasome activator complex subunit 3	11	4	4	4	25.9	25.9	25.9	22.455	193	22.8046	22.9931	24.0068	23.2191	22.8209	24.447	24.5772	24.1117	0.733326	0.121133	0.75567	0.23461
C9JG41;Q9NQX7-2;Q9NQX7;F5H4I5;E7EUS6;B8ZZM6;Q9NQX7-3	ITM2C	Integral membrane protein 2C;CT-BRI3	7	4	4	4	32.8	32.8	32.8	20.056	180	24.8118	22.9412	23.1142	25.1059	25.1244	25.1945	22.9711	25.6071	0.730981	0.099862	0.38978	0.0538578
Q9NZI8;Q9NZI8-2;F8W930;Q9Y6M1-5;Q9Y6M1-6;Q9Y6M1-3;Q9Y6M1-4;Q9Y6M1-1;Q9Y6M1	IGF2BP1	Insulin-like growth factor 2 mRNA-binding protein 1	9	10	8	8	24.4	20.5	20.5	63.48	577	25.5263	24.9555	25.4919	26.6328	26.1427	26.4728	25.986	26.8838	0.719654	0	0.901587	1.35974e-16
Q13057;Q13057-2;K7EQ60;K7ESK6;K7ES73;K7EN91;K7EP09;K7EPT0	COASY	Bifunctional coenzyme A synthase;Phosphopantetheine adenylyltransferase;Dephospho-CoA kinase	8	4	4	4	8.3	8.3	8.3	62.328	564	22.999	23.1555	23.0859	23.6422	24.0341	24.0388	23.9323	23.7102	0.708189	0.0633222	2.1751	0.235289
A0A6I8PS05;A0A6I8PRS0;A0A6I8PL42;B4DER1;A0A6I8PIT3;A0A6I8PIV1;Q9P2J5-2;Q9P2J5;A0A6I8PLB3;A0A6I8PLB8;A0A6I8PIP7;A0A6I8PTV8;A0A6I8PRU9;Q9P2J5-3;A0A6I8PRP1	LARS	Leucine--tRNA ligase, cytoplasmic	15	8	8	8	9.7	9.7	9.7	119.79	1049	24.7797	22.8878	25.0544	25.4371	25.5299	24.6955	25.0315	25.7298	0.706928	0.088996	0.532226	0.00302772
H0Y962;Q8N4T8-2;Q8N4T8	CBR4	Carbonyl reductase family member 4	3	2	2	2	16.7	16.7	16.7	19.82	186	24.9537	25.1838	24.799	22.9504	25.1871	25.3941	25.0393	25.0749	0.702156	0.0636836	0.649086	0.0216456
P55060;P55060-3;P55060-4	CSE1L	Exportin-2	3	10	10	10	11.1	11.1	11.1	110.42	971	28.3233	27.5502	31.8892	28.9838	30.5601	31.3544	29.6169	28.0129	0.699467	0	0.238264	0
P32119;A6NIW5;P32119-2	PRDX2	Peroxiredoxin-2	3	7	6	6	28.3	22.7	22.7	21.892	198	25.519	25.9408	25.1857	25.4045	26.6598	27.0952	25.6328	25.449	0.696706	0	0.810147	0
P59666;P59665	DEFA3	Neutrophil defensin 3;HP 3-56;Neutrophil defensin 2;Neutrophil defensin 1;HP 1-56;Neutrophil defensin 2	2	3	3	3	20.2	20.2	20.2	10.245	94	26.7344	27.7407	26.1805	23.1176	28.9122	29.2747	22.9256	25.3965	0.683967	0.141378	0.143248	0.0290557
O00487	PSMD14	26S proteasome non-ATPase regulatory subunit 14	1	2	2	2	6.5	6.5	6.5	34.577	310	24.3875	24.4046	22.8499	24.0807	25.4222	25.2803	24.4586	23.2909	0.682327	0.112226	0.510177	0.0971353
Q00688;G3V5F2	FKBP3	Peptidyl-prolyl cis-trans isomerase FKBP3	2	3	3	3	14.7	14.7	14.7	25.177	224	23.7812	23.9882	23.8445	23.5991	24.1464	25.0002	24.7078	24.0701	0.677892	0	1.5337	0
Q9Y3L5;A0A087X2C3;F6U784;P10114	RAP2C	Ras-related protein Rap-2c	4	3	3	2	17.5	17.5	11.5	20.745	183	23.0337	25.0117	23.1336	25.2079	22.8683	25.7598	25.1435	25.3182	0.67573	0.0668758	0.33062	0.055415
F8WCF6;P59998;P59998-3;F8WDD7;H7C0A3;A0A0A6YYG9;P59998-2;R4GN08;P59998-4;F8WE39	ARPC4-TTLL3	Actin-related protein 2/3 complex subunit 4	10	4	4	4	19.9	19.9	19.9	21.058	181	24.6358	24.9342	23.8682	24.7035	25.6331	25.7389	24.4828	24.9515	0.6662	0	0.896795	0
C9J384;Q9BQ75-2;Q9BQ75;H7C515	CMSS1	Protein CMSS1	4	6	6	6	28	28	28	26.228	225	25.8752	22.5799	25.5	25.9817	25.6548	25.1587	25.4306	26.346	0.663351	0.0569519	0.333681	0.00924065
P82979;F8VZQ9;H0YHG0;F8VS12	SARNP	SAP domain-containing ribonucleoprotein	4	5	5	5	27.1	27.1	27.1	23.671	210	24.0282	25.3188	24.8649	24.1732	24.9748	26.1925	25.1124	24.7441	0.659667	0	0.731888	0
P62191-2;P62191	PSMC1	26S protease regulatory subunit 4	2	3	3	3	12.5	12.5	12.5	41.167	367	24.6011	22.6669	23.1163	24.5232	24.9539	23.0916	24.5272	24.9514	0.654135	0.11367	0.456032	0.141475
A0A7P0T8A3;C9JUP7;A0A7P0TAW3;A0A7I2V540;P55072;A0A7P0Z4C6;A0A7P0TAQ1;A0A7P0T8Q5;A0A7P0TAY0;A0A7I2V2Y2;A0A7I2V5G8	VCP	Transitional endoplasmic reticulum ATPase	11	11	11	11	18.9	18.9	18.9	84.383	760	25.7728	25.9137	25.7301	25.8164	26.5095	26.7623	26.2801	26.2877	0.651651	0	2.78083	5.43896e-16
O00299	CLIC1	Chloride intracellular channel protein 1	1	4	4	4	22	22	22	26.922	241	25.8867	25.6973	25.4956	26.0091	27.2016	26.406	25.9612	26.1222	0.650528	0	1.14652	0
Q5T7C4;P09429;B2RPK0;P23497	HMGB1	High mobility group protein B1;Putative high mobility group protein B1-like 1	4	6	5	5	42.4	34.8	34.8	18.311	158	27.0096	27.9644	27.3893	27.1979	27.9964	28.5939	28.1267	27.4301	0.646509	0	1.0611	0
P07237;A0A7P0T8X1;A0A7P0TA35;I3L4M2;A0A7P0TB26;A0A7P0T8C0;A0A7P0TA97;H7BZ94;A0A7P0TA71;A0A7P0T9U6;H0Y3Z3;A0A7P0T9K9;I3L514;I3L0S0;I3L3P5;A0A7P0T9D6;A0A7P0T8J3;A0A7P0Z4J0;A0A7P0Z4S2;B3KTQ9;A0A7P0TAX9;A0A7P0T9S9;I3L3U6;A0A7P0Z476;A0A7P0TBP8;I3NI03	P4HB	Protein disulfide-isomerase	26	7	7	7	15.4	15.4	15.4	57.116	508	24.9424	24.376	23.9427	24.1375	25.871	24.9935	24.4192	24.6952	0.645047	0	0.846816	1.35974e-16
Q9Y3C6	PPIL1	Peptidyl-prolyl cis-trans isomerase-like 1	1	4	4	4	31.3	31.3	31.3	18.237	166	24.6936	25.8569	24.5568	24.9248	25.2742	26.2641	25.1981	25.8663	0.642636	0	0.829527	1.35974e-16
A0A087WXQ8;A0A087WY10;A0A087WUL2;P49720	PSMB3	Proteasome subunit beta type-3	4	2	2	2	23.4	23.4	23.4	12.082	107	23.2801	24.833	23.3394	22.7726	24.9093	24.4895	24.0764	23.3183	0.64209	0.205634	0.550444	0.262873
Q9H0U6	MRPL18	39S ribosomal protein L18, mitochondrial	1	3	3	3	16.7	16.7	16.7	20.576	180	24.8823	23.1294	25.3503	26.3616	25.2617	25.1615	25.5017	26.2928	0.623552	0.0577039	0.374844	0.011893
P04040	CAT	Catalase	1	12	12	12	29.2	29.2	29.2	59.755	527	30.8042	31.3354	30.171	30.3119	31.5554	32.0041	30.9421	30.5992	0.619567	0	0.741657	0
Q14137;Q14137-2;A0A075B729	BOP1	Ribosome biogenesis protein BOP1	3	6	6	6	13.4	13.4	13.4	83.629	746	25.9128	22.9233	25.4818	25.6553	25.8712	25.3788	25.4854	25.6852	0.611858	0.0848035	0.377652	0.010219
V9GYY3;F5H2F4;P11586;V9GZ78;A0A494C1T2	MTHFD1	C-1-tetrahydrofolate synthase, cytoplasmic;Methylenetetrahydrofolate dehydrogenase;Methenyltetrahydrofolate cyclohydrolase;Formyltetrahydrofolate synthetase;C-1-tetrahydrofolate synthase, cytoplasmic, N-terminally processed	5	7	7	7	7.7	7.7	7.7	99.719	922	23.952	23.4452	23.8062	24.3603	25.2867	23.9708	24.2474	24.4712	0.603096	0	0.895732	1.35974e-16
P22102;P22102-2	GART	Trifunctional purine biosynthetic protein adenosine-3;Phosphoribosylamine--glycine ligase;Phosphoribosylformylglycinamidine cyclo-ligase;Phosphoribosylglycinamide formyltransferase	2	3	3	3	4.5	4.5	4.5	107.77	1010	22.7796	23.6596	23.4963	23.9208	25.134	24.216	22.6921	24.1655	0.587826	0.0492248	0.477619	0.0786114
Q9Y291;C9JBY7	MRPS33	28S ribosomal protein S33, mitochondrial	2	3	3	3	28.3	28.3	28.3	12.629	106	24.4959	22.8864	25.1073	26.5466	24.7045	25.216	24.9679	26.4867	0.584708	0.0481931	0.283997	0.0135177
Q14103-3;Q14103;H0YA96;H0Y8G5;Q14103-4;Q14103-2;D6RAF8;D6RF44;D6RBQ9;D6RD83	HNRNPD	Heterogeneous nuclear ribonucleoprotein D0	10	13	13	12	39.5	39.5	36.9	32.834	306	27.2246	28.0666	27.6647	27.9738	28.0114	29.1137	28.0834	28.0546	0.583376	0	0.903862	0
Q9H223	EHD4	EH domain-containing protein 4	1	2	2	1	4.4	4.4	2.8	61.174	541	23.3111	22.8416	23.0457	23.2457	24.5156	23.6251	23.4008	23.2341	0.582877	0.0474882	0.814109	0.0485712
P05089;P05089-2;A0A5F9ZGN6;A0A5F9ZH78;P05089-3	ARG1	Arginase-1	5	9	9	9	37.6	37.6	37.6	34.735	322	26.3516	26.978	25.7627	26.073	27.3223	27.8796	26.244	26.0438	0.581065	0	0.527929	0
H0Y3P2;D3DQV9;P78344-2;P78344;E9PKF8;H0YE22;H0YD77;H0YCH5;H0YEC5	EIF4G2	Eukaryotic translation initiation factor 4 gamma 2	9	8	8	8	9.1	9.1	9.1	98.117	869	24.0348	23.5209	24.0675	24.5493	24.7821	24.8955	24.3823	24.4351	0.580607	0	1.25338	0
P30041	PRDX6	Peroxiredoxin-6	1	8	8	8	35.3	35.3	35.3	25.035	224	25.8876	25.8354	25.4654	26.004	26.875	26.5172	26.0551	26.0402	0.573778	0	1.3151	0
A0A087WUN7;H0YJ40;G3V4X6;G3V2S9;Q9GZT3-2;Q9GZT3;H0YJW7;H0YJ07;H0YJU7;H0YJI1	SLIRP	SRA stem-loop-interacting RNA-binding protein, mitochondrial	10	5	5	5	64.1	64.1	64.1	10.353	92	25.9731	26.7153	26.5833	26.6968	26.7889	27.3679	27.101	27.0036	0.573224	0	1.44651	2.71948e-16
Q13492;Q13492-5;Q13492-2;Q13492-3;Q13492-4;E5RFU0;E5RK51;E9PDG8;E5RGY9;E5RHK9;E5RIJ5;E5RFC6;E9PLJ8;E9PKP6;E9PI56;O60641-3;O60641-4;O60641;H0YEH1;H0YCY1;H0YEF7	PICALM	Phosphatidylinositol-binding clathrin assembly protein	21	7	7	7	15.5	15.5	15.5	70.754	652	26.2528	25.6567	23.0517	25.6028	25.5275	25.4945	25.6152	26.2192	0.573111	0.099474	0.332467	0.0166831
A0A1W2PQV5;A0A0A0MSE2;A0A0D9SFP2;E9PF18;Q16836;Q16836-3;Q16836-2;A0A1W2PNM1;A0A1W2PQC2;A0A1W2PQ78;A0A1W2PRT2;A0A1W2PQ55;A0A1W2PP40	HADH	Hydroxyacyl-coenzyme A dehydrogenase, mitochondrial	13	5	5	5	21.2	21.2	21.2	26.479	245	25.6486	26.449	25.7612	25.8888	26.6396	26.6266	26.5902	26.1718	0.570158	0	1.45685	0
O75340-2;O75340;A0A087WZ38;D6RA21;Q86W51;A0A6Q8PH81;H0Y9X3;A0A024QZ42;O75340-3	PDCD6	Programmed cell death protein 6	9	3	3	3	24.3	24.3	24.3	21.664	189	25.9861	25.8624	25.4093	25.6086	26.3816	26.2476	26.3151	26.1854	0.565824	0	2.22815	0
Q32Q12;P22392-2;J3KPD9;P22392;E7ERL0;O60361;F6XY72	NME1-NME2	Nucleoside diphosphate kinase;Nucleoside diphosphate kinase B;Putative nucleoside diphosphate kinase	7	7	7	2	41.8	41.8	6.8	32.642	292	25.5143	25.3459	25.3112	25.518	26.0346	26.2667	25.8326	25.8147	0.564827	0	2.49976	0
A0A0U1RQF0;P49327;A0A0U1RRG3;J3KTF0	FASN	Fatty acid synthase;[Acyl-carrier-protein] S-acetyltransferase;[Acyl-carrier-protein] S-malonyltransferase;3-oxoacyl-[acyl-carrier-protein] synthase;3-oxoacyl-[acyl-carrier-protein] reductase;3-hydroxyacyl-[acyl-carrier-protein] dehydratase;Enoyl-[acyl-carrier-protein] reductase;Oleoyl-[acyl-carrier-protein] hydrolase	4	33	33	33	17.2	17.2	17.2	273.2	2509	25.8975	25.3768	25.381	25.8594	26.7236	26.1422	25.7829	26.1245	0.56462	0	1.22921	0
Q99829;Q5JX61;F2Z2V0;A6PVH9;E7ENH5;Q5JX45;Q5JX52;Q5JX44;Q5JX60;Q5JX59;Q5JX58;Q5JX56;B0QZ18;Q5JX57;Q5JX55;E7EV27;Q5JX54	CPNE1	Copine-1	17	2	2	2	3.4	3.4	3.4	59.058	537	23.1936	23.3039	23.3381	23.0176	24.1656	23.4902	23.7742	23.6782	0.563771	0.0940883	1.7478	0.50569
O60869-2;O60869-3;O60869	EDF1	Endothelial differentiation-related factor 1	3	5	5	5	32.4	32.4	32.4	15.48	139	24.8295	26.2858	26.6688	25.6153	25.8967	27.3654	26.3643	26.0055	0.558097	0	0.48401	0
F8VYN9;P40616-2;P40616;F8VP99;F8VP63;B4DZG7	ARL1	ADP-ribosylation factor-like protein 1	6	2	2	2	10.3	10.3	10.3	21.778	194	24.9097	22.9437	24.7039	25.2139	23.8758	25.5935	25.4065	25.1044	0.552251	0.0902352	0.372229	0.025351
Q13242;H0YIB4;S4R3G0	SRSF9	Serine/arginine-rich splicing factor 9	3	8	7	7	35.7	32.6	32.6	25.542	221	26.3141	27.0944	26.5374	26.7327	26.8234	27.6284	27.2169	27.2119	0.550477	0	1.25009	0
Q9BPW8;H7C2U6;C9JDV8;F8WCR5	NIPSNAP1	Protein NipSnap homolog 1	4	4	4	4	16.9	16.9	16.9	33.31	284	25.116	25.8563	25.253	23.0312	25.4142	25.615	25.4458	24.9641	0.545636	0.0940183	0.374361	0.0158024
Q5JP53;P07437;Q5ST81;A0A075B736;Q5SQY0;A6NNZ2;K7ESM5;Q9BUF5;CON__ENSEMBL:ENSBTAP00000025008;Q9H4B7;G3V2A3;M0R1I1;G3V5W4;G3V2R8;G3V3R4;G3V2N6	TUBB	Tubulin beta chain	16	21	5	4	64.1	20.2	16.7	47.766	426	27.6939	27.237	27.3578	27.5926	28.5096	28.0754	27.6102	27.858	0.54296	0	1.3287	0
O94826	TOMM70A	Mitochondrial import receptor subunit TOM70	1	7	7	7	12.3	12.3	12.3	67.454	608	24.4893	22.9003	24.5118	24.6366	24.8444	24.7755	24.6041	24.4795	0.541361	0.0890602	0.613197	0.0294842
Q9NPA8-2;Q9NPA8;E5RHX8;J3KNT2;E5RI00;E5RHT9;E5RJ84	ENY2	Transcription and mRNA export factor ENY2	7	5	5	5	43.8	43.8	43.8	10.984	96	26.4814	28.8608	26.6777	27.1172	27.1708	29.4388	27.3718	27.3156	0.53997	0	0.295194	0
O76031;H0YM48;H0YK07	CLPX	ATP-dependent Clp protease ATP-binding subunit clpX-like, mitochondrial	3	10	10	10	18	18	18	69.223	633	25.7674	25.0335	25.701	25.8199	26.2553	26.1017	26.0828	26.0393	0.539329	0	1.52961	0
P47929	LGALS7	Galectin-7	1	5	5	5	44.9	44.9	44.9	15.075	136	24.994	26.3998	25.1441	25.0995	26.9445	26.2448	25.7889	24.8145	0.538822	0	0.431796	0
P23528;G3V1A4;E9PP50;E9PK25;E9PQB7;E9PLJ3;E9PS23;Q9Y281-3;Q9Y281	CFL1	Cofilin-1	9	9	9	9	69.3	69.3	69.3	18.502	166	27.0467	27.308	26.9557	27.4995	28.0045	27.6737	27.679	27.5914	0.534684	0	1.87689	0
P36543-2;P36543;P36543-3;C9J8H1;Q96A05	ATP6V1E1	V-type proton ATPase subunit E 1	5	5	5	5	26.5	26.5	26.5	23.587	204	24.6814	25.0086	23.0559	23.1956	24.5231	25.6741	24.6877	23.1828	0.531542	0.144886	0.31755	0.12184
A0A0G2JNZ5;A0A0G2JNZ0;A0A0G2JLB3;P04062-3;P04062-4;P04062-5;P04062-2;P04062	GBA	Glucosylceramidase	8	3	3	3	6	6	6	50.263	449	24.189	24.7176	23.1988	22.7714	24.6426	24.8578	22.9311	24.5547	0.527344	0.131389	0.358142	0.0747384
Q9BTV4	TMEM43	Transmembrane protein 43	1	6	6	6	19.5	19.5	19.5	44.875	400	25.0019	25.9414	22.7111	23.0186	25.1127	25.7939	24.8828	22.985	0.525354	0.109589	0.211973	0.0443102
Q15424-2;Q15424;Q15424-4;Q15424-3;K7ES42;K7EII0	SAFB	Scaffold attachment factor B1	6	14	14	7	19	19	7.5	95.18	848	26.0532	25.5565	26.5455	26.323	26.4648	26.3715	26.9465	26.7839	0.522151	0	1.07784	0
Q9NVH6-7;Q9NVH6-6;Q9NVH6-5;Q9NVH6;Q9NVH6-8;Q9NVH6-4;Q9NVH6-2;Q9NVH6-3	TMLHE	Trimethyllysine dioxygenase, mitochondrial	8	2	2	2	8.2	8.2	8.2	41.537	353	25.1284	22.7042	22.9631	24.7289	24.8126	24.7992	23.1003	24.8815	0.517266	0.0704175	0.288036	0.0487436
F5H702;Q96GC5-3;Q96GC5;F5H8D0	MRPL48	39S ribosomal protein L48, mitochondrial	4	4	4	4	40.7	40.7	40.7	12.77	113	25.3172	24.2819	25.3817	24.7983	25.9297	25.324	25.6517	24.937	0.515804	0	0.76036	0
A0A087X054;A0A494C039;Q9Y4L1;E9PJ21;A0A087WWI4;K7EQK2;Q9Y4L1-2;J3QL06;J3KTF1;Q9BST8;J3QQH7;J3QLE9;A0A087X214;A0A087WW13	HYOU1	Hypoxia up-regulated protein 1	14	11	11	11	15.5	15.5	15.5	104.78	937	24.4405	24.3825	24.4582	24.3134	25.2366	24.9587	24.5957	24.8528	0.512289	0	2.02186	0
Q9NW64;Q9NW64-2;E5RJW4	RBM22	Pre-mRNA-splicing factor RBM22	3	4	4	4	10.2	10.2	10.2	46.895	420	24.2886	22.8634	23.8577	24.497	24.1512	24.4114	24.3882	24.6044	0.512134	0.0632495	0.657084	0.0221629
P61009	SPCS3	Signal peptidase complex subunit 3	1	3	3	3	15.6	15.6	15.6	20.313	180	25.5005	25.6124	25.7162	25.6923	26.1798	26.2547	26.0068	26.1181	0.509496	0	3.41558	0
P21796;C9JI87	VDAC1	Voltage-dependent anion-selective channel protein 1	2	6	6	6	27.2	27.2	27.2	30.772	283	25.9006	25.4218	25.3287	25.4496	26.5184	25.8299	26.0154	25.7421	0.501277	0	1.22915	0
P22314-2;P22314;Q5JRR6;Q5JRR9;Q5JRS0;Q5JRS2;Q5JRS1;Q5JRS3	UBA1	Ubiquitin-like modifier-activating enzyme 1	8	12	12	12	15.4	15.4	15.4	113.8	1018	25.5725	24.9947	24.6592	25.5392	26.4267	25.5855	25.2882	25.4693	0.501031	0	0.730235	0
Q0VDF9;H7C2A1	HSPA14	Heat shock 70 kDa protein 14	2	3	3	3	6.3	6.3	6.3	54.794	509	22.7944	22.8838	23.1331	23.3876	24.1487	22.9124	23.2799	23.8602	0.500588	0.268307	0.760426	0.466083
Q15366-3;Q15366;Q15366-2;Q15366-6;Q15366-7;Q15366-8;Q15366-5;H3BRU6;F8VZX2;Q15366-4;F8VXH9;F8W0G4;F8W1G6;P57721;J3QT27;P57721-4;E9PFP8;P57721-5;P57721-3;P57721-2;F8VRH0;H3BSS4;H3BND9	PCBP2	Poly(rC)-binding protein 2	23	8	5	5	29.6	18.8	18.8	38.221	362	27.6085	27.242	26.6937	27.6861	28.1413	27.7265	27.4176	27.9374	0.49815	0	0.924109	0
F8W787;A0A1B0GW44;A0A1B0GV23;A0A1B0GVD5;A0A1B0GWE8;C9JH19;P07339;A0A1B0GVP3;A0A1B0GU92;A0A1B0GU03;H7C469;F8WD96;A0A1B0GVF1	CTSD	Cathepsin D;Cathepsin D light chain;Cathepsin D heavy chain	13	11	11	11	35	35	35	40.783	377	25.4857	26.2712	25.7676	25.125	26.3007	27.0673	25.87	25.3907	0.494812	0	0.531941	0
Q8WWC4;H7C0V0	C2orf47	Uncharacterized protein C2orf47, mitochondrial	2	2	2	2	6.5	6.5	6.5	32.544	291	23.1107	25.3901	25.3311	23.03	22.9274	25.3682	25.3177	25.2255	0.494255	0.193595	0.224847	0.104081
P62937;P62937-2;F8WE65;C9J5S7;A0A7I2V5J5;A0A7I2V4V1;P0DN26;A0A0H2UH34;A0A0B4J2A2;A0A075B767;A0A075B759;Q9Y536;F5H284;E5RIZ5;A0A7P0S768;P0DN37	PPIA	Peptidyl-prolyl cis-trans isomerase A;Peptidyl-prolyl cis-trans isomerase A, N-terminally processed;Peptidyl-prolyl cis-trans isomerase	16	11	11	11	54.5	54.5	54.5	18.012	165	28.4569	28.3787	28.0198	28.5692	29.2973	28.9037	28.5455	28.6543	0.49404	0	1.28083	0
P54577;A0A6Q8PFX2;A0A6Q8PFC1;A0A6Q8PF15;A0A0C4DGZ5;A0A6Q8PFX4	YARS	Tyrosine--tRNA ligase, cytoplasmic;Tyrosine--tRNA ligase, cytoplasmic, N-terminally processed	6	11	11	11	23.1	23.1	23.1	59.143	528	26.3789	26.3637	26.2318	26.4397	27.1006	27.1411	26.5297	26.6133	0.492646	0	1.60551	2.71948e-16
H3BQF1;H3BQB1;P07741-2;P07741;H3BSW3;H3BQZ9	APRT	Adenine phosphoribosyltransferase	6	3	3	3	20.9	20.9	20.9	16.323	148	25.1427	24.4749	24.7942	24.7378	25.9898	25.248	25.1259	24.7486	0.490679	0	0.835095	0
Q59GN2;P62891	RPL39P5	Putative 60S ribosomal protein L39-like 5;60S ribosomal protein L39	2	2	2	2	19.6	19.6	19.6	6.3225	51	32.0696	30.9842	32.1026	31.7401	33.1292	30.6268	32.6848	32.3752	0.479865	0	0.338226	6.7987e-17
Q9NYL4;F8VU90;Q9NYL4-2;E9PAR0;H0YHM7	FKBP11	Peptidyl-prolyl cis-trans isomerase FKBP11;Peptidyl-prolyl cis-trans isomerase	5	5	5	5	34.8	34.8	34.8	22.18	201	27.6448	27.5001	27.7071	26.7393	28.1709	28.3258	27.8976	27.113	0.478982	0	0.656477	0
P62861;E9PR30;E9PM49	FAU	40S ribosomal protein S30	3	5	5	5	33.9	33.9	33.9	6.6478	59	32.6943	31.7859	33.4503	32.8254	33.9317	31.9551	33.702	33.0751	0.477027	0	0.369642	0
P62258;P62258-2;B4DJF2;I3L3T1;K7EIT4;K7EM20;I3L0W5	YWHAE	14-3-3 protein epsilon	7	12	9	9	51.4	41.6	41.6	29.174	255	26.9784	26.7021	26.7053	27.0096	27.5992	27.502	26.9307	27.2589	0.473853	0	1.48931	2.71948e-16
P27824-2;A0A7P0T9L0;A0A7P0TAE9;A0A7P0T840;A0A7P0T937;A0A7P0TB65;A0A7P0T8G1;A0A7P0Z4D6;P27824;A0A7P0TAR9;A0A7P0Z484;D6RGY2;P27824-3;A0A7P0Z4H2;A0A7P0TAN9;A0A7P0T8N1;D6RFL1;D6RAQ8;D6RAU8;D6RD16	CANX	Calnexin	20	10	10	10	19	19	19	71.502	627	27.3841	26.8764	27.0493	27.2542	27.9899	27.5483	27.3659	27.5277	0.466962	0	1.43631	0
E9PCY5;Q02880-2;Q02880;H7BZ82	TOP2B	DNA topoisomerase 2;DNA topoisomerase 2-beta	4	12	7	7	13	8.4	8.4	130.48	1150	23.2831	23.5538	23.7395	24.2526	24.6851	23.6605	23.5676	24.7755	0.464905	0	0.568717	0
P04406-2;P04406;E7EUT5;O14556	GAPDH	Glyceraldehyde-3-phosphate dehydrogenase	4	14	14	14	73.4	73.4	73.4	31.548	293	28.6135	28.6992	27.9927	28.3419	29.5023	29.1079	28.5113	28.3841	0.464579	0	0.744857	0
Q13185;S4R2Y4;C9JMM0;B8ZZ43;K7ELA4;B5MD17;J3KS05;P83916	CBX3	Chromobox protein homolog 3	8	7	7	7	45.9	45.9	45.9	20.811	183	26.2608	25.5431	25.7112	26.5487	26.9575	26.4139	26.1761	26.369	0.463177	0	0.797921	1.35974e-16
A0A7P0TAE1;H0YIV0;A0A7P0TAT8;P14625;A0A7P0T917;A0A087WT78;A0A7P0T823;A0A7P0TAY2;A0A7P0TBC2;A0A7P0T8R3;A0A7P0T885;A0A7P0Z405;Q58FF3	HSP90B1	Endoplasmin	13	14	13	13	19.8	18.3	18.3	90.75	789	25.8018	25.4054	25.2821	25.4532	26.4977	26.0134	25.4381	25.8388	0.461383	0	0.958453	0
P35232;C9JW96;E7ESE2;E9PCW0;C9JZ20;P35232-2	PHB	Prohibitin	6	15	15	15	69.5	69.5	69.5	29.804	272	26.8184	26.9142	26.6767	26.816	27.2269	27.5699	27.0558	27.2034	0.457671	0	2.06658	0
P82932	MRPS6	28S ribosomal protein S6, mitochondrial	1	5	5	5	35.2	35.2	35.2	14.226	125	25.9917	22.897	26.1607	27.1041	25.67	25.8995	25.4337	26.9668	0.454126	0.0363893	0.181815	0.00969965
Q96QK1;I3L4S0;A0A1W2PP10;A0A3B3ITD4	VPS35	Vacuolar protein sorting-associated protein 35	4	7	7	7	10.3	10.3	10.3	91.706	796	24.7441	24.5679	24.7298	24.4892	25.5024	24.8884	24.9802	24.9555	0.448877	0	1.56409	0
P32322-2;P32322;P32322-3;J3QL24;J3KQ22;E2QRB3;J3QR88;J3QLK9;J3QL23;J3QL32;J3KTA8;J3QKT3;J3QRZ0;J3QKT4;J3KSA9	PYCR1	Pyrroline-5-carboxylate reductase 1, mitochondrial;Pyrroline-5-carboxylate reductase	15	5	5	5	20.9	20.9	20.9	33.34	316	27.1696	27.7096	27.7675	27.5296	27.716	28.6255	27.9544	27.6631	0.445673	0	0.866268	1.35974e-16
Q9BUE0	MED18	Mediator of RNA polymerase II transcription subunit 18	1	2	2	2	10.6	10.6	10.6	23.662	208	24.2566	22.6039	23.2742	23.6322	24.2519	22.7359	24.0834	24.4704	0.443682	0.118735	0.382291	0.152168
P31151;Q86SG5	S100A7	Protein S100-A7;Protein S100-A7A	2	5	5	5	34.7	34.7	34.7	11.471	101	26.52	27.875	28.045	26.7206	27.3149	28.7237	28.1588	26.7233	0.439997	0	0.314744	0
Q06830;A0A0A0MSI0;A0A0A0MRQ5	PRDX1	Peroxiredoxin-1	3	11	11	8	60.3	60.3	47.2	22.11	199	27.5429	28.1621	27.7032	28.0322	28.2491	28.6716	28.0138	28.2563	0.437598	0	1.16021	0
A0A7P0TAL9;A0A7P0TBA9;P19525;P19525-2;A0A7P0Z4M0	EIF2AK2	Interferon-induced, double-stranded RNA-activated protein kinase	5	8	8	8	21.5	21.5	21.5	56.247	494	25.9287	23.6574	23.8905	26.2288	25.4346	24.9861	24.1957	26.8341	0.436301	0	0.198299	0
Q92600-3;Q92600;Q92600-2;H7C0W0;F8WBZ6	RQCD1	Cell differentiation protein RCD1 homolog	5	5	5	5	18.6	18.6	18.6	29.14	258	24.1707	22.9481	23.9144	24.5284	24.1448	24.15	24.1346	24.8701	0.434455	0.0487718	0.519654	0.00526693
P25311;C9JEV0;H7BZJ8	AZGP1	Zinc-alpha-2-glycoprotein	3	12	12	12	47.3	47.3	47.3	34.258	298	25.9056	26.8827	26.1705	25.6244	26.6185	27.5388	26.4803	25.6753	0.432404	0	0.408207	6.7987e-17
P82909;D6R941	MRPS36	28S ribosomal protein S36, mitochondrial	2	6	6	6	69.9	69.9	69.9	11.466	103	27.5818	28.294	27.9557	28.051	27.9977	29.0095	28.2226	28.3726	0.43	0	0.816109	0
A0A494C0J7;Q08188	TGM3	Protein-glutamine gamma-glutamyltransferase E;Protein-glutamine gamma-glutamyltransferase E 50 kDa catalytic chain;Protein-glutamine gamma-glutamyltransferase E 27 kDa non-catalytic chain	2	15	15	15	25.6	25.6	25.6	78.856	712	27.2839	28.0841	26.9001	26.773	27.8289	28.3153	27.5899	27.0213	0.428545	0	0.488798	6.7987e-17
F8W0Q9;Q8NEY8-6;Q8NEY8-9;Q8NEY8-8;Q8NEY8-2;REV__K7EN69;F8WF16;B7Z8L1;F8W6A0;Q8NEY8-3;Q8NEY8	PPHLN1	Periphilin-1	11	2	2	2	4.2	4.2	4.2	44.682	385	24.5539	23.1592	25.4276	23.1343	24.4881	24.3616	24.8765	24.2559	0.426761	0.149005	0.303454	0.0824498
P27694	RPA1	Replication protein A 70 kDa DNA-binding subunit;Replication protein A 70 kDa DNA-binding subunit, N-terminally processed	1	3	3	3	6.5	6.5	6.5	68.137	616	25.5541	22.7822	22.9921	25.4818	25.4774	22.796	25.0673	25.1745	0.426216	0.0344956	0.169936	0.0287656
Q9P0J0;Q9P0J0-2;U3KQP3;B4DEZ3;K7EJE1;E7ENQ6	NDUFA13	NADH dehydrogenase [ubiquinone] 1 alpha subcomplex subunit 13	6	4	4	4	35.4	35.4	35.4	16.698	144	24.6541	25.3033	25.7962	25.5725	25.8842	25.9665	25.4464	25.7256	0.424117	0	0.767922	0
P61981	YWHAG	14-3-3 protein gamma;14-3-3 protein gamma, N-terminally processed	1	7	3	3	29.6	15.8	15.8	28.302	247	25.4458	25.2705	25.2284	25.6465	26.1116	25.4738	25.7789	25.9229	0.423991	0	1.37423	2.71948e-16
P28838;P28838-2;H0Y9Q1	LAP3	Cytosol aminopeptidase	3	3	3	3	6	6	6	56.166	519	23.4543	24.0775	23.4563	23.3892	24.9474	24.0297	23.9837	23.1101	0.423427	0.0568283	0.478517	0.129585
P29508;P29508-2	SERPINB3	Serpin B3	2	14	14	6	39.7	39.7	19	44.564	390	26.6306	27.4851	27.2396	26.4901	27.8557	27.894	27.3391	26.4502	0.423397	0	0.463383	0
P68363;P68363-2;C9JDS9	TUBA1B	Tubulin alpha-1B chain	3	20	20	0	58.5	58.5	0	50.151	451	29.8239	29.4328	29.3252	29.8217	30.5217	29.8992	29.7038	29.9615	0.420655	0	0.989669	0
P53396-2;P53396;P53396-3;K7EIE7;K7ESG8	ACLY	ATP-citrate synthase	5	11	11	11	11.9	11.9	11.9	119.77	1091	26.0443	25.2748	25.1647	25.6377	26.4182	25.52	25.7572	26.1038	0.419396	0	0.733808	1.35974e-16
P55809;E9PDW2;P55809-2	OXCT1	Succinyl-CoA:3-ketoacid coenzyme A transferase 1, mitochondrial	3	3	3	3	6.7	6.7	6.7	56.157	520	24.8728	25.7072	25.18	22.9154	25.2897	25.202	25.3265	24.5329	0.418915	0.104103	0.267692	0.035194
P68371;P04350;Q13509-2;Q3ZCM7;M0R2D3;M0QY85;M0QZL7;M0R278;M0R0X0;M0QY37;M0QX14;M0QYM7;M0R042;M0R2T4;A0A075B724	TUBB4B	Tubulin beta-4B chain;Tubulin beta-4A chain	15	22	22	4	65.2	65.2	16	49.83	445	28.9059	28.5853	28.5927	29.0149	29.5945	29.1719	28.8733	29.1275	0.417121	0	1.18472	0
P01834;A0A5H1ZRQ3	IGKC	Ig kappa chain C region	2	4	4	4	66.4	66.4	66.4	11.765	107	26.58	26.0596	25.9013	26.0981	27.3839	26.4412	26.188	26.2938	0.416962	0	0.641852	0
P08195-4;P08195;P08195-3;P08195-2;A0A7P0Z4P5;J3KPF3;A0A7P0TAN7;A0A7P0Z4A0;F5GZS6;A0A7P0TBF8;A0A7P0T9F7;A0A7P0T8F1;A0A7P0TAS6;A0A7P0T8U7;F5GZI0;F5H056;H0YH36;A0A7P0TAT7;H0YFS2;F5H0E2;A0A7P0T853;F5H867;H0YFX4;F5GZR9	SLC3A2	4F2 cell-surface antigen heavy chain	24	14	14	14	25.9	25.9	25.9	71.122	661	26.1679	25.7158	25.937	25.5816	26.1038	26.3496	26.4297	26.1833	0.416032	0	1.50425	0
Q8N5W9	FAM101B	Filamin-interacting protein FAM101B	1	2	2	2	10.3	10.3	10.3	22.882	214	27.5816	27.2378	25.9332	26.6393	27.5412	27.4999	27.0332	26.9738	0.41401	0	0.479996	0
Q6IAA8;F5GX19;F5H3Y3;H0YFI1;F5H479	LAMTOR1	Ragulator complex protein LAMTOR1	5	6	6	6	46	46	46	17.745	161	25.6572	26.06	25.3869	25.0847	26.0886	26.5777	25.3985	25.7681	0.411019	0	0.5978	0
P05109	S100A8	Protein S100-A8;Protein S100-A8, N-terminally processed	1	6	6	6	49.5	49.5	49.5	10.834	93	28.4909	30.2683	29.1503	28.5694	30.003	30.3447	29.4935	28.267	0.407349	0	0.275114	0
P60842;P60842-2;J3KT12;J3QS69;J3KTB5;J3QL43;J3KSZ0;J3QR64;J3KTN0;J3QLN6;J3KS25;J3QKZ9;J3KSN7;J3KT04;E7EMV8;J3KS93;J3QL52	EIF4A1	Eukaryotic initiation factor 4A-I	17	18	16	9	44.1	38.2	18.7	46.153	406	27.7355	27.1999	27.1324	27.5396	28.3821	27.5582	27.6097	27.6862	0.407198	0	0.852754	1.35974e-16
P62318;P62318-2;H3BT13	SNRPD3	Small nuclear ribonucleoprotein Sm D3	3	5	5	5	53.2	53.2	53.2	13.916	126	30.4488	32.1796	31.3088	30.7643	31.045	32.6787	31.6494	30.9403	0.402969	0	0.308564	0
Q96PK6;Q96PK6-2;A0A0A6YYI9;F8WDX3;A0A0A0MSL8;B8ZZ74;Q96PK6-3;Q96PK6-4	RBM14	RNA-binding protein 14	8	17	17	12	25.9	25.9	17.8	69.491	669	28.381	27.9518	27.8902	28.4744	28.3519	28.886	28.3398	28.7306	0.402716	0	1.03124	0
Q9NSE4	IARS2	Isoleucine--tRNA ligase, mitochondrial	1	14	14	14	17.6	17.6	17.6	113.79	1012	25.3786	26.3136	25.9987	25.7452	25.9778	26.6878	26.5263	25.8493	0.401275	0	0.681387	0
A0A7I2V428;C9JLB1;A0A7I2V3F3;H7BY16;P19338;A0A7I2V5M5;A0A7I2V2U7;A0A7I2V349;A0A7I2V506;A0A7I2V699;A0A7I2V2S8	NCL	Nucleolin	11	25	25	25	31.2	31.2	31.2	74.739	689	28.8559	28.9761	29.1309	29.1513	29.3413	29.7121	29.2846	29.3774	0.400304	0	1.8219	2.71948e-16
P33993;P33993-3;P33993-2;C9J8M6	MCM7	DNA replication licensing factor MCM7	4	19	19	19	33.2	33.2	33.2	81.307	719	26.5724	25.9972	26.4892	26.8284	27.1219	26.6106	26.7547	26.9989	0.399738	0	0.982349	0
O75934	BCAS2	Pre-mRNA-splicing factor SPF27	1	8	8	8	56	56	56	26.131	225	26.4081	26.6895	26.3683	26.938	26.549	27.3407	26.6002	27.5126	0.399646	0	0.685436	0
P43243;A8MXP9;A0A0R4J2E8;D6REM6;D6R991;H0Y8T4;P43243-2;B3KM87;D6R8Z5;D6RCM3;D6REK4;D6RE02;D6RIA2;D6RB45;D6RBK5;A0A1B0GX04;D6RBS2;D6R9F3;D6RBI2;D6RAY2;D6RAM9	MATR3	Matrin-3	21	27	27	27	41.3	41.3	41.3	94.622	847	27.637	26.9076	27.946	28.8625	27.8018	27.961	28.0137	29.1752	0.39964	0	0.331701	0
P30044-2;P30044;P30044-3;P30044-4	PRDX5	Peroxiredoxin-5, mitochondrial	4	6	6	6	51.9	51.9	51.9	17.031	162	25.3916	27.1613	26.4555	26.1887	26.8425	27.282	26.3184	26.3477	0.39839	0	0.407506	0
P26583;D6R9A6	HMGB2	High mobility group protein B2	2	10	10	9	40.7	40.7	34.9	24.033	209	27.3376	28.8377	28.2347	27.6951	28.1028	29.1997	28.5869	27.8021	0.39662	0	0.387575	0
P26641;P26641-2	EEF1G	Elongation factor 1-gamma	2	11	11	11	24.9	24.9	24.9	50.118	437	27.0118	26.6392	27.2363	27.1739	27.3216	27.5416	27.2645	27.5099	0.394083	0	1.4018	2.71948e-16
A0A0C4DFV9;Q01105-3;Q01105-4;Q01105-2;Q01105;P0DME0	SET	Protein SET;Protein SETSIP	6	4	4	4	18	18	18	31.124	266	26.061	26.0655	26.0144	25.8428	26.461	27.0617	26.2431	25.7926	0.393696	0	0.713393	0
P06702	S100A9	Protein S100-A9	1	7	7	7	63.2	63.2	63.2	13.242	114	29.4601	31.2475	30.2305	29.5738	31.109	31.2109	30.4819	29.282	0.392941	0	0.268154	0
Q08211;Q08211-2;REV__H0YA90;REV__Q7Z6J0-3	DHX9	ATP-dependent RNA helicase A	4	37	37	37	34.8	34.8	34.8	140.96	1270	27.2604	26.9014	27.4367	27.588	27.7145	27.6531	27.6267	27.751	0.389685	0	1.38488	0
B1AHD1;A0A3B3IUA2;P55769;A0A3B3IRU2;A0A3B3ISH1	NHP2L1	NHP2-like protein 1;NHP2-like protein 1, N-terminally processed	5	7	7	7	45.5	45.5	45.5	14.627	132	27.1308	29.8687	26.8149	27.0182	27.7655	30.035	27.3588	27.2259	0.388176	0	0.151956	0
A0A7P0Z497;P23284;A0A7P0TB45;A0A7P0T7U3	PPIB	Peptidyl-prolyl cis-trans isomerase B	4	11	11	11	53	53	53	20.21	181	28.1848	28.6255	28.5422	27.8272	28.693	29.3297	28.5555	28.1505	0.387262	0	0.598912	0
Q92615;H0Y4V9;H0Y641;X6RCG6;V9GYI5;B5MCU2;A0A087X183	LARP4B	La-related protein 4B	7	12	12	12	19.1	19.1	19.1	80.551	738	25.8407	22.9104	25.3873	25.9948	25.2236	24.8305	25.236	26.3805	0.384345	0.0670893	0.189253	0.0225559
D6RE83;P09936;D6R974;D6R956;D6RF53	UCHL1	Ubiquitin carboxyl-terminal hydrolase;Ubiquitin carboxyl-terminal hydrolase isozyme L1	5	4	4	4	16.4	16.4	16.4	23.174	207	27.3962	27.3646	26.7227	27.3771	28.1379	27.2632	27.4615	27.5341	0.384025	0	0.755902	0
P14618;P14618-3;P14618-2;B4DNK4;H3BTN5;H3BQ34;H3BR70;H3BT25;H3BUW1;H3BTJ2;H3BU13;H3BN34;H3BQZ3	PKM	Pyruvate kinase PKM;Pyruvate kinase	13	22	22	22	47.3	47.3	47.3	57.936	531	27.2839	26.6178	26.575	26.844	28.0321	26.8997	27.1278	26.7966	0.383858	0	0.549765	0
P30048-2;P30048	PRDX3	Thioredoxin-dependent peroxide reductase, mitochondrial	2	5	5	5	31.9	31.9	31.9	25.838	238	26.2783	27.5668	27.2295	26.6085	26.9417	27.9127	27.4651	26.8932	0.382372	0	0.454183	6.7987e-17
Q9NXX6;Q9NXX6-2;Q8N140	NSMCE4A	Non-structural maintenance of chromosomes element 4 homolog A	3	5	5	5	13.2	13.2	13.2	44.301	385	24.8174	22.9314	23.1713	24.8191	24.7813	23.0938	24.3932	24.9965	0.38139	0.00276223	0.229554	0.00527308
Q07021;I3L3Q7;I3L3B0	C1QBP	Complement component 1 Q subcomponent-binding protein, mitochondrial	3	4	4	4	16.7	16.7	16.7	31.362	282	27.7299	27.8114	27.8149	27.6617	28.112	28.3584	28.1602	27.9106	0.380822	0	2.07154	0
E7ENZ3;B7ZAR1;E9PCA1;P48643-2;P48643	CCT5	T-complex protein 1 subunit epsilon	5	10	10	10	23.5	23.5	23.5	53.848	486	25.9392	25.4492	25.7964	25.9325	26.4523	25.9854	26.1188	26.0742	0.378374	0	1.31028	0
P35268;K7ERI7;K7EMH1;K7EP65;K7EKS7;K7ELC4;K7EJT5	RPL22	60S ribosomal protein L22	7	6	6	6	60.9	60.9	60.9	14.787	128	30.5466	30.6602	31.2922	30.7374	31.2414	30.9741	31.4009	31.1325	0.378132	0	1.03752	0
Q14974;J3QR48;Q14974-2;J3KTM9;J3QKQ5	KPNB1	Importin subunit beta-1	5	9	9	9	12.3	12.3	12.3	97.169	876	26.3209	25.825	25.4561	25.9599	27.1187	26.0946	25.949	25.9058	0.376571	0	0.511916	0
A0A286YF22;A0A2C9F2M7;O43175;A0A286YFA2;A0A286YF78;A0A286YFL2;A0A286YFM8;A0A286YFE1	PHGDH	D-3-phosphoglycerate dehydrogenase	8	5	5	5	11.4	11.4	11.4	55.938	526	24.8518	24.7996	24.976	25.6554	25.7852	25.8265	24.8625	25.312	0.375851	0	0.586826	0
P14324-2;P14324;A0A087WTP2;A0A087X1D8;A0A087WVN4;A0A087X090	FDPS	Farnesyl pyrophosphate synthase	6	3	3	3	11.3	11.3	11.3	40.532	353	24.5499	23.1261	24.1927	24.3483	25.3821	25.0788	22.7747	24.4803	0.374699	0.110131	0.231963	0.0883467
Q9NP92	MRPS30	28S ribosomal protein S30, mitochondrial	1	6	6	6	19.6	19.6	19.6	50.364	439	24.0893	23.0745	22.8203	24.9485	22.5939	24.5766	24.4369	24.823	0.374476	0.100767	0.229648	0.12261
A0A7I2YQL3;A0A7P0SXD0;A0A7I2YQQ9;A0A499FIZ0;Q9H7D7-2;Q9H7D7;H0Y9R3;C9JCS7;H0Y917;A0A7I2V3I7;Q9H7D7-3;Q9H7D7-4	WDR26	WD repeat-containing protein 26	12	4	4	4	8.2	8.2	8.2	65.287	583	23.848	22.8568	22.9901	24.8816	24.3276	22.5715	24.5241	24.6474	0.373528	0.0581641	0.2232	0.045119
Q99459	CDC5L	Cell division cycle 5-like protein	1	21	21	21	34.9	34.9	34.9	92.25	802	25.9045	26.1709	26.0937	26.3796	26.1208	26.7459	26.384	26.7852	0.371789	0	1.03429	0
Q17RY0;Q17RY0-2;B7ZLQ8;E5RJM0;Q17RY0-3;E5RFP2;H0YBG1;A0A590UJI5;A0A590UJN2;H0Y9D9;A0A5K1VW93;A0A5K1VW71;A0A5K1VW79;A0A5K1VW61;Q7Z5Q1-6;Q7Z5Q1-4;Q7Z5Q1-3;Q7Z5Q1;Q7Z5Q1-5;Q8NE35-2;Q8NE35;Q7Z5Q1-7;Q7Z5Q1-8;Q7Z5Q1-9	CPEB4	Cytoplasmic polyadenylation element-binding protein 4	24	4	4	4	7	7	7	80.151	729	22.9795	24.7745	24.8644	24.5787	24.8195	24.7765	24.9181	24.1697	0.371685	0.0287657	0.33315	0.00887603
P40926;G3XAL0;P40926-2	MDH2	Malate dehydrogenase, mitochondrial;Malate dehydrogenase	3	5	5	5	17.5	17.5	17.5	35.503	338	25.2118	24.882	25.002	24.6828	25.8825	25.1258	25.1111	25.1443	0.371249	0	0.850724	1.35974e-16
Q96AG4;I3L223	LRRC59	Leucine-rich repeat-containing protein 59	2	11	11	11	45.3	45.3	45.3	34.93	307	28.9067	29.0787	28.8177	29.0847	29.2606	29.6145	29.1556	29.3368	0.36988	0	1.69066	0
P40227;P40227-2;Q92526-3;Q92526;Q92526-2	CCT6A	T-complex protein 1 subunit zeta	5	12	12	12	28.6	28.6	28.6	58.024	531	26.8109	26.5912	26.7789	26.9067	27.4775	27.216	27.0401	26.8301	0.369003	0	1.28763	0
Q9NX05;F8W881	FAM120C	Constitutive coactivator of PPAR-gamma-like protein 2	2	2	2	2	1.9	1.9	1.9	120.59	1096	22.643	23.5729	24.6995	24.0876	24.2695	23.0397	24.6307	24.5379	0.368698	0.057929	0.265341	0.0339483
A0A087WTS8;A0A087WYC1;P34932;P34932-2	HSPA4	Heat shock 70 kDa protein 4	4	3	3	3	8	8	8	52.599	475	24.4498	23.0011	22.912	24.1826	24.6022	22.776	24.3235	24.3003	0.364128	0.0373692	0.252012	0.0226101
Q9BZE1;S4R369;A6NHR2;H0Y4J2	MRPL37	39S ribosomal protein L37, mitochondrial	4	8	8	8	24.1	24.1	24.1	48.117	423	25.1178	22.8031	25.6915	26.29	24.9799	24.6002	25.2678	26.5073	0.363212	0.049981	0.160726	0.0159342
I3L397;I3L504;P63241;P63241-2;F8WCJ1;C9J7B5;C9J4W5;Q9GZV4;Q6IS14	EIF5A	Eukaryotic translation initiation factor 5A;Eukaryotic translation initiation factor 5A-1;Eukaryotic translation initiation factor 5A-2;Eukaryotic translation initiation factor 5A-1-like	9	6	6	6	50	50	50	16.019	146	27.0819	26.774	26.6512	27.1164	27.9303	27.2365	26.9156	26.9884	0.361811	0	0.676569	0
P10809;A0A7I2V599;A0A7I2V2X6;A0A7I2YQK6;A0A7I2V5M1;A0A7I2V5K3;A0A7I2YQ71;A0A7I2V369;E7EXB4;E7ESH4;C9JL25;P10809-2;C9JL19;C9JCQ4;C9J0S9	HSPD1	60 kDa heat shock protein, mitochondrial	15	37	37	37	69.6	69.6	69.6	61.054	573	29.1741	29.7437	29.7013	29.3178	29.7541	30.3075	29.8251	29.4947	0.361118	0	0.81632	0
B3KQV6;P30153;E9PH38;H0YDG7;P30154-5;P30154-4;P30154;P30154-3;P30154-2	PPP2R1A	Serine/threonine-protein phosphatase 2A 65 kDa regulatory subunit A alpha isoform	9	5	5	5	20.2	20.2	20.2	45.604	410	26.0128	25.6903	25.9634	25.9989	26.7316	26.2325	26.2287	25.9165	0.360968	0	1.0053	0
Q14566	MCM6	DNA replication licensing factor MCM6	1	19	19	19	25.2	25.2	25.2	92.888	821	25.7031	24.6231	25.7327	26.3468	26.2233	25.5892	25.8338	26.197	0.359411	0	0.4072	6.7987e-17
Q99714;Q99714-2;Q5H928	HSD17B10	3-hydroxyacyl-CoA dehydrogenase type-2	3	14	14	14	85.1	85.1	85.1	26.923	261	27.7754	28.4267	27.7618	27.4983	28.2277	28.67	28.1748	27.8267	0.359207	0	0.656685	0
P13639	EEF2	Elongation factor 2	1	24	23	23	33.8	32.6	32.6	95.337	858	27.3948	26.9901	26.9503	27.1576	28.0778	27.3664	27.2224	27.2608	0.358659	0	0.790599	1.35974e-16
P05455;E7ERC4;E9PGX9;E9PFL9	SSB	Lupus La protein	4	8	8	8	22.1	22.1	22.1	46.836	408	26.408	26.8956	25.5117	25.7835	26.7993	26.9732	26.0229	26.234	0.357642	0	0.410693	0
Q01469;I6L8B7	FABP5	Fatty acid-binding protein, epidermal	2	4	4	4	30.4	30.4	30.4	15.164	135	25.0431	25.5075	25.4141	24.9771	25.7237	26.6417	25.1521	24.8527	0.357132	0	0.373897	0
O43615;M0QXU7;M0QXM9;M0R301	TIMM44	Mitochondrial import inner membrane translocase subunit TIM44	4	11	11	11	26.8	26.8	26.8	51.355	452	25.5118	26.143	25.5568	25.3963	25.9301	26.4223	26.1001	25.581	0.356381	0	0.717783	0
A0A6Q8PGW4;A0A6Q8PGI6;A0A6Q8PGA8;A0A6Q8PHH9;A0A6Q8PGZ8;P41250-2;P41250;A0A6Q8PHI7;H7C443;A0A6Q8PFZ6;A0A6Q8PH49;A0A6Q8PF45;A0A6Q8PFV5;A0A6Q8PGZ9;F8WCK4;A0A6Q8PGN7	GARS	Glycine--tRNA ligase	16	11	11	11	25	25	25	69.931	616	25.8636	25.6313	25.8099	26.094	26.1386	26.3199	26.1806	26.1851	0.356347	0	1.86704	0
G3V153;Q14444-2;Q14444;E9PLA9	CAPRIN1	Caprin-1	4	9	9	9	16.9	16.9	16.9	70.353	628	27.0072	25.7651	25.8571	27.4475	26.5885	26.7222	26.386	27.8011	0.355247	0	0.280717	0
K7EJE8;K7EKE6;P36776-2;P36776;P36776-3;K7ER27;K7ERR6;K7ER56;K7EQF8	LONP1	Lon protease homolog, mitochondrial	9	33	33	33	54.3	54.3	54.3	93.296	829	28.1296	29.0674	29.0604	28.4438	28.7424	29.4157	29.2173	28.7399	0.353544	0	0.57273	0
P09874;A0A7I2V3E1;A0A7I2V625;A0A7I2V5E9;A0A7I2V384	PARP1	Poly [ADP-ribose] polymerase 1	5	60	60	60	60.3	60.3	60.3	113.08	1014	29.531	29.4251	29.1316	29.6271	29.7669	29.9018	29.4334	30.0249	0.353062	0	1.10564	0
A0A499FI31;Q15020-4;Q15020;Q15020-2;F8VVK9;H0YHU8;F8VZM2;A0A494C0L2;F8W667	SART3	Squamous cell carcinoma antigen recognized by T-cells 3	9	10	10	10	12.9	12.9	12.9	111.96	981	25.0238	24.8348	24.8549	25.7808	25.3853	25.6158	24.7334	26.1695	0.352418	0	0.420638	0
O75616;J3QT61;J3QSB2;J3QRV9;O75616-2	ERAL1	GTPase Era, mitochondrial	5	3	3	3	7.6	7.6	7.6	48.349	437	23.2934	22.7642	24.6422	24.7869	24.557	22.4897	24.8807	24.9684	0.352298	0.0972663	0.180434	0.0598321
A0A1W2PQ90;Q92878;Q92878-2;Q92878-3;A0A494C1B7;E7EN38;A0A494C0Y7;E7ESD9;A0A494BZX5;A0A494C122;A0A494BZX8;H7C0V2;C9JNH8	RAD50	DNA repair protein RAD50	13	17	17	17	13.3	13.3	13.3	142.94	1213	24.9276	24.7999	24.9024	24.371	25.0712	25.0351	25.1366	25.1576	0.349905	0	1.41484	0
O15144;H7C3F9	ARPC2	Actin-related protein 2/3 complex subunit 2	2	3	3	3	11	11	11	34.333	300	24.0671	24.2938	22.9556	22.7308	24.8061	23.0069	23.6775	23.9522	0.348862	0.156707	0.256085	0.114704
Q9HB71-3;Q9HB71	CACYBP	Calcyclin-binding protein	2	4	4	4	26.5	26.5	26.5	21.228	185	25.1067	24.9816	24.5259	24.8695	25.7231	25.0052	25.2646	24.8804	0.347394	0	0.76364	0
Q9BXJ9;A0A0B4J1W3;Q9BXJ9-4;Q6N069-5;Q6N069-4;Q6N069-3;Q6N069-2;Q6N069	NAA15	N-alpha-acetyltransferase 15, NatA auxiliary subunit	8	9	9	9	8.8	8.8	8.8	101.27	866	24.8973	24.8641	24.9736	25.1618	25.4825	25.1019	25.1988	25.4914	0.344441	0	1.55353	0
Q96P63;Q96P63-2	SERPINB12	Serpin B12	2	7	7	7	21.7	21.7	21.7	46.276	405	27.1171	28.2709	27.1517	27.2679	28.1675	28.4496	27.5361	27.0309	0.344113	0	0.351866	0
P07900;P07900-2;Q14568;G3V2J8;Q58FG0	HSP90AA1	Heat shock protein HSP 90-alpha	5	30	18	18	40.3	23.1	23.1	84.659	732	27.8171	27.808	27.499	27.6913	28.4569	28.1603	27.8557	27.7145	0.342985	0	0.970018	1.35974e-16
Q9H2U2;Q9H2U2-2;D6R967;H0Y9D8;Q9H2U2-6;Q9H2U2-3;D6RGV9;A0A0C4DGB9;D6RAD3;Q9H2U2-4	PPA2	Inorganic pyrophosphatase 2, mitochondrial	10	4	4	4	15.6	15.6	15.6	37.92	334	24.8183	25.4235	25.2489	24.4151	25.301	25.8245	25.2362	24.9142	0.34252	0	0.539121	0
O14579;M0QXB4;O14579-3;O14579-2;M0R061	COPE	Coatomer subunit epsilon	5	13	13	13	52.6	52.6	52.6	34.482	308	27.9887	23.0444	26.9642	28.719	27.3121	24.8381	26.8288	29.0937	0.339102	0.0292664	0.0794623	0.00608958
Q9P016;Q9P016-2	THYN1	Thymocyte nuclear protein 1	2	3	3	3	12.4	12.4	12.4	25.697	225	24.9363	22.9021	24.2558	25.2913	24.4285	24.8925	24.2856	25.135	0.338995	0.116374	0.238804	0.047219
P49368;B4DUR8;P49368-2;Q5SZX6;E9PRC8;Q5SZX9;E9PQ35;E9PM09;Q5SZW8	CCT3	T-complex protein 1 subunit gamma	9	12	12	12	28.3	28.3	28.3	60.533	545	28.1807	27.905	27.6792	28.1361	28.6469	28.4271	28.0018	28.1777	0.338163	0	0.944647	0
P50991;P50991-2	CCT4	T-complex protein 1 subunit delta	2	9	9	9	22.1	22.1	22.1	57.924	539	26.2976	25.8407	25.8867	26.2514	26.7544	26.2546	26.3251	26.294	0.337936	0	1.04917	0
A0A0A0MSK5;J3KN66;Q5JTV8;Q5JTV8-3;H0YD16;Q5JTV8-2	TOR1AIP1	Torsin-1A-interacting protein 1	6	3	3	3	8.9	8.9	8.9	52.406	462	22.8461	23.2445	23.5384	22.9382	23.7068	23.7374	23.4034	23.0674	0.336969	0.059168	0.724773	0.0627534
P31939-2;P31939;C9JLK0;H7C1S2	ATIC	Bifunctional purine biosynthesis protein PURH;Phosphoribosylaminoimidazolecarboxamide formyltransferase;IMP cyclohydrolase	4	6	6	6	12.5	12.5	12.5	64.523	591	24.4975	24.3327	24.1761	24.8432	25.4372	24.5528	24.5275	24.6704	0.334609	0	0.613603	0
O95218-2;O95218	ZRANB2	Zinc finger Ran-binding domain-containing protein 2	2	7	7	7	24.1	24.1	24.1	36.318	320	27.9513	22.8952	26.5406	27.1384	26.3788	26.3852	26.2169	26.8683	0.330941	0.0385973	0.108478	0.0101275
Q9Y265;Q9Y265-2;E7ETR0;H7C4G5;J3QLR1;H7C4I3	RUVBL1	RuvB-like 1	6	13	13	13	39.9	39.9	39.9	50.227	456	26.679	26.2341	26.3717	26.7757	26.8805	26.8798	26.5576	27.0656	0.330763	0	1.03463	0
O00231-2;O00231;J3QRY4	PSMD11	26S proteasome non-ATPase regulatory subunit 11	3	4	4	4	10.9	10.9	10.9	47.534	423	24.462	24.3055	24.0728	24.3296	24.8778	24.8609	24.4168	24.3363	0.330492	0	1.03958	0
Q6PI48;A0A3B3ISK7;A0A3B3IT01;A0A3B3IS01;A0A3B3ITK9;A0A3B3ITS3;A0A3B3IS54;A0A3B3IT89	DARS2	Aspartate--tRNA ligase, mitochondrial	8	11	11	11	23.9	23.9	23.9	73.562	645	25.5696	26.3756	26.3516	26.1014	26.3426	26.8824	26.2521	26.2272	0.326511	0	0.644399	0
Q96CW5-2;Q96CW5;A0A087WU06;A0A3B3ITE3;Q96CW5-3	TUBGCP3	Gamma-tubulin complex component 3	5	4	4	4	5.9	5.9	5.9	93.884	824	22.9539	23.1484	23.3324	24.1697	23.4414	23.2349	23.3731	24.8562	0.325282	0.123886	0.286239	0.105821
F8W1R7;G3V1V0;P60660-2;P60660;J3KND3;G8JLA2;B7Z6Z4;G3V1Y7;F8VPF3;F8VZU9;F8W180;F8W1I5;P14649;F8VXL3;H0YI43	MYL6	Myosin light polypeptide 6	15	7	7	7	57.9	57.9	57.9	16.29	145	25.5112	26.0059	25.9928	26.5512	26.0499	26.7521	26.0903	26.4648	0.323991	0	0.56045	0
Q8IUE6	HIST2H2AB	Histone H2A type 2-B	1	4	2	1	35.4	23.1	5.4	13.995	130	30.3525	30.3168	30.1456	31.7489	31.1664	30.1019	30.7145	31.8748	0.323445	0	0.250135	0
A0A6Q8PFK8;P04792;A0A6Q8PHJ6;A0A6Q8PGK1;A0A6Q8PFE7;A0A6Q8PF43;A0A6Q8PHA6;A0A6Q8PH65;A0A6Q8PGY2;C9J3N8	HSPB1	Heat shock protein beta-1	10	10	10	10	54	54	54	21.882	198	28.2237	27.8544	27.3287	27.8552	28.807	28.3137	27.651	27.7808	0.322622	0	0.448465	0
P27695;G3V5Q1;G3V3M6;A0A0C4DGK8;G3V3C7;G3V5D9;H7C4A8;G3V5M0;G3V359;G3V3Y6;G3V2D9	APEX1	DNA-(apurinic or apyrimidinic site) lyase;DNA-(apurinic or apyrimidinic site) lyase, mitochondrial	11	8	8	8	31.8	31.8	31.8	35.554	318	25.8974	26.4876	25.7007	25.91	26.0038	27.0704	25.8772	26.3334	0.322299	0	0.457907	0
A0A5F9ZHL1;P24752;A0A5F9ZHJ7;A0A5F9ZHH9;A0A5F9ZHD4;A0A5F9ZI66;A0A5F9ZHJ0;A0A5F9ZHL7;H0YEL7;E9PRQ6;P24752-2	ACAT1	Acetyl-CoA acetyltransferase, mitochondrial	11	9	9	9	24.4	24.4	24.4	46.108	434	26.1951	26.6787	26.3916	26.4781	26.8025	26.8497	26.8618	26.5171	0.321947	0	1.32909	0
P78371;F5GWF6;P78371-2;F8VQ14	CCT2	T-complex protein 1 subunit beta	4	19	19	19	47.3	47.3	47.3	57.488	535	26.5793	26.0882	26.2147	26.5417	26.9754	26.4658	26.4784	26.7834	0.319773	0	0.940955	1.35974e-16
P29692;E9PK01;P29692-2;A0A087X1X7;E9PI39;E9PQ49;E9PRY8;P29692-3;E9PL71;E9PPR1;E9PL12;E9PMW7;P29692-4;E9PQZ1;E9PN91;H0YCK7;E9PIZ1;E9PK06;H0YE72;H0YE58;E9PK72;E9PKK3;E9PQC9;E9PJD0;E9PNW6	EEF1D	Elongation factor 1-delta	25	8	8	7	35.6	35.6	33.1	31.121	281	26.1032	26.216	26.6047	26.4944	26.5501	27.0788	26.452	26.6164	0.319748	0	0.889507	1.35974e-16
P07355;P07355-2;H0YMW4;H0YN42;A6NMY6;H0YMU9;H0YMD0;H0YM50;H0YL33;H0YNB8;H0YKS4;H0YNP5;H0YN28;H0YMM1;A0A7I2V4P4;H0YKX9;H0YMT9;H0YLV6;H0YKZ7;H0YNA0;H0YKL9;H0YKV8;H0YMD9;H0YKN4;H0YLE2	ANXA2	Annexin A2;Annexin;Putative annexin A2-like protein	25	25	25	25	71.7	71.7	71.7	38.604	339	29.1695	28.6315	28.1308	28.5259	29.4456	28.9485	28.5994	28.7395	0.318798	0	0.518305	0
P08238;Q58FF7;Q58FF8;Q58FF6;F8W026;Q58FG1	HSP90AB1	Heat shock protein HSP 90-beta	6	32	32	19	47.5	47.5	28.5	83.263	724	29.985	29.7963	29.6839	29.8414	30.6028	30.1504	29.8975	29.9153	0.314818	0	0.909363	0
D6RHJ6;D6RD17;P01591;C9JA05	JCHAIN	Immunoglobulin J chain	4	2	2	2	14	14	14	17.679	157	24.8401	23.0324	24.8615	24.8622	24.6008	25.021	24.7036	24.5284	0.314371	0.111837	0.271087	0.0469652
A0A087WTP3;M0R0C6;Q92945;M0R0I5;M0QYH3;M0R3J3;M0R251;M0QYG1;M0QXW7;M0R263	KHSRP	Far upstream element-binding protein 2	10	7	7	5	12.2	12.2	9.1	73.027	711	25.2384	24.5095	24.8324	25.0447	25.6804	25.1797	24.9302	25.0902	0.313849	0	0.673103	0
Q14683;G8JLG1;A0A6Q8PHC3;V9GY57;V9GYN9	SMC1A	Structural maintenance of chromosomes protein 1A;Structural maintenance of chromosomes protein	5	12	12	12	10.2	10.2	10.2	143.23	1233	25.7491	25.6467	25.7931	25.8252	26.2593	25.9813	25.8415	26.1806	0.312144	0	1.64383	0
Q13405;H0YDP7;E9PI78;E9PNF1	MRPL49	39S ribosomal protein L49, mitochondrial	4	5	5	5	34.9	34.9	34.9	19.198	166	25.1455	24.8182	26.297	26.7574	25.6523	25.874	25.5132	27.227	0.312115	0	0.204099	3.39935e-17
P05198;G3V4T5;H0YJS4	EIF2S1	Eukaryotic translation initiation factor 2 subunit 1	3	16	16	16	57.8	57.8	57.8	36.112	315	26.7739	27.464	27.2288	27.1664	27.213	27.7537	27.425	27.4843	0.310724	0	0.861286	0
P42166;P42167-3	TMPO	Lamina-associated polypeptide 2, isoform alpha;Thymopoietin;Thymopentin	2	17	17	10	36.5	36.5	21.5	75.491	694	27.0966	27.4328	27.3344	27.1942	27.3364	28.1652	27.2889	27.5099	0.310576	0	0.699416	0
Q9UQ80;Q9UQ80-2;F8VR77;H0YIN7;F8W0A3	PA2G4	Proliferation-associated protein 2G4	5	12	12	12	31.5	31.5	31.5	43.786	394	27.0171	27.1855	27.1767	27.2834	27.6657	27.5224	27.3899	27.3264	0.310427	0	1.80027	0
Q96QA5;J3KRG2	GSDMA	Gasdermin-A	2	11	11	11	28.3	28.3	28.3	49.364	445	27.6067	28.4113	27.2383	27.4393	28.1321	29.0519	27.5956	27.1517	0.308963	0	0.262815	0
Q15126	PMVK	Phosphomevalonate kinase	1	4	4	4	20.8	20.8	20.8	21.995	192	24.8797	23.8828	23.8641	24.5382	25.3302	24.4561	24.2074	24.4033	0.308072	0	0.379311	0
P61224;P61224-3;P61224-2;A6NIZ1;P62834;P61224-4;F5H7Y6;E7ESV4;F5H004;F5GX62;F5GYB5;A0A075B6Q0;F5H4H0;F5H6R7;F5H500;B7ZB78;F5H823;F5GZG1;F5H0B7;F5H491;F5GWU8;F5H077;F5GYH7;F8WBC0	RAP1B	Ras-related protein Rap-1b;Ras-related protein Rap-1b-like protein;Ras-related protein Rap-1A	24	4	4	4	25	25	25	20.825	184	26.1368	25.8789	25.3679	25.6959	26.3889	26.1937	25.7859	25.9391	0.307006	0	0.712821	0
B5MDF5;P62826;J3KQE5;F5H018;H0YFC6;B4DV51;A0A087X0W0	RAN	GTP-binding nuclear protein Ran	7	7	7	7	30.9	30.9	30.9	26.224	233	26.6998	26.1658	26.026	26.6082	27.4222	26.3959	26.4987	26.4107	0.306918	0	0.465863	6.7987e-17
P31944	CASP14	Caspase-14;Caspase-14 subunit p17, mature form;Caspase-14 subunit p10, mature form;Caspase-14 subunit p20, intermediate form;Caspase-14 subunit p8, intermediate form	1	13	13	13	49.2	49.2	49.2	27.679	242	27.0421	27.7461	27.1457	26.7394	27.6114	28.3947	27.3246	26.5667	0.306034	0	0.295957	0
O14818-2;O14818;H0Y586;A0A087WYS6;Q8TAA3-2;Q8TAA3-5;Q8TAA3	PSMA7	Proteasome subunit alpha type-7	7	3	3	3	19.7	19.7	19.7	20.193	178	24.4918	25.0062	24.378	24.5906	25.2426	25.3789	24.7915	24.2772	0.305884	0	0.490596	0
Q5QPK2;H0Y368;O60762;Q5QPJ9	DPM1	Dolichol-phosphate mannosyltransferase subunit 1	4	13	13	13	45.6	45.6	45.6	32.426	287	27.7828	27.7021	27.3802	27.8902	28.0671	27.8886	27.9079	28.1149	0.305808	0	1.31727	0
Q9NV31	IMP3	U3 small nucleolar ribonucleoprotein protein IMP3	1	7	7	7	41.3	41.3	41.3	21.85	184	25.6263	28.3185	27.273	26.2863	26.4642	28.7137	26.8721	26.6772	0.305758	0	0.148915	0
Q15046;Q15046-2;H3BVA8;J3KRL2;H3BPV7	KARS	Lysine--tRNA ligase	5	17	17	17	34.2	34.2	34.2	68.047	597	25.8331	25.9406	26.3513	26.7411	26.2227	26.7456	26.2224	26.898	0.305681	0	0.517284	0
P15924;P15924-3;P15924-2	DSP	Desmoplakin	3	54	54	54	21.1	21.1	21.1	331.77	2871	28.0349	28.3242	27.5935	28.1172	28.8693	28.9727	27.983	27.4605	0.303919	0	0.327995	0
P11142;E9PKE3;P11142-2;E9PN89;E9PNE6;E9PLF4;E9PQQ4;E9PQK7;E9PK54;A8K7Q2;E9PPY6;E9PI65;P54652;E9PN25;E9PS65;E9PM13	HSPA8	Heat shock cognate 71 kDa protein	16	26	26	22	44.9	44.9	40.4	70.897	646	29.4472	29.4338	29.2338	29.3649	29.7553	30.1328	29.2772	29.5258	0.302885	0	0.79942	0
O94874;O94874-3;O94874-2	UFL1	E3 UFM1-protein ligase 1	3	15	15	15	21.5	21.5	21.5	89.594	794	25.5449	25.9652	26.2621	25.774	26.322	26.4351	26.3315	25.6684	0.302684	0	0.619988	0
P63173;J3KT73;J3QL01;J3KSP2	RPL38	60S ribosomal protein L38	4	6	6	6	50	50	50	8.2178	70	30.7387	30.3908	30.9904	30.7985	31.1561	30.8366	31.0166	31.1067	0.299389	0	1.08628	0
P26038;V9GZ54	MSN	Moesin	2	15	15	10	20.8	20.8	14	67.819	577	25.8332	26.1316	25.957	25.9335	26.2226	26.7802	26.082	25.966	0.2989	0	0.774665	0
Q13283;A0A7I2YQN9;A0A7I2V5M7;A0A7P0P2U7;A0A7I2YQU8;A0A7I2V651;A0A7I2YQH0;E5RH00;A0A7I2V2X7;A0A7I2V2S5;E5RJU8;E5RH42;E5RIF8;A0A7I2V3C4;A0A7I2V4Y8;Q13283-2;A0A7I2V2V1;A0A7I2YQF2;A0A7I2V5H1;A0A7I2V326;A0A7I2V548;A0A7I2V565;A0A7I2V496;A0A7I2V494	G3BP1	Ras GTPase-activating protein-binding protein 1	24	12	10	10	30.9	28.1	28.1	52.164	466	26.0846	25.8373	26.2594	26.6988	25.9993	26.6745	26.4209	26.9774	0.297989	0	0.493945	0
P27348;E9PG15	YWHAQ	14-3-3 protein theta	2	13	13	8	48.2	48.2	33.9	27.764	245	27.6745	27.6292	27.3178	27.474	28.1046	27.8042	27.6684	27.7035	0.296317	0	1.2231	0
P50213;H0YL72;P50213-2;H0YLI6;H0YMU3;H0YKD0;H0YM64;H0YNF5	IDH3A	Isocitrate dehydrogenase [NAD] subunit alpha, mitochondrial	8	8	8	8	24.6	24.6	24.6	39.591	366	25.9591	26.9779	26.4915	26.027	26.3452	27.1806	26.8553	26.2588	0.296103	0	0.406169	6.7987e-17
J3KNQ3;A0A087WUL9;Q9UNM6;Q9UNM6-2;H0YD73;E9PL38	PSMD13	26S proteasome non-ATPase regulatory subunit 13	6	3	3	3	9.2	9.2	9.2	39.829	349	24.6087	23.9819	22.972	24.0459	25.2459	23.9019	23.7289	23.9142	0.295592	0.0315481	0.244845	0.0195184
Q9Y5M8;H7C4H2;C9J5Z8	SRPRB	Signal recognition particle receptor subunit beta	3	10	10	10	39.9	39.9	39.9	29.702	271	27.1963	27.1385	27.0604	27.507	27.2937	27.8307	27.0965	27.8576	0.294057	0	0.655796	0
Q9UQE7	SMC3	Structural maintenance of chromosomes protein 3	1	10	10	10	9.4	9.4	9.4	141.54	1217	24.4163	23.8804	24.204	24.2774	24.7061	24.7255	24.0479	24.4738	0.293751	0	0.741892	1.35974e-16
P62879;C9JIS1;C9JXA5;E7EP32;C9JZN1;A0A7I2S2S9;Q9HAV0;C9JD14;H7C5J5;A0A6Q8PFW8;A0A6Q8PG88;A0A6Q8PFE0;A0A6Q8PFV8;P62879-2	GNB2	Guanine nucleotide-binding protein G(I)/G(S)/G(T) subunit beta-2;Guanine nucleotide-binding protein subunit beta-4	14	5	2	2	14.7	5.6	5.6	37.331	340	22.9437	26.2014	23.1129	24.7923	25.2769	22.9146	25.2681	24.7644	0.293416	0.0751506	0.116076	0.0431968
Q9BTT4	MED10	Mediator of RNA polymerase II transcription subunit 10	1	2	2	2	14.1	14.1	14.1	15.688	135	24.3497	22.7211	24.3668	24.2658	24.0377	24.7535	22.8336	25.2426	0.290997	0.051278	0.174732	0.0509
A0A6Q8PFJ0;P02545;P02545-2;P02545-6;P02545-3;Q3BDU5;A0A6Q8PHQ9;P02545-5;P02545-4;Q5TCI8;A0A6Q8PF80;A0A6Q8PGH0;A0A6Q8PFM1;A0A6Q8PF59;A0A6Q8PFF5	LMNA	Prelamin-A/C;Lamin-A/C	15	24	22	22	35.5	34.3	34.3	80.902	729	26.6917	27.4348	26.8584	26.7231	27.1411	28.0107	26.8596	26.8593	0.290712	0	0.395133	6.7987e-17
G3V325;O75127	ATP5J2-PTCD1	Pentatricopeptide repeat-containing protein 1, mitochondrial	2	6	6	4	8.1	8.1	4.9	84.109	749	26.431	26.354	26.4168	26.8724	26.8229	26.5507	26.7767	27.08	0.289008	0	0.909684	0
P16403;Q02539;P22492	HIST1H1C	Histone H1.2	3	15	15	4	42.7	42.7	13.1	21.364	213	31.9676	32.6774	31.9304	32.3384	32.2996	32.7654	32.3581	32.6439	0.288313	0	0.666234	0
Q9Y5A9-2;Q9Y5A9	YTHDF2	YTH domain-containing family protein 2	2	5	3	2	10.2	6.8	5.5	56.877	529	24.0588	22.7447	23.0958	24.5605	23.8733	23.9522	23.5883	24.1915	0.286396	0.031088	0.268064	0.0198655
Q13148;A0A087WX29;A0A087WYY0;A0A087X260;G3V162;B1AKP7;K7EN94;A0A0A0N0M3;K7EJM5;A0A087WV68;A0A087WXQ5;Q13148-4;A0A087WXV3;A0A087WX67;A0A087WW61;A0A0A0MSV7;A0A087WZC9;K7EJ99	TARDBP	TAR DNA-binding protein 43	18	6	6	6	19.8	19.8	19.8	44.739	414	26.3644	25.8876	25.8458	26.7274	26.6227	26.4987	26.0057	26.8434	0.286306	0	0.471921	0
Q02413;Q02413-2	DSG1	Desmoglein-1	2	17	17	17	23.2	23.2	23.2	113.75	1049	27.8043	28.2647	27.2769	27.5461	28.2323	28.8013	27.8025	27.1999	0.285987	0	0.301105	0
P84077;P61204;F5H423;F5H0C7;P61204-2;F5H1V1;F5H6T5;F8WDB3;H0YGG7	ARF1	ADP-ribosylation factor 1;ADP-ribosylation factor 3	9	7	7	3	54.7	54.7	20.4	20.697	181	26.2535	26.1099	26.1758	26.7975	27.2967	26.5228	26.4166	26.2445	0.285984	0	0.458698	0
Q92896;Q92896-3;Q92896-2;H3BM42	GLG1	Golgi apparatus protein 1	4	4	4	4	3.7	3.7	3.7	134.55	1179	24.7487	25.116	25.1276	24.9977	25.0472	25.6298	25.0919	25.3582	0.284272	0	0.893365	1.35974e-16
Q99832-3;Q99832;Q99832-4;Q99832-2;F8WAM2	CCT7	T-complex protein 1 subunit eta	5	14	14	14	34.5	34.5	34.5	54.804	499	25.6764	25.6849	25.495	25.654	26.1754	25.9699	25.8233	25.6729	0.282803	0	1.29465	0
Q86UE4;E5RJU9;H0YB56;H0YBJ8	MTDH	Protein LYRIC	4	12	12	12	25.3	25.3	25.3	63.836	582	26.6287	26.666	26.6263	26.564	26.993	27.0301	26.8044	26.7854	0.282003	0	2.26273	0
O75367-2;O75367-3;O75367;B4DJC3;D6RCF2;A0A7I2YQR8;A0A7I2V6E9;A0A7I2V2N7;A0A7I2YQD6;A0A7I2V412;A0A7I2V423;Q9P0M6;A0A7I2V4D9;A0A7I2V3R0;A0A7I2YQB9;Q5SQT3	H2AFY	Core histone macro-H2A.1;Histone H2A	16	7	7	7	25.7	25.7	25.7	39.183	369	25.5146	24.4989	24.8108	25.8184	26.4248	24.9484	25.1177	25.2792	0.281827	0	0.254529	0
O95822-2;O95822	MLYCD	Malonyl-CoA decarboxylase, mitochondrial	2	7	7	7	23.1	23.1	23.1	50.945	454	25.1851	25.2365	25.2734	24.5845	25.7565	25.4919	25.1927	24.9533	0.278728	0	0.540879	0
G3V1C3;Q9BZZ5-3;Q9BZZ5-2;Q9BZZ5;Q9BZZ5-6;Q9BZZ5-1;Q9BZZ5-5;H0YER7;E9PQK6	API5	Apoptosis inhibitor 5	9	8	8	8	19.6	19.6	19.6	57.56	510	24.9716	24.9365	25.179	25.493	25.2354	25.5314	25.0721	25.8542	0.278226	0	0.615939	0
O75083;D6RD66;O75083-3	WDR1	WD repeat-containing protein 1	3	6	6	6	16.3	16.3	16.3	66.193	606	24.9228	24.7733	24.9705	24.7604	25.6221	25.3309	24.7841	24.8015	0.277889	0	0.620769	0
Q9NR30-2;Q9NR30	DDX21	Nucleolar RNA helicase 2	2	15	15	14	23.9	23.9	22.2	79.656	715	25.6743	24.3193	25.3386	25.7209	25.8105	24.7361	25.7044	25.9094	0.276846	0	0.269177	0
P12235;V9GYG0	SLC25A4	ADP/ATP translocase 1	2	16	5	5	57.4	17.1	17.1	33.064	298	26.6701	26.0493	26.5144	26.1643	26.896	26.3513	26.7819	26.4732	0.276071	0	0.690258	0
P22735;P22735-2;H0YMQ8	TGM1	Protein-glutamine gamma-glutamyltransferase K	3	7	7	7	8.9	8.9	8.9	89.786	817	24.634	25.519	24.412	24.0534	24.9083	25.3618	25.051	24.3985	0.275276	0	0.313233	0
C9J4M6;C9J2Y9;P30876	POLR2B	DNA-directed RNA polymerase;DNA-directed RNA polymerase II subunit RPB2	3	4	4	4	4.6	4.6	4.6	121.37	1067	24.3957	23.3102	23.7316	24.5815	24.561	23.8321	23.9056	24.816	0.273939	0	0.300977	0
F8WDS9;E9PHS0;O43813	LANCL1	LanC-like protein 1	3	2	2	2	24.4	24.4	24.4	9.2824	82	23.0492	23.1659	24.117	24.2362	24.3621	24.2944	24.1787	22.8253	0.273	0.140087	0.242285	0.155093
P16401	HIST1H1B	Histone H1.5	1	11	7	7	33.2	22.1	22.1	22.58	226	30.9563	31.9233	31.0981	31.7316	31.4011	31.8854	31.4751	32.0347	0.271719	0	0.428637	6.7987e-17
Q8N3X1;Q8N3X1-2	FNBP4	Formin-binding protein 4	2	2	2	2	1.8	1.8	1.8	110.26	1017	24.2975	22.8645	24.5318	23.1434	23.9825	24.0098	22.5673	25.3633	0.271431	0.148298	0.154566	0.0943859
P06576;H0YH81;F8W079;F8W0P7;H0YI37	ATP5B	ATP synthase subunit beta, mitochondrial;ATP synthase subunit beta	5	23	23	23	65.6	65.6	65.6	56.559	529	29.7526	30.3331	30.1269	29.9177	30.3162	30.6599	30.2554	29.9824	0.270906	0	0.700392	0
B1AMS2;Q14141-2;Q14141-4;Q14141;Q14141-3;A0A087X142;A6NMH6;A6NFQ9;F8W8I8;Q92599-3;Q92599-2;Q92599-4;Q92599;C9JV02;H0Y961	SEPT6	Septin-6;Septin-8	15	4	4	2	9	9	5.6	49.303	431	23.5665	23.7963	23.0271	23.6628	23.0979	24.3958	24.0821	23.556	0.269806	0.13564	0.350833	0.201583
P30405	PPIF	Peptidyl-prolyl cis-trans isomerase F, mitochondrial	1	2	2	2	7.7	7.7	7.7	22.04	207	24.1329	24.3837	24.1671	23.1629	24.2879	24.3192	24.3149	24.0031	0.269637	0.077458	0.419906	0.015943
[truncated: 1,140 more rows]
