# Supplementary material for: Multiple myeloma associated long non-coding RNA PLUM confers chemoresistance by enhancing PRC2 mediated UPR pathway activation
Source: Nat Commun. 2025 Sep 1;16:8155. doi: 10.1038/s41467-025-63256-x (PMC12402260; doi:10.1038/s41467-025-63256-x)
Supplement: Supplementary file 4 — Supplementary Data 2 [file 41467_2025_63256_MOESM4_ESM.xlsx]

## Sheet: Model 1
Model 1
	# Receptor-ligand interface residue pair(s):
	31A - 76 3.530	Exon 1			Exon1
	34A - 75 3.899	Exon 1			Exon4
	38A - 74 2.771	Exon 1			Exon8
	38A - 75 3.258	Exon 1
	41A - 61 4.424	Exon 1
	41A - 62 3.683	Exon 1
	41A - 73 3.437	Exon 1
	41A - 74 2.800	Exon 1
	42A - 74 3.207	Exon 1
	42A - 75 4.207	Exon 1
	44A - 61 3.718	Exon 1
	45A - 62 3.945	Exon 1
	45A - 82 4.833	Exon 1
	48A - 61 3.937	Exon 1
	48A - 62 4.805	Exon 1
	49A - 81 4.316	Exon 1
	49A - 82 4.277	Exon 1
	52A - 62 2.843	Exon 1
	52A - 82 4.653	Exon 1
	52A - 83 3.667	Exon 1
	52A - 84 4.382	Exon 1
	53A - 507 3.964	Exon 4
	54A - 506 3.940	Exon 4
	55A - 84 4.739	Exon 1
	55A - 85 3.104	Exon 1
	56A - 83 3.753	Exon 1
	56A - 509 3.726	Exon 4
	56A - 510 4.694	Exon 4
	57A - 505 4.526	Exon 4
	57A - 506 2.377	Exon 4
	59A - 86 4.178	Exon 1
	59A - 87 3.843	Exon 1
	59A - 88 3.429	Exon 1
	60A - 88 4.777	Exon 1
	60A - 90 4.269	Exon 1
	60A - 91 1.952	Exon 1
	60A - 92 3.886	Exon 1
	60A - 505 3.701	Exon 4
	60A - 506 3.750	Exon 4
	60A - 507 3.364	Exon 4
	60A - 508 3.189	Exon 4
	61A - 505 3.276	Exon 4
	62A - 87 3.492	Exon 1
	62A - 88 4.255	Exon 1
	62A - 89 4.699	Exon 1
	63A - 88 3.731	Exon 1
	63A - 89 3.108	Exon 1
	63A - 90 1.994	Exon 1
	63A - 91 4.709	Exon 1
	64A - 89 3.972	Exon 1
	64A - 90 3.380	Exon 1
	64A - 502 3.336	Exon 4
	64A - 503 4.133	Exon 4
	65A - 89 3.712	Exon 1
	65A - 90 1.550	Exon 1
	65A - 91 3.264	Exon 1
	165A - 77 3.520	Exon 1
	187A - 158 4.677	Exon 1
	187A - 159 2.812	Exon 1
	187A - 160 4.027	Exon 1
	188A - 158 4.143	Exon 1
	188A - 159 4.661	Exon 1
	189A - 159 4.798	Exon 1
	189A - 160 3.095	Exon 1
	191A - 160 2.811	Exon 1
	191A - 161 4.540	Exon 1
	196A - 159 3.911	Exon 1
	196A - 160 2.926	Exon 1
	196A - 161 2.473	Exon 1
	200A - 157 3.854	Exon 1
	200A - 158 2.715	Exon 1
	200A - 159 1.944	Exon 1
	201A - 156 2.921	Exon 1
	201A - 157 1.783	Exon 1
	202A - 156 4.225	Exon 1
	202A - 157 2.213	Exon 1
	202A - 158 1.836	Exon 1
	203A - 156 3.895	Exon 1
	203A - 157 3.993	Exon 1
	314A - 1288 4.695	Exon 8
	314A - 1289 3.605	Exon 8
	316A - 1288 4.292	Exon 8
	316A - 1289 3.002	Exon 8
	318A - 1288 4.523	Exon 8
	318A - 1289 3.406	Exon 8
	319A - 1287 4.353	Exon 8
	320A - 1287 2.829	Exon 8
	320A - 1288 2.547	Exon 8
	321A - 1286 3.872	Exon 8
	321A - 1287 2.137	Exon 8
	322A - 1286 3.994	Exon 8
	322A - 1287 4.121	Exon 8
	452A - 1287 4.045	Exon 8
	452A - 1288 2.171	Exon 8
	453A - 1288 4.941	Exon 8
	456A - 29 2.952	Exon 1
	456A - 1287 4.040	Exon 8
	456A - 1288 4.728	Exon 8

## Sheet: Model 2
	# Receptor-ligand interface residue pair(s):
	9A - 603 4.395	Exon 5			Exon2
	9A - 604 4.489	Exon 5			Exon4
	10A - 603 3.615	Exon 5			Exon5
	10A - 604 1.645	Exon 5			Exon8
	15A - 673 3.993	Exon 5
	15A - 674 4.953	Exon 5
	18A - 673 2.155	Exon 5
	18A - 674 1.775	Exon 5
	22A - 674 3.935	Exon 5
	25A - 674 4.183	Exon 5
	25A - 675 3.271	Exon 5
	177A - 674 4.285	Exon 5
	177A - 675 4.760	Exon 5
	178A - 674 3.579	Exon 5
	179A - 674 4.648	Exon 5
	180A - 605 3.902	Exon 5
	180A - 673 4.887	Exon 5
	181A - 604 3.525	Exon 5
	181A - 605 2.624	Exon 5
	181A - 672 4.229	Exon 5
	181A - 673 3.025	Exon 5
	181A - 674 2.999	Exon 5
	182A - 673 2.691	Exon 5
	182A - 674 0.545	Exon 5
	182A - 675 3.389	Exon 5
	183A - 605 1.994	Exon 5
	183A - 606 2.968	Exon 5
	183A - 674 4.869	Exon 5
	184A - 606 4.455	Exon 5
	185A - 674 3.508	Exon 5
	185A - 675 3.415	Exon 5
	185A - 676 4.967	Exon 5
	187A - 675 3.197	Exon 5
	187A - 676 2.212	Exon 5
	189A - 675 4.957	Exon 5
	189A - 676 3.806	Exon 5
	216A - 605 2.772	Exon 5
	216A - 606 2.349	Exon 5
	216A - 607 3.817	Exon 5
	218A - 605 4.316	Exon 5
	317A - 299 3.004	Exon2
	326A - 299 2.635	Exon2
	327A - 299 3.100	Exon2
	329A - 298 3.018	Exon2
	332A - 299 3.359	Exon2
	333A - 260 3.357	Exon2
	494A - 87 4.424
	494A - 1260 4.433	Exon 8
	494A - 1261 3.826	Exon 8
	495A - 1262 3.248	Exon 8
	495A - 1263 2.635	Exon 8
	495A - 1264 4.799	Exon 8
	497A - 1260 2.392	Exon 8
	497A - 1261 2.780	Exon 8
	497A - 1262 4.486	Exon 8
	497A - 1265 3.171	Exon 8
	497A - 1267 4.715	Exon 8
	500A - 1258 3.437	Exon 8
	500A - 1264 4.708	Exon 8
	501A - 1258 4.882	Exon 8
	504A - 528 4.461	Exon 4
	504A - 529 2.337	Exon 4
	504A - 530 3.493	Exon 4
	504A - 1258 2.999	Exon 8
	507A - 1258 4.896	Exon 8
	508A - 530 4.117	Exon 4
	508A - 531 4.657	Exon 4
	508A - 1256 2.263	Exon 8
	508A - 1257 3.429	Exon 8
	569A - 1264 4.293	Exon 8
	570A - 1263 4.051	Exon 8
	570A - 1264 2.406	Exon 8
	570A - 1265 4.655	Exon 8
	571A - 1264 3.766	Exon 8
	572A - 1263 4.541	Exon 8
	572A - 1264 3.628	Exon 8
	575A - 1264 2.570	Exon 8

## Sheet: Model 3
	# Receptor-ligand interface residue pair(s):
	10A - 1195 3.886	Exon 8			disordered region 489-494
	13A - 1173 4.575	Exon 8			residue 31-39
	16A - 1172 3.158	Exon 8			Exon8
	490A - 1061 2.191	Exon 7			Exon7
	491A - 1062 2.431	Exon 7			Exon6
	494A - 1193 3.138	Exon 8
	494A - 1061 4.808	Exon 7
	33A - 944 3.960	Exon 7
	33A - 945 4.452	Exon 7
	36A - 943 4.650	Exon 7
	37A - 944 4.714	Exon 7
	40A - 942 3.090	Exon 7
	40A - 943 3.684	Exon 7
	44A - 746 4.886	Exon 6
	47A - 746 3.386	Exon 6
	47A - 747 3.566	Exon 6
	48A - 746 3.050	Exon 6
	48A - 747 4.190	Exon 6
	51A - 746 4.353	Exon 6
	51A - 747 2.820	Exon 6
	52A - 747 4.390	Exon 6
	64A - 887 4.176	Exon 7
	131A - 1152 4.706	Exon 8
	131A - 1154 4.985	Exon 8
	131A - 1168 4.455	Exon 8
	131A - 1169 3.554	Exon 8
	133A - 1154 2.230	Exon 8
	133A - 1155 3.639	Exon 8
	133A - 1166 3.497	Exon 8
	133A - 1167 2.785	Exon 8
	136A - 1155 4.350	Exon 8
	136A - 1166 4.046	Exon 8
	136A - 1167 3.314	Exon 8
	139A - 1167 4.510	Exon 8
	139A - 1168 4.796	Exon 8
	140A - 1167 4.764	Exon 8
	140A - 1168 4.870	Exon 8
	143A - 1168 4.639	Exon 8
	143A - 1169 4.422	Exon 8
	146A - 1168 3.577	Exon 8
	146A - 1169 3.398	Exon 8
	147A - 1169 4.390	Exon 8
	150A - 1169 4.014	Exon 8
	150A - 1170 3.643	Exon 8
	155A - 1170 4.436	Exon 8
	157A - 1169 3.909	Exon 8
	157A - 1170 4.862	Exon 8
	159A - 1170 4.893	Exon 8
	160A - 1170 2.545	Exon 8
	160A - 1171 3.764	Exon 8
	161A - 1170 3.405	Exon 8
	161A - 1171 3.310	Exon 8
	161A - 1172 3.914	Exon 8
	163A - 1171 4.047	Exon 8
	181A - 1193 3.598	Exon 8
	181A - 1195 2.468	Exon 8
	182A - 1193 3.751	Exon 8
	183A - 1195 3.129	Exon 8
	183A - 1196 3.446	Exon 8
	185A - 1047 4.162	Exon 7
	195A - 945 2.953	Exon 7
	196A - 733 3.149	Exon 7
	199A - 945 3.764	Exon 7
	199A - 946 3.693	Exon 7
	200A - 731 3.592	Exon 6
	200A - 732 1.958	Exon 6
	200A - 733 2.691	Exon 6
	201A - 731 3.004	Exon 6
	201A - 732 3.645	Exon 6
	202A - 731 2.873	Exon 6
	202A - 732 2.082	Exon 6
	229A - 1172 4.967	Exon 8

## Sheet: Exon7-EZH2
	# Receptor-ligand interface residue pair(s):
	53A - 253B 3.834		Exon 7			disordered region 489-494
	56A - 253B 3.028		Exon 7			Exon7
	110A - 247B 2.816		Exon 7
	111A - 247B 3.791		Exon 7
	112A - 247B 2.085		Exon 7
	113A - 247B 4.980		Exon 7
	278A - 276B 4.876		Exon 7
	281A - 276B 3.967		Exon 7
	282A - 276B 3.270		Exon 7
	282A - 277B 4.979		Exon 7
	285A - 236B 4.427		Exon 7
	285A - 276B 2.801		Exon 7
	285A - 277B 2.931		Exon 7
	287A - 277B 2.329		Exon 7
	287A - 278B 2.990		Exon 7
	290A - 236B 3.418		Exon 7
	290A - 237B 4.685		Exon 7
	290A - 277B 3.708		Exon 7
	290A - 278B 2.000		Exon 7
	291A - 237B 4.342		Exon 7
	292A - 237B 3.248		Exon 7
	292A - 238B 4.616		Exon 7
	292A - 276B 3.685		Exon 7
	304A - 277B 3.588		Exon 7
	308A - 277B 3.321		Exon 7
	312A - 229B 2.193		Exon 7
	312A - 230B 2.553		Exon 7
	313A - 229B 3.849		Exon 7
	313A - 230B 3.911		Exon 7
	314A - 230B 4.389		Exon 7
	439A - 275B 3.456		Exon 7
	447A - 230B 4.529		Exon 7
	447A - 231B 3.294		Exon 7
	490A - 287B 2.783		Exon 7
	490A - 288B 3.028		Exon 7
	490A - 298B 4.811		Exon 7
	491A - 288B 4.607		Exon 7
	492A - 225B 3.699		Exon 7
	492A - 287B 2.718		Exon 7
	492A - 288B 2.863		Exon 7
	561A - 225B 4.590		Exon 7
	561A - 226B 2.692		Exon 7
	561A - 227B 4.422		Exon 7
	582A - 279B 4.780		Exon 7
	582A - 280B 3.611		Exon 7
	583A - 227B 5.000		Exon 7
	583A - 280B 4.272		Exon 7
	586A - 226B 3.625		Exon 7
	586A - 227B 2.888		Exon 7
	586A - 280B 4.673		Exon 7
	587A - 226B 2.954		Exon 7
	591A - 280B 4.718		Exon 7
	594A - 234B 3.016		Exon 7
	594A - 235B 4.225		Exon 7
	594A - 279B 3.972		Exon 7
	594A - 280B 4.927		Exon 7

## Sheet: FL-PLUM-EZH2 AlphaFold3
FL-PLUM-EZH2 AlphaFold3
	Residue (Chain B) PLUM	Exon
	C 71	Exon 1			Exon1		Interacting atoms from the RNA with 491 to 497 regions of EZH2
	U 72	Exon 1			Exon3			LYS 491 A CA | U 1003 B OP1 | 4.84 | 7 1						Exon 7			disordered region 491 to 497
	C 106	Exon 1			Exon4			LYS 491 A CA | U 1003 B O5' | 5.37 | 7 2						Exon 7			Exon7
	U 107	Exon1			Exon7			LYS 491 A C | U 1003 B O5' | 5.6 | 6 2						Exon 7
	C 402	Exon 3			Exon8			LYS 491 A CB | U 1003 B C6 | 6.21 | 4 5						Exon 7
	U 403	Exon 3						LYS 491 A CD | U 1003 B C5 | 5.78 | 4 5						Exon 7
	U 404	Exon 3						LYS 491 A CD | U 1003 B C6 | 5.54 | 4 5						Exon 7
	A 405	Exon 3						LYS 491 A CE | U 1003 B OP1 | 5.69 | 7 1						Exon 7
	A 406	Exon 3						LYS 491 A CE | U 1003 B O5' | 5.69 | 7 2						Exon 7
	U 412	Exon 3						LYS 491 A CE | U 1003 B O4' | 5.87 | 7 2						Exon 7
	C 413	Exon 3						LYS 491 A NZ | U 1003 B C6 | 6.04 | 3 5						Exon 7
	U 414	Exon 3						LYS 492 A N | A 1002 B O3' | 5.43 | 3 2						Exon 7
	A 557	Exon 4						LYS 492 A N | U 1003 B OP1 | 5.03 | 3 1						Exon 7
	U 558	Exon 4						LYS 492 A N | U 1003 B O5' | 5.51 | 3 2						Exon 7
	U 559	Exon 4						LYS 492 A C | U 1003 B O5' | 5.57 | 6 2						Exon 7
	G 586	Exon 4						LYS 492 A O | A 1002 B O2' | 3.77 | 2 1						Exon 7
	G 587	Exon 4						LYS 492 A CB | A 1002 B C4' | 6.18 | 4 8						Exon 7
	G 588	Exon 4						LYS 493 A N | U 1003 B O5' | 5.86 | 3 2						Exon 7
	U 600	Exon 4						LYS 493 A N | U 1003 B C5' | 5.83 | 3 8						Exon 7
	G 601	Exon 4						LYS 493 A CA | A 1002 B O2' | 5.44 | 7 1						Exon 7
	A 992	Exon 7						LYS 493 A CA | U 1003 B C5' | 5.65 | 7 8						Exon 7
	C 993	Exon 7						LYS 493 A CG | U 1003 B C5' | 5.22 | 4 8						Exon 7
	C 994	Exon 7						LYS 493 A CG | U 1003 B C5 | 4.06 | 4 5						Exon 7
	A 1000	Exon 7						LYS 493 A CG | U 1003 B C6 | 4.42 | 4 5						Exon 7
	A1001	Exon 7						LYS 493 A CD | U 1003 B C5 | 3.58 | 4 5						Exon 7
	A 1002	Exon 7						LYS 493 A CE | U 1003 B O4 | 3.5 | 7 2						Exon 7
	U 1003	Exon 7						LYS 493 A CE | U 1003 B C5 | 2.45 | 7 5						Exon 7
	U 1011	Exon 7						LYS 493 A CE | U 1003 B C6 | 3.35 | 7 5						Exon 7
	A 1013	Exon 7						LYS 493 A NZ | U 1003 B C4 | 3.16 | 3 5						Exon 7
	G 1270	Exon 8						LYS 493 A NZ | U 1003 B O4 | 2.83 | 3 2						Exon 7
	A 1271	Exon 8						LYS 493 A NZ | U 1003 B C5 | 2.9 | 3 5						Exon 7
	A 1272	Exon 8						ARG 494 A N | A 1002 B O2' | 5.16 | 3 1						Exon 7
								ARG 494 A CD | A 1002 B O2' | 5.26 | 7 1						Exon 7
								ARG 494 A CD | A 1002 B C1' | 6.05 | 7 6						Exon 7
								ARG 494 A NE | A 1002 B O2' | 5.68 | 3 1						Exon 7
								ARG 494 A NE | A 1002 B C1' | 6.13 | 3 6						Exon 7
								ARG 494 A CZ | A 1001 B N3 | 5.52 | 6 3						Exon 7
								ARG 494 A CZ | A 1002 B C1' | 6.25 | 6 6						Exon 7
								ARG 494 A NH1 | A 1000 B C2 | 6.07 | 3 5						Exon 7
								ARG 494 A NH1 | A 1001 B C2 | 4.8 | 3 5						Exon 7
								LYS 495 A CE | U 1003 B C4 | 5.76 | 7 5						Exon 7
								LYS 495 A CE | U 1003 B O4 | 5.23 | 7 2						Exon 7
								LYS 495 A CE | U 1003 B C5 | 5.58 | 7 5						Exon 7
								LYS 495 A NZ | U 1003 B O4 | 5.06 | 3 2						Exon 7
								ARG 497 A CZ | U 1010 B O2 | 6.06 | 6 2						Exon 7
								ARG 497 A NH1 | U 1011 B O2 | 5.31 | 3 2						Exon 7
								ARG 497 A NH2 | C 994 B OP1 | 5.6 | 3 1						Exon 7
								ARG 497 A NH2 | U 1011 B C1' | 5.77 | 3 6						Exon 7
								ARG 497 A NH2 | U 1011 B O2 | 4.18 | 3 2						Exon 7
